# Supplementary material for: Clonal lineage tracing of innate immune cells in human cancer
Source: Cancer Cell. Author manuscript; Available in PMC 2026 Jun 27. (PMC13309241; doi:10.1016/j.ccell.2026.05.006)
Supplement: Table S1 [file NIHMS2184724-supplement-Table_S1.xlsx]

## Sheet: Patient data
Table S1. Overview of patients profiled in this study, related to Figure 1.
Donor Name	TB Donor ID	Age	Gender	Diagnosis	Stage (pathologic)	Molecular features	Molecular assay	Chemo	PD-L1 IHC
SU-L-001	SHS-22-17200	62	M	Squamous cell carcinoma, moderately differentiated	ypT1cN1	TMB=13, MSS	Foundation	NACT	TPS 100%
SU-L-002	SHS-22-16162	70	M	Mucinous adenocarcinoma, well-differentiated	pT1bN0	ALK/ROS1 FISH negative, EGFR mutation negative by lung panel; no large NGS performed	FISH and EGFR (exons 18-21) testing	None	TPS <1%
SU-L-003	SHS-22-13745	72	F	Typical carcinoid tumor	mypT3N2	Unknown	N/A	On olaparib for concurrent gynecologic cancer	Not performed
SU-L-004	SHS-22-11251	31	M	Adenocarcinoma, well-differentiated	pT1bN0	EGFR EXON 19 DELETION	STAMP	None	TPS <1%
SU-L-005	SHS-21-49701	70	F	Adenocarcinoma, well-differentiated	pT1bN0	KLC1-ALK FUSION	STAMP	None	TPS 20%
SU-O-001	SHS-21-09487	60	F	Mixed carcinoma, endometriosis-associated	pT1aN0	TMB=5.3; ATM, PIK3CA mutations	Tempus	None	Not performed
SU-O-002	SHS-21-16526	76	F	Low grade serous carcinoma	pT3cN1a	Unknown	N/A	None	Not performed
SU-O-003	SHS-21-12097	71	F	Mixed carcinoma, endometriosis-associated	pT1c1N0	TMB=5.8; ARID1A, CTNNB1, PIK3R1 mutations	Tempus	None	Not performed
SU-O-004	SHS-21-21266	55	F	High grade serous carcinoma	N/A (recurrent)	original tumor (4 years prior): BRCA1, TP53 mutations; TMB=4	Foundation	None	Negative
SU-O-005	SHS-21-22432	66	F	High grade serous carcinoma	ypT3cNX	TMB=1.1; TP53 mutation, CCNE1 amp	Tempus	NACT	Not performed
*SU-L-003 had a neuroendocrine tumor and was receiving olaparib (PARP inhibitor) at the time of surgery for concurrent tubo-ovarian carcinosarcoma, which was confirmed as an independent primary tumor by pathology studies
