# Supplementary material for: Clonal lineage tracing of innate immune cells in human cancer
Source: Cancer Cell. Author manuscript; Available in PMC 2026 Jun 27. (PMC13309241; doi:10.1016/j.ccell.2026.05.006)
Supplement: Table S2 [file NIHMS2184724-supplement-Table_S2.xlsx]

## Sheet: Ovarian_Tumor
Table S2. Summary of single-cell profiles, related to Figure 1.
cell_index	sample	patient	cluster	DoubletEnrichment	DoubletScore	TSSEnrichment	nFrags	tissue_type	sort	clone	cell_type_lv0	cell_type_lv1	cell_type_lv2
672#AAACGAAAGAAGCCGT-1	672	SU-O-001	6	1	0	18.484	5678	Ovarian tumor	ALL	SU-O-001:clone_37	immune	cd8+ t	cd8+ t
672#AAACGAAAGCTTACCA-1	672	SU-O-001	6	0	0	19.739	3416	Ovarian tumor	ALL	SU-O-001:clone_3	immune	cd8+ t	cd8+ t
672#AAACGAAAGTATGCTC-1	672	SU-O-001	0	1	0	15.055	6036	Ovarian tumor	ALL		immune	dc	dc2
672#AAACGAAAGTTCAAGA-1	672	SU-O-001	1	0	0	16.193	2349	Ovarian tumor	ALL		immune	dc	dc3
672#AAACGAACACCACCAG-1	672	SU-O-001	1	0	0	16.67	5388	Ovarian tumor	ALL		immune	dc	dc3
672#AAACGAACACTGTAAC-1	672	SU-O-001	5	0	0	22.887	1588	Ovarian tumor	ALL		immune	tnk_other	mait
672#AAACGAACAGTTACAC-1	672	SU-O-001	6	1	0	27.138	3088	Ovarian tumor	ALL	SU-O-001:clone_48	immune	cd8+ t	cd8+ t
672#AAACGAACATGGGTGA-1	672	SU-O-001	6	3	22.8692	22.72	5707	Ovarian tumor	ALL		immune	cd8+ t	cd8+ t
672#AAACGAACATTGATGC-1	672	SU-O-001	5	1	0	25.876	3682	Ovarian tumor	ALL	SU-O-001:clone_33	immune	tnk_other	mait
672#AAACGAAGTAGAACGC-1	672	SU-O-001	0	0	0	13.83	8573	Ovarian tumor	ALL	SU-O-001:clone_332	immune	dc	dc2
672#AAACGAAGTGTCCTTC-1	672	SU-O-001	5	0	0	16.133	1812	Ovarian tumor	ALL		immune	tnk_other	mait
672#AAACGAAGTGTCGTGC-1	672	SU-O-001	8	0	0	16.775	4896	Ovarian tumor	ALL		immune	b	b
672#AAACGAATCCGAGGAA-1	672	SU-O-001	8	0	0	22.082	2388	Ovarian tumor	ALL		immune	b	b
672#AAACTCGAGAAGAGTG-1	672	SU-O-001	6	1	0	20.472	16520	Ovarian tumor	ALL		immune	cd8+ t	cd8+ t
672#AAACTCGAGATGCGAC-1	672	SU-O-001	8	0	0	21.371	5942	Ovarian tumor	ALL		immune	b	b
672#AAACTCGCAACGCACC-1	672	SU-O-001	6	1	0	16.188	6865	Ovarian tumor	ALL	SU-O-001:clone_3	immune	cd8+ t	cd8+ t
672#AAACTCGCAAGGACCA-1	672	SU-O-001	5	0	0	18.513	2141	Ovarian tumor	ALL		immune	cd8+ t	cd8+ t
672#AAACTCGCAGTGCGAA-1	672	SU-O-001	3	2	4.82753	21.169	7559	Ovarian tumor	ALL	SU-O-001:clone_68	immune	cd4+ t	cd4+ t
672#AAACTCGGTCGACTGC-1	672	SU-O-001	6	0	0	23.684	6920	Ovarian tumor	ALL	SU-O-001:clone_6	immune	cd8+ t	cd8+ t
672#AAACTCGGTCGAGAAC-1	672	SU-O-001	0	0	0	14.712	4199	Ovarian tumor	ALL	SU-O-001:clone_445	immune	dc	dc2
672#AAACTCGGTGAGCTAG-1	672	SU-O-001	8	2	4.82753	22.726	6661	Ovarian tumor	ALL		immune	b	b
672#AAACTCGGTGTGACCC-1	672	SU-O-001	5	0	0	22.019	2320	Ovarian tumor	ALL		immune	cd4+ t	cd4+ t
672#AAACTCGGTTCAGTTG-1	672	SU-O-001	6	0	0	23.98	3127	Ovarian tumor	ALL		immune	cd8+ t	cd8+ t
672#AAACTCGTCCACACCT-1	672	SU-O-001	6	0	0	22.473	1449	Ovarian tumor	ALL		immune	cd8+ t	cd8+ t
672#AAACTCGTCCGAGAGA-1	672	SU-O-001	5	0	0	22.245	3020	Ovarian tumor	ALL		immune	cd4+ t	cd4+ t
672#AAACTCGTCTGGTACA-1	672	SU-O-001	0	0	0	18.583	5764	Ovarian tumor	ALL		immune	dc	dc3
672#AAACTGCAGCCGCAAA-1	672	SU-O-001	6	0	0	26.964	2922	Ovarian tumor	ALL		immune	cd8+ t	cd8+ t
672#AAACTGCAGCTATCGT-1	672	SU-O-001	6	0	0	26.844	3366	Ovarian tumor	ALL		immune	cd8+ t	cd8+ t
672#AAACTGCAGGGAGTTC-1	672	SU-O-001	6	1	0	23.776	2307	Ovarian tumor	ALL	SU-O-001:clone_23	immune	cd8+ t	cd8+ t
672#AAACTGCAGGGTCTGA-1	672	SU-O-001	5	0	0	22.065	1766	Ovarian tumor	ALL		immune	cd4+ t	cd4+ t
672#AAACTGCAGTATGCTC-1	672	SU-O-001	5	0	0	16.458	2548	Ovarian tumor	ALL	SU-O-001:clone_200	immune	tnk_other	mait
672#AAACTGCAGTGTTCCA-1	672	SU-O-001	5	0	0	18.745	2897	Ovarian tumor	ALL	SU-O-001:clone_52	immune	tnk_other	mait
672#AAACTGCCAATCACTG-1	672	SU-O-001	5	0	0	25.713	2068	Ovarian tumor	ALL		immune	cd4+ t	cd4+ t
672#AAACTGCCACCGATCG-1	672	SU-O-001	10	0	0	9.663	9667	Ovarian tumor	ALL		tumor	tumor	tumor
672#AAACTGCCACCTGGTG-1	672	SU-O-001	8	1	0	24.401	4712	Ovarian tumor	ALL		immune	b	b
672#AAACTGCCACGCGTTG-1	672	SU-O-001	5	0	0	23.392	1946	Ovarian tumor	ALL	SU-O-001:clone_19	immune	tnk_other	mait
672#AAACTGCCAGCGTACC-1	672	SU-O-001	5	0	0	23.247	2389	Ovarian tumor	ALL	SU-O-001:clone_25	immune	tnk_other	mait
672#AAACTGCGTAACATAG-1	672	SU-O-001	8	0	0	4.188	10402	Ovarian tumor	ALL		immune	b	b
672#AAACTGCGTCTAAAGA-1	672	SU-O-001	5	0	0	18.029	2924	Ovarian tumor	ALL	SU-O-001:clone_97	immune	tnk_other	mait
672#AAACTGCGTGCATTGT-1	672	SU-O-001	6	0	0	19.822	6041	Ovarian tumor	ALL		immune	cd8+ t	cd8+ t
672#AAACTGCTCCATCATT-1	672	SU-O-001	8	0	0	23.545	2658	Ovarian tumor	ALL		immune	b	b
672#AAACTGCTCGCAACTA-1	672	SU-O-001	6	0	0	19.861	1560	Ovarian tumor	ALL		immune	tnk_other	mait
672#AAACTGCTCGTTCAGA-1	672	SU-O-001	4	1	0	21.987	9139	Ovarian tumor	ALL		immune	nk_ilc	nk
672#AAACTGCTCTGTTTAC-1	672	SU-O-001	6	0	0	15.832	2380	Ovarian tumor	ALL		immune	cd8+ t	cd8+ t
672#AAACTGCTCTTACTCA-1	672	SU-O-001	3	0	0	23.882	10992	Ovarian tumor	ALL		immune	treg	treg
672#AAAGATGAGAAATACC-1	672	SU-O-001	6	0	0	22.524	5113	Ovarian tumor	ALL		immune	cd8+ t	cd8+ t
672#AAAGATGAGAGGAACA-1	672	SU-O-001	5	0	0	22.102	1399	Ovarian tumor	ALL		immune	cd4+ t	cd4+ t
672#AAAGATGAGATCGAGC-1	672	SU-O-001	6	0	0	23.223	4951	Ovarian tumor	ALL		immune	cd8+ t	cd8+ t
672#AAAGATGAGGCTCAGA-1	672	SU-O-001	0	0	0	16.808	2175	Ovarian tumor	ALL		immune	dc	dc2
672#AAAGATGAGTTCCAGT-1	672	SU-O-001	6	0	0	23.87	8126	Ovarian tumor	ALL		immune	cd8+ t	cd8+ t
672#AAAGATGCAAGAGATT-1	672	SU-O-001	1	0	0	17.004	3862	Ovarian tumor	ALL	SU-O-001:clone_445	immune	dc	dc3
672#AAAGATGCAATCAGGG-1	672	SU-O-001	5	0	0	23.715	1928	Ovarian tumor	ALL		immune	cd4+ t	cd4+ t
672#AAAGATGCAATGCATC-1	672	SU-O-001	5	0	0	23.597	5237	Ovarian tumor	ALL		immune	tnk_other	mait
672#AAAGATGGTAAAGGCC-1	672	SU-O-001	8	1	0	21.381	3574	Ovarian tumor	ALL		immune	b	b
672#AAAGATGGTACCCATA-1	672	SU-O-001	5	0	0	25.116	2514	Ovarian tumor	ALL	SU-O-001:clone_233	immune	tnk_other	mait
672#AAAGATGGTAGTGATA-1	672	SU-O-001	6	0	0	20.016	5339	Ovarian tumor	ALL	SU-O-001:clone_13	immune	cd8+ t	cd8+ t
672#AAAGATGGTATATGGA-1	672	SU-O-001	5	0	0	22.899	4446	Ovarian tumor	ALL		immune	tnk_other	mait
672#AAAGATGGTCCCGTGA-1	672	SU-O-001	4	3	22.8692	21.174	6249	Ovarian tumor	ALL		immune	nk_ilc	nk
672#AAAGATGGTGCGTCCA-1	672	SU-O-001	6	0	0	29.298	1432	Ovarian tumor	ALL	SU-O-001:clone_306	immune	cd8+ t	cd8+ t
672#AAAGATGTCGATAGGG-1	672	SU-O-001	5	0	0	24.266	1800	Ovarian tumor	ALL	SU-O-001:clone_105	immune	tnk_other	mait
672#AAAGATGTCGGGATCC-1	672	SU-O-001	6	0	0	16.723	5208	Ovarian tumor	ALL		immune	cd8+ t	cd8+ t
672#AAAGATGTCTGTTGCC-1	672	SU-O-001	5	1	0	23.709	5801	Ovarian tumor	ALL	SU-O-001:clone_285	immune	tnk_other	mait
672#AAAGATGTCTTAATCC-1	672	SU-O-001	4	3	22.8692	19.381	7031	Ovarian tumor	ALL		immune	nk_ilc	nk
672#AAAGGATAGAAACGCC-1	672	SU-O-001	5	0	0	25.848	1518	Ovarian tumor	ALL		immune	tnk_other	mait
672#AAAGGATAGCGGACAT-1	672	SU-O-001	10	0	0	13.366	1974	Ovarian tumor	ALL	SU-O-001:clone_19	tumor	tumor	tumor
672#AAAGGATCACAAACAA-1	672	SU-O-001	1	2	4.82753	14.644	9699	Ovarian tumor	ALL	SU-O-001:clone_407	immune	dc	dc3
672#AAAGGATCACTAAACC-1	672	SU-O-001	5	0	0	27.904	2457	Ovarian tumor	ALL		immune	tnk_other	mait
672#AAAGGATCAGCGTAGA-1	672	SU-O-001	10	0	0	15.762	1528	Ovarian tumor	ALL		tumor	tumor	tumor
672#AAAGGATCAGGGCTTC-1	672	SU-O-001	6	0	0	20.264	1826	Ovarian tumor	ALL		immune	cd8+ t	cd8+ t
672#AAAGGATGTAACTGAA-1	672	SU-O-001	6	0	0	21.297	2517	Ovarian tumor	ALL		immune	cd8+ t	cd8+ t
672#AAAGGATGTATGTCCA-1	672	SU-O-001	0	1	0	20.046	7001	Ovarian tumor	ALL		immune	dc	dc2
672#AAAGGATGTGATGCGA-1	672	SU-O-001	4	0	0	24.972	6821	Ovarian tumor	ALL		immune	nk_ilc	nk
672#AAAGGATGTGATGCTT-1	672	SU-O-001	5	0	0	25.975	3302	Ovarian tumor	ALL	SU-O-001:clone_246	immune	tnk_other	mait
672#AAAGGATGTGCAAGCA-1	672	SU-O-001	6	1	0	21.817	4781	Ovarian tumor	ALL		immune	cd8+ t	cd8+ t
672#AAAGGATTCACAACAC-1	672	SU-O-001	0	0	0	10.841	5252	Ovarian tumor	ALL	SU-O-001:clone_210	immune	dc	dc2
672#AAAGGATTCACTACCC-1	672	SU-O-001	5	0	0	22.03	2250	Ovarian tumor	ALL		immune	tnk_other	mait
672#AAAGGATTCGAGAACG-1	672	SU-O-001	5	0	0	21.238	1686	Ovarian tumor	ALL		immune	tnk_other	mait
672#AAAGGATTCGATGCAT-1	672	SU-O-001	5	0	0	23.762	2200	Ovarian tumor	ALL		immune	tnk_other	mait
672#AAAGGATTCGGTCTCT-1	672	SU-O-001	0	0	0	15.723	7540	Ovarian tumor	ALL	SU-O-001:clone_216	immune	mac	momac1
672#AAAGGATTCTGTGTGA-1	672	SU-O-001	6	1	0	17.659	2912	Ovarian tumor	ALL		immune	cd8+ t	cd8+ t
672#AAAGGGCAGAGAGTAG-1	672	SU-O-001	6	1	0	17.759	11279	Ovarian tumor	ALL		immune	cd8+ t	cd8+ t
672#AAAGGGCAGAGGTGGG-1	672	SU-O-001	8	0	0	16.735	3963	Ovarian tumor	ALL	SU-O-001:clone_34	immune	b	b
672#AAAGGGCAGGGAAATG-1	672	SU-O-001	0	1	0	14.365	20017	Ovarian tumor	ALL		immune	dc	dc2
672#AAAGGGCCAAATAGTG-1	672	SU-O-001	2	0	0	15.715	2617	Ovarian tumor	ALL		immune	mono	tissue mono
672#AAAGGGCCAAGGAGTC-1	672	SU-O-001	8	0	0	9.966	2127	Ovarian tumor	ALL		immune	b	b
672#AAAGGGCCAATGGTCT-1	672	SU-O-001	6	2	4.82753	23.109	4959	Ovarian tumor	ALL		immune	cd8+ t	cd8+ t
672#AAAGGGCCACTCGTGG-1	672	SU-O-001	0	2	4.82753	16.167	13462	Ovarian tumor	ALL		immune	dc	dc2
672#AAAGGGCCACTGTCAA-1	672	SU-O-001	8	0	0	24.897	2945	Ovarian tumor	ALL		immune	b	b
672#AAAGGGCCAGTAACCT-1	672	SU-O-001	0	0	0	16.257	4796	Ovarian tumor	ALL	SU-O-001:clone_520	immune	dc	dc3
672#AAAGGGCTCCGGGCAT-1	672	SU-O-001	10	0	0	13.761	12932	Ovarian tumor	ALL		tumor	tumor	tumor
672#AAAGGGCTCCTCCTGA-1	672	SU-O-001	5	0	0	25.583	2275	Ovarian tumor	ALL		immune	cd4+ t	cd4+ t
672#AAAGGGCTCCTTACGC-1	672	SU-O-001	6	0	0	22.77	5209	Ovarian tumor	ALL	SU-O-001:clone_4	immune	cd8+ t	cd8+ t
672#AAAGGGCTCTTGTCGC-1	672	SU-O-001	4	2	4.82753	21.115	5294	Ovarian tumor	ALL		immune	nk_ilc	nk
672#AAATGAGAGAAACGCC-1	672	SU-O-001	5	0	0	21.348	2157	Ovarian tumor	ALL		immune	tnk_other	mait
672#AAATGAGAGAGGCCTA-1	672	SU-O-001	1	0	0	15.774	10972	Ovarian tumor	ALL		immune	dc	dc3
672#AAATGAGAGCAGAAAG-1	672	SU-O-001	6	0	0	22.384	3826	Ovarian tumor	ALL		immune	cd8+ t	cd8+ t
672#AAATGAGAGCCGCTGT-1	672	SU-O-001	10	1	0	12.943	11364	Ovarian tumor	ALL		tumor	tumor	tumor
672#AAATGAGAGGCACCTC-1	672	SU-O-001	6	0	0	12.213	4396	Ovarian tumor	ALL		immune	cd8+ t	cd8+ t
672#AAATGAGAGTAATGTG-1	672	SU-O-001	10	1	0	14.761	6762	Ovarian tumor	ALL		tumor	tumor	tumor
672#AAATGAGAGTTAGCGG-1	672	SU-O-001	2	0	0	8.255	10729	Ovarian tumor	ALL		immune	mono	tissue mono
672#AAATGAGCAAATGTCC-1	672	SU-O-001	8	0	0	17.995	1550	Ovarian tumor	ALL		immune	b	b
672#AAATGAGCAACGACAG-1	672	SU-O-001	6	0	0	17.481	15242	Ovarian tumor	ALL		immune	cd8+ t	cd8+ t
672#AAATGAGCAACTCAAC-1	672	SU-O-001	6	0	0	19.304	21220	Ovarian tumor	ALL		immune	cd8+ t	cd8+ t
672#AAATGAGCAACTCGAT-1	672	SU-O-001	10	0	0	22.277	1499	Ovarian tumor	ALL		tumor	tumor	tumor
672#AAATGAGCAATGGCAG-1	672	SU-O-001	6	1	0	23.943	11725	Ovarian tumor	ALL	SU-O-001:clone_4	immune	cd8+ t	cd8+ t
672#AAATGAGCAATTGTGC-1	672	SU-O-001	7	1	0	17.839	2911	Ovarian tumor	ALL		immune	cd8+ t	cd8+ t
672#AAATGAGCACCCTTAC-1	672	SU-O-001	5	0	0	22.709	3252	Ovarian tumor	ALL		immune	tnk_other	mait
672#AAATGAGCAGCACATT-1	672	SU-O-001	4	1	0	22.695	16397	Ovarian tumor	ALL		immune	nk_ilc	nk
672#AAATGAGCAGCAGGTA-1	672	SU-O-001	10	0	0	18.353	5766	Ovarian tumor	ALL		tumor	tumor	tumor
672#AAATGAGCATCATGTG-1	672	SU-O-001	1	1	0	15.571	20008	Ovarian tumor	ALL		immune	dc	dc3
672#AAATGAGCATCGGCTG-1	672	SU-O-001	0	0	0	14.486	22382	Ovarian tumor	ALL		immune	dc	dc2
672#AAATGAGCATGTCCCT-1	672	SU-O-001	6	0	0	22.332	6293	Ovarian tumor	ALL		immune	cd8+ t	cd8+ t
672#AAATGAGGTAGCTGTT-1	672	SU-O-001	5	0	0	27.579	2871	Ovarian tumor	ALL		immune	cd4+ t	cd4+ t
672#AAATGAGGTGCTGGCT-1	672	SU-O-001	0	0	0	12.671	20839	Ovarian tumor	ALL		immune	dc	dc2
672#AAATGAGGTTTGTAGC-1	672	SU-O-001	0	1	0	12.897	8629	Ovarian tumor	ALL		immune	dc	dc2
672#AAATGAGTCAGCACGC-1	672	SU-O-001	10	0	0	13.779	7243	Ovarian tumor	ALL		tumor	tumor	tumor
672#AAATGAGTCATTCGGA-1	672	SU-O-001	7	1	0	19.308	3867	Ovarian tumor	ALL		immune	cd8+ t	cd8+ t
672#AAATGAGTCGTATAGC-1	672	SU-O-001	4	0	0	25.278	1952	Ovarian tumor	ALL		immune	nk_ilc	nk
672#AAATGAGTCTGGCGCA-1	672	SU-O-001	16	0	0	12.807	5215	Ovarian tumor	ALL		stromal	endothelial	endothelial
672#AAATGAGTCTTACCTA-1	672	SU-O-001	8	0	0	21.592	8134	Ovarian tumor	ALL		immune	b	b
672#AAATGAGTCTTCTCTC-1	672	SU-O-001	4	0	0	25.315	5554	Ovarian tumor	ALL		immune	nk_ilc	nk
672#AAATGCCAGAGCACTG-1	672	SU-O-001	8	0	0	21.873	1659	Ovarian tumor	ALL		immune	b	b
672#AAATGCCAGCGCCTAC-1	672	SU-O-001	8	1	0	20.658	6254	Ovarian tumor	ALL	SU-O-001:clone_131	immune	b	b
672#AAATGCCAGGAGACTC-1	672	SU-O-001	6	0	0	22.718	5786	Ovarian tumor	ALL		immune	cd8+ t	cd8+ t
672#AAATGCCAGTATACCC-1	672	SU-O-001	6	3	22.8692	24.577	4318	Ovarian tumor	ALL		immune	cd8+ t	cd8+ t
672#AAATGCCCAAGGAGTC-1	672	SU-O-001	6	0	0	19.03	2672	Ovarian tumor	ALL		immune	cd8+ t	cd8+ t
672#AAATGCCCAGAACGAC-1	672	SU-O-001	0	0	0	17.09	4577	Ovarian tumor	ALL	SU-O-001:clone_321	immune	dc	dc2
672#AAATGCCCATGCCCTT-1	672	SU-O-001	3	0	0	17.9	4298	Ovarian tumor	ALL	SU-O-001:clone_135	immune	cd4+ t	cd4+ t
672#AAATGCCCATGGAGGT-1	672	SU-O-001	6	0	0	21.724	6282	Ovarian tumor	ALL	SU-O-001:clone_13	immune	cd8+ t	cd8+ t
672#AAATGCCGTGGAAGCT-1	672	SU-O-001	6	0	0	26.016	2773	Ovarian tumor	ALL		immune	cd8+ t	cd8+ t
672#AAATGCCGTGGACGAT-1	672	SU-O-001	8	1	0	27.388	3327	Ovarian tumor	ALL		immune	b	b
672#AAATGCCGTTAACCAC-1	672	SU-O-001	0	0	0	15.654	7301	Ovarian tumor	ALL		immune	dc	dc2
672#AAATGCCTCGGGTCCA-1	672	SU-O-001	8	1	0	5.952	8265	Ovarian tumor	ALL		immune	b	b
672#AAATGCCTCGGTCTAA-1	672	SU-O-001	6	0	0	18.881	5945	Ovarian tumor	ALL		immune	cd8+ t	cd8+ t
672#AAATGCCTCTACCCGT-1	672	SU-O-001	6	0	0	24.068	4820	Ovarian tumor	ALL		immune	cd8+ t	cd8+ t
672#AACAAAGAGGCTGGAT-1	672	SU-O-001	6	0	0	18.562	17039	Ovarian tumor	ALL	SU-O-001:clone_281	immune	cd8+ t	cd8+ t
672#AACAAAGCAGGGTAAC-1	672	SU-O-001	5	0	0	19.028	4855	Ovarian tumor	ALL		immune	cd4+ t	cd4+ t
672#AACAAAGCAGGTAACG-1	672	SU-O-001	8	0	0	21.833	9952	Ovarian tumor	ALL		immune	b	b
672#AACAAAGCATTTCACT-1	672	SU-O-001	3	0	0	18.268	4635	Ovarian tumor	ALL		immune	cd4+ t	cd4+ t
672#AACAAAGGTCATAAGA-1	672	SU-O-001	10	0	0	21.443	4109	Ovarian tumor	ALL		tumor	tumor	tumor
672#AACAAAGGTTCCAATG-1	672	SU-O-001	6	0	0	21.029	10009	Ovarian tumor	ALL		immune	cd8+ t	cd8+ t
672#AACAAAGGTTTAGGAA-1	672	SU-O-001	8	0	0	24.231	3771	Ovarian tumor	ALL		immune	b	b
672#AACAAAGGTTTCCACC-1	672	SU-O-001	7	0	0	11.014	2025	Ovarian tumor	ALL		immune	cd8+ t	cd8+ t
672#AACAAAGGTTTCGATG-1	672	SU-O-001	6	0	0	22.883	10703	Ovarian tumor	ALL	SU-O-001:clone_18	immune	cd8+ t	cd8+ t
672#AACAAAGTCACCCGGA-1	672	SU-O-001	10	0	0	13.296	2576	Ovarian tumor	ALL		tumor	tumor	tumor
672#AACAAAGTCAGCACTA-1	672	SU-O-001	0	0	0	16.02	4387	Ovarian tumor	ALL	SU-O-001:clone_504	immune	dc	dc2
672#AACAAAGTCAGGAATA-1	672	SU-O-001	3	1	0	24.184	8263	Ovarian tumor	ALL	SU-O-001:clone_123	immune	treg	treg
672#AACAAAGTCAGTCACA-1	672	SU-O-001	6	0	0	20.69	2892	Ovarian tumor	ALL	SU-O-001:clone_82	immune	cd8+ t	cd8+ t
672#AACAAAGTCGATATGC-1	672	SU-O-001	6	0	0	23.248	2872	Ovarian tumor	ALL		immune	cd8+ t	cd8+ t
672#AACAAAGTCGTGGTAT-1	672	SU-O-001	5	1	0	18.285	1997	Ovarian tumor	ALL		immune	cd4+ t	cd4+ t
672#AACAGTCAGCTACGCC-1	672	SU-O-001	6	1	0	23.762	3626	Ovarian tumor	ALL		immune	cd8+ t	cd8+ t
672#AACAGTCAGTATAGTG-1	672	SU-O-001	6	2	4.82753	22.671	5188	Ovarian tumor	ALL		immune	cd8+ t	cd8+ t
672#AACAGTCAGTTGCCGC-1	672	SU-O-001	8	0	0	17.264	3104	Ovarian tumor	ALL		immune	b	b
672#AACAGTCCAAAGAGAG-1	672	SU-O-001	4	0	0	22.259	4030	Ovarian tumor	ALL		immune	nk_ilc	nk
672#AACAGTCCACCCTTTG-1	672	SU-O-001	10	0	0	9.755	9487	Ovarian tumor	ALL		tumor	tumor	tumor
672#AACAGTCCACTCGTGG-1	672	SU-O-001	6	2	4.82753	24.548	4029	Ovarian tumor	ALL		immune	cd8+ t	cd8+ t
672#AACAGTCCAGCTATAC-1	672	SU-O-001	3	1	0	22.309	3853	Ovarian tumor	ALL		immune	treg	treg
672#AACAGTCGTAACGTAA-1	672	SU-O-001	6	0	0	22.183	5000	Ovarian tumor	ALL	SU-O-001:clone_5	immune	cd8+ t	cd8+ t
672#AACAGTCGTGAGCTAG-1	672	SU-O-001	6	0	0	16.559	6640	Ovarian tumor	ALL	SU-O-001:clone_93	immune	cd8+ t	cd8+ t
672#AACAGTCGTTTGACCA-1	672	SU-O-001	2	0	0	14.883	3587	Ovarian tumor	ALL	SU-O-001:clone_228	immune	mono	tissue mono
672#AACAGTCTCACGTGTA-1	672	SU-O-001	6	0	0	25.127	3376	Ovarian tumor	ALL		immune	cd8+ t	cd8+ t
672#AACAGTCTCAGAGTGG-1	672	SU-O-001	8	0	0	24.562	3901	Ovarian tumor	ALL		immune	b	b
672#AACAGTCTCCCTATTA-1	672	SU-O-001	2	0	0	19.457	6437	Ovarian tumor	ALL	SU-O-001:clone_413	immune	mono	tissue mono
672#AACAGTCTCGATCGCG-1	672	SU-O-001	2	0	0	24.092	4475	Ovarian tumor	ALL		immune	mono	tissue mono
672#AACAGTCTCTAGCTGA-1	672	SU-O-001	6	0	0	26.742	2860	Ovarian tumor	ALL		immune	cd8+ t	cd8+ t
672#AACAGTCTCTCATATC-1	672	SU-O-001	8	0	0	23.645	7037	Ovarian tumor	ALL		immune	b	b
672#AACAGTCTCTCGGCGA-1	672	SU-O-001	0	0	0	12.931	10817	Ovarian tumor	ALL		immune	dc	dc2
672#AACAGTCTCTTCAGAG-1	672	SU-O-001	1	0	0	11.881	5820	Ovarian tumor	ALL	SU-O-001:clone_8	immune	dc	dc3
672#AACATCGAGAGCAGCT-1	672	SU-O-001	8	1	0	20.872	7917	Ovarian tumor	ALL		immune	b	b
672#AACATCGAGATGGCAC-1	672	SU-O-001	0	2	4.82753	8.93	25043	Ovarian tumor	ALL		immune	dc	dc2
672#AACATCGAGCTGAAAT-1	672	SU-O-001	5	0	0	26.492	1647	Ovarian tumor	ALL		immune	cd4+ t	cd4+ t
672#AACATCGCATAGCAGG-1	672	SU-O-001	4	0	0	22.232	3565	Ovarian tumor	ALL		immune	nk_ilc	nk
672#AACATCGGTAAAGCTA-1	672	SU-O-001	10	0	0	15.83	3001	Ovarian tumor	ALL		tumor	tumor	tumor
672#AACATCGGTAACACTC-1	672	SU-O-001	16	0	0	7.282	6987	Ovarian tumor	ALL		stromal	endothelial	endothelial
672#AACATCGGTAGGTGAC-1	672	SU-O-001	8	0	0	21.584	4690	Ovarian tumor	ALL		immune	b	b
672#AACATCGGTCAAATCC-1	672	SU-O-001	5	2	4.82753	24.094	7281	Ovarian tumor	ALL		immune	cd4+ t	cd4+ t
672#AACATCGGTCCAGACC-1	672	SU-O-001	5	1	0	25.372	4427	Ovarian tumor	ALL		immune	tnk_other	mait
672#AACATCGGTGCTGTCG-1	672	SU-O-001	5	0	0	19.206	1502	Ovarian tumor	ALL	SU-O-001:clone_111	immune	tnk_other	mait
672#AACATCGGTTTCTCTA-1	672	SU-O-001	0	0	0	15.973	7882	Ovarian tumor	ALL		immune	dc	dc2
672#AACATCGTCAAATGGA-1	672	SU-O-001	1	0	0	14.393	2486	Ovarian tumor	ALL		immune	mono	tissue mono
672#AACATCGTCCAGTACA-1	672	SU-O-001	10	0	0	12.865	5936	Ovarian tumor	ALL		tumor	tumor	tumor
672#AACATCGTCGTCTTAT-1	672	SU-O-001	5	1	0	22.527	3345	Ovarian tumor	ALL		immune	tnk_other	mait
672#AACCAACAGCGTCTGC-1	672	SU-O-001	9	2	4.82753	20.388	8487	Ovarian tumor	ALL		immune	plasma	plasma
672#AACCAACAGCTACGTT-1	672	SU-O-001	1	0	0	15.179	9683	Ovarian tumor	ALL		immune	dc	dc3
672#AACCAACAGTACAGAT-1	672	SU-O-001	3	0	0	26.726	4313	Ovarian tumor	ALL	SU-O-001:clone_11	immune	treg	treg
672#AACCAACAGTCAGCCC-1	672	SU-O-001	3	2	4.82753	21.778	7708	Ovarian tumor	ALL		immune	treg	treg
672#AACCAACCAATGATGA-1	672	SU-O-001	5	0	0	22.977	5886	Ovarian tumor	ALL	SU-O-001:clone_282	immune	tnk_other	mait
672#AACCAACCACATCATG-1	672	SU-O-001	5	2	4.82753	20.447	5183	Ovarian tumor	ALL		immune	tnk_other	mait
672#AACCAACCAGTAACCT-1	672	SU-O-001	6	0	0	26.426	4692	Ovarian tumor	ALL		immune	cd8+ t	cd8+ t
672#AACCAACCAGTAACTC-1	672	SU-O-001	0	0	0	15.663	13763	Ovarian tumor	ALL	SU-O-001:clone_1	immune	dc	dc2
672#AACCAACCATGGCCCA-1	672	SU-O-001	9	1	0	26.976	8519	Ovarian tumor	ALL		immune	plasma	plasma
672#AACCAACGTAGGGTTG-1	672	SU-O-001	5	0	0	25.538	2288	Ovarian tumor	ALL		immune	cd4+ t	cd4+ t
672#AACCAACGTATGTCCA-1	672	SU-O-001	10	0	0	11.121	3452	Ovarian tumor	ALL		tumor	tumor	tumor
672#AACCAACGTCACAGGA-1	672	SU-O-001	5	0	0	29.008	2134	Ovarian tumor	ALL		immune	cd4+ t	cd4+ t
672#AACCAACGTCACCCGA-1	672	SU-O-001	6	0	0	20.36	3473	Ovarian tumor	ALL	SU-O-001:clone_442	immune	cd8+ t	cd8+ t
672#AACCAACGTGTTAGAA-1	672	SU-O-001	6	1	0	15.991	12411	Ovarian tumor	ALL		immune	cd8+ t	cd8+ t
672#AACCAACGTTGGACGA-1	672	SU-O-001	4	2	4.82753	21.622	3065	Ovarian tumor	ALL		immune	nk_ilc	nk
672#AACCAACGTTGGCTTA-1	672	SU-O-001	0	1	0	18.798	15878	Ovarian tumor	ALL	SU-O-001:clone_65	immune	dc	dc2
672#AACCAACGTTTCACCC-1	672	SU-O-001	6	0	0	20.651	1394	Ovarian tumor	ALL		immune	tnk_other	mait
672#AACCAACTCCAATAGC-1	672	SU-O-001	3	0	0	17.991	6549	Ovarian tumor	ALL		immune	treg	treg
672#AACCAACTCCACCTAC-1	672	SU-O-001	3	1	0	25.85	7128	Ovarian tumor	ALL	SU-O-001:clone_393	immune	treg	treg
672#AACCAACTCCACGAGC-1	672	SU-O-001	10	1	0	17.571	5381	Ovarian tumor	ALL		tumor	tumor	tumor
672#AACCAACTCCCAGCAG-1	672	SU-O-001	4	2	4.82753	22.236	6721	Ovarian tumor	ALL		immune	nk_ilc	nk
672#AACCAACTCCTGTGGG-1	672	SU-O-001	5	0	0	17.593	2188	Ovarian tumor	ALL	SU-O-001:clone_3	immune	cd8+ t	cd8+ t
672#AACCAACTCTATCTAC-1	672	SU-O-001	6	0	0	24.777	3394	Ovarian tumor	ALL	SU-O-001:clone_423	immune	cd8+ t	cd8+ t
672#AACCGATAGCGAATAT-1	672	SU-O-001	6	1	0	20.469	3396	Ovarian tumor	ALL		immune	cd8+ t	cd8+ t
672#AACCGATAGTTGGAAT-1	672	SU-O-001	6	2	4.82753	22.594	3625	Ovarian tumor	ALL		immune	cd8+ t	cd8+ t
672#AACCGATCACACTAGT-1	672	SU-O-001	2	1	0	15.112	12846	Ovarian tumor	ALL	SU-O-001:clone_235	immune	mono	tissue mono
672#AACCGATCACAGTTCA-1	672	SU-O-001	6	1	0	14.802	33022	Ovarian tumor	ALL		immune	cd8+ t	cd8+ t
672#AACCGATCAGATTAAG-1	672	SU-O-001	10	0	0	14.146	3921	Ovarian tumor	ALL		tumor	tumor	tumor
672#AACCGATCATTGCGAT-1	672	SU-O-001	10	1	0	20.593	4662	Ovarian tumor	ALL		tumor	tumor	tumor
672#AACCGATGTCCTCAGG-1	672	SU-O-001	0	1	0	13.517	8638	Ovarian tumor	ALL	SU-O-001:clone_82	immune	dc	dc2
672#AACCGATGTGAATGTA-1	672	SU-O-001	5	0	0	26.62	1813	Ovarian tumor	ALL		immune	cd4+ t	cd4+ t
672#AACCGATGTGGGTAGT-1	672	SU-O-001	8	0	0	20.941	8549	Ovarian tumor	ALL	SU-O-001:clone_270	immune	b	b
672#AACCGATGTGTCTACA-1	672	SU-O-001	5	0	0	21.237	4488	Ovarian tumor	ALL	SU-O-001:clone_69	immune	tnk_other	mait
672#AACCGATTCGATGAAA-1	672	SU-O-001	0	2	4.82753	16.727	13857	Ovarian tumor	ALL		immune	dc	dc2
672#AACCGATTCGCACCTT-1	672	SU-O-001	6	0	0	17.582	6985	Ovarian tumor	ALL		immune	cd8+ t	cd8+ t
672#AACCGATTCGGTCTAA-1	672	SU-O-001	5	0	0	21.983	1738	Ovarian tumor	ALL	SU-O-001:clone_45	immune	tnk_other	mait
672#AACCTGAAGTCGACCC-1	672	SU-O-001	1	0	0	15.591	10605	Ovarian tumor	ALL	SU-O-001:clone_413	immune	dc	dc3
672#AACCTGACAATGATGA-1	672	SU-O-001	6	0	0	21.068	3421	Ovarian tumor	ALL		immune	cd8+ t	cd8+ t
672#AACCTGAGTGATGCTT-1	672	SU-O-001	5	3	22.8692	18.304	6887	Ovarian tumor	ALL	SU-O-001:clone_182	immune	tnk_other	mait
672#AACCTGAGTGCGCTCA-1	672	SU-O-001	4	1	0	20.354	8940	Ovarian tumor	ALL		immune	nk_ilc	nk
672#AACCTGAGTTATCGAC-1	672	SU-O-001	10	0	0	20.142	8188	Ovarian tumor	ALL		tumor	tumor	tumor
672#AACCTGATCAGTTGAC-1	672	SU-O-001	10	0	0	16.469	7414	Ovarian tumor	ALL		tumor	tumor	tumor
672#AACCTGATCCTAAAGC-1	672	SU-O-001	8	0	0	16.331	3598	Ovarian tumor	ALL		immune	b	b
672#AACCTGATCGCTTCAC-1	672	SU-O-001	6	2	4.82753	21.862	11918	Ovarian tumor	ALL	SU-O-001:clone_4	immune	cd8+ t	cd8+ t
672#AACCTGATCGTCAACA-1	672	SU-O-001	6	0	0	18.652	3176	Ovarian tumor	ALL		immune	cd8+ t	cd8+ t
672#AACCTGATCGTCCCAT-1	672	SU-O-001	8	1	0	20.296	6229	Ovarian tumor	ALL		immune	b	b
672#AACCTGATCTCTCAAT-1	672	SU-O-001	5	0	0	19.027	3790	Ovarian tumor	ALL		immune	tnk_other	mait
672#AACCTGATCTGGCGCA-1	672	SU-O-001	8	1	0	16.596	4795	Ovarian tumor	ALL	SU-O-001:clone_264	immune	b	b
672#AACCTTTAGAGCCTGA-1	672	SU-O-001	5	0	0	22.485	3396	Ovarian tumor	ALL	SU-O-001:clone_89	immune	cd4+ t	cd4+ t
672#AACCTTTAGATCGATA-1	672	SU-O-001	0	0	0	13.081	1530	Ovarian tumor	ALL		immune	dc	dc2
672#AACCTTTAGGCACCTC-1	672	SU-O-001	4	1	0	23.063	5432	Ovarian tumor	ALL	SU-O-001:clone_9	immune	nk_ilc	nk
672#AACCTTTAGTAACTCC-1	672	SU-O-001	10	0	0	16.019	4797	Ovarian tumor	ALL		tumor	tumor	tumor
672#AACCTTTAGTGATCTC-1	672	SU-O-001	6	0	0	21.652	1702	Ovarian tumor	ALL		immune	cd8+ t	cd8+ t
672#AACCTTTAGTTTACGC-1	672	SU-O-001	6	0	0	21.511	6461	Ovarian tumor	ALL		immune	cd8+ t	cd8+ t
672#AACCTTTCAAGCACTT-1	672	SU-O-001	6	0	0	22.152	2358	Ovarian tumor	ALL		immune	cd8+ t	cd8+ t
672#AACCTTTCAATACTGC-1	672	SU-O-001	6	1	0	19.36	7084	Ovarian tumor	ALL		immune	cd8+ t	cd8+ t
672#AACCTTTCAATGGCAG-1	672	SU-O-001	10	0	0	17.359	8458	Ovarian tumor	ALL		tumor	tumor	tumor
672#AACCTTTCAGTCAGAG-1	672	SU-O-001	2	0	0	19.595	7284	Ovarian tumor	ALL	SU-O-001:clone_82	immune	mono	tissue mono
672#AACCTTTGTAGCGGTA-1	672	SU-O-001	0	2	4.82753	14.875	17192	Ovarian tumor	ALL	SU-O-001:clone_82	immune	dc	dc2
672#AACCTTTGTGCGACCT-1	672	SU-O-001	5	2	4.82753	19.306	10282	Ovarian tumor	ALL	SU-O-001:clone_252	immune	tnk_other	mait
672#AACCTTTGTGGCCTTG-1	672	SU-O-001	8	0	0	19.004	4299	Ovarian tumor	ALL		immune	b	b
672#AACCTTTGTGTCTACA-1	672	SU-O-001	1	0	0	16.428	8965	Ovarian tumor	ALL		immune	dc	dc3
672#AACCTTTGTTCTTTGT-1	672	SU-O-001	6	0	0	32.508	1468	Ovarian tumor	ALL		immune	cd8+ t	cd8+ t
672#AACCTTTGTTGCTTGA-1	672	SU-O-001	5	1	0	21.042	2831	Ovarian tumor	ALL	SU-O-001:clone_97	immune	tnk_other	mait
672#AACCTTTTCGCGATGC-1	672	SU-O-001	6	0	0	21.054	7925	Ovarian tumor	ALL	SU-O-001:clone_10	immune	cd8+ t	cd8+ t
672#AACCTTTTCGCTAGTA-1	672	SU-O-001	16	0	0	13.599	13858	Ovarian tumor	ALL	SU-O-001:clone_18	stromal	endothelial	endothelial
672#AACCTTTTCGTAGCGC-1	672	SU-O-001	5	0	0	17.182	2047	Ovarian tumor	ALL	SU-O-001:clone_25	immune	tnk_other	mait
672#AACGAGGAGGAAACTT-1	672	SU-O-001	7	0	0	21.698	2263	Ovarian tumor	ALL	SU-O-001:clone_99	immune	cd8+ t	cd8+ t
672#AACGAGGAGGCAAGGG-1	672	SU-O-001	4	2	4.82753	26.553	7657	Ovarian tumor	ALL		immune	nk_ilc	nk
672#AACGAGGAGGCTCCTG-1	672	SU-O-001	5	0	0	26.057	2631	Ovarian tumor	ALL		immune	cd4+ t	cd4+ t
672#AACGAGGAGTACAACA-1	672	SU-O-001	5	0	0	24.539	1492	Ovarian tumor	ALL	SU-O-001:clone_323	immune	cd4+ t	cd4+ t
672#AACGAGGAGTCACGCC-1	672	SU-O-001	5	0	0	23.221	2065	Ovarian tumor	ALL		immune	cd4+ t	cd4+ t
672#AACGAGGAGTGCTAGG-1	672	SU-O-001	10	0	0	13.827	8283	Ovarian tumor	ALL		tumor	tumor	tumor
672#AACGAGGAGTGTCCCG-1	672	SU-O-001	6	0	0	17.672	4447	Ovarian tumor	ALL		immune	cd8+ t	cd8+ t
672#AACGAGGCAACTCCCT-1	672	SU-O-001	0	0	0	13.34	8888	Ovarian tumor	ALL		immune	dc	dc2
672#AACGAGGCAATGAAAC-1	672	SU-O-001	1	0	0	17.454	12531	Ovarian tumor	ALL	SU-O-001:clone_176	immune	dc	dc3
672#AACGAGGCACCCTTTG-1	672	SU-O-001	7	0	0	23.273	1471	Ovarian tumor	ALL	SU-O-001:clone_519	immune	cd8+ t	cd8+ t
672#AACGAGGCATAAAGTG-1	672	SU-O-001	0	2	4.82753	15.408	18665	Ovarian tumor	ALL		immune	dc	dc2
672#AACGAGGGTGAGGTCA-1	672	SU-O-001	8	0	0	21.738	5503	Ovarian tumor	ALL	SU-O-001:clone_282	immune	b	b
672#AACGAGGTCCATCTAT-1	672	SU-O-001	0	0	0	17.13	10777	Ovarian tumor	ALL		immune	dc	dc2
672#AACGAGGTCCGTCAAA-1	672	SU-O-001	6	0	0	21.815	6663	Ovarian tumor	ALL		immune	cd8+ t	cd8+ t
672#AACGAGGTCTAGCAGT-1	672	SU-O-001	8	1	0	23.499	6188	Ovarian tumor	ALL	SU-O-001:clone_31	immune	b	b
672#AACGGGAAGAACAGGA-1	672	SU-O-001	6	0	0	23.949	5349	Ovarian tumor	ALL		immune	cd8+ t	cd8+ t
672#AACGGGAAGAAGAGTG-1	672	SU-O-001	6	0	0	25.188	3250	Ovarian tumor	ALL	SU-O-001:clone_164	immune	cd8+ t	cd8+ t
672#AACGGGAAGAGAATTC-1	672	SU-O-001	0	0	0	14.568	4122	Ovarian tumor	ALL		immune	dc	dc2
672#AACGGGAAGAGAGTAG-1	672	SU-O-001	6	0	0	23.926	12068	Ovarian tumor	ALL		immune	cd8+ t	cd8+ t
672#AACGGGAAGAGGCGGA-1	672	SU-O-001	8	1	0	19.391	26228	Ovarian tumor	ALL		immune	b	b
672#AACGGGAAGCTTTCCC-1	672	SU-O-001	5	2	4.82753	22.825	3251	Ovarian tumor	ALL		immune	cd4+ t	cd4+ t
672#AACGGGAAGTCTGTGT-1	672	SU-O-001	5	2	4.82753	23.751	2551	Ovarian tumor	ALL	SU-O-001:clone_89	immune	tnk_other	mait
672#AACGGGAAGTGCCCTG-1	672	SU-O-001	8	0	0	22.819	1717	Ovarian tumor	ALL		immune	b	b
672#AACGGGACAAAGGAAG-1	672	SU-O-001	8	0	0	19.038	8245	Ovarian tumor	ALL	SU-O-001:clone_149	immune	b	b
672#AACGGGACAAGCCCTG-1	672	SU-O-001	5	1	0	24.607	2417	Ovarian tumor	ALL	SU-O-001:clone_435	immune	cd4+ t	cd4+ t
672#AACGGGACACTGTTAG-1	672	SU-O-001	3	1	0	20.949	4379	Ovarian tumor	ALL	SU-O-001:clone_284	immune	treg	treg
672#AACGGGACAGGATGTG-1	672	SU-O-001	8	0	0	21.553	4477	Ovarian tumor	ALL		immune	b	b
672#AACGGGAGTGATGCTT-1	672	SU-O-001	6	0	0	20.514	8726	Ovarian tumor	ALL	SU-O-001:clone_10	immune	cd8+ t	cd8+ t
672#AACGGGAGTGCTTTGA-1	672	SU-O-001	0	0	0	14.946	3763	Ovarian tumor	ALL		immune	dc	dc2
672#AACGGGAGTTACACTG-1	672	SU-O-001	0	0	0	20.726	3967	Ovarian tumor	ALL		immune	dc	dc2
672#AACGGGATCAATGCAC-1	672	SU-O-001	6	0	0	25.141	3546	Ovarian tumor	ALL	SU-O-001:clone_4	immune	cd8+ t	cd8+ t
672#AACGGGATCCCAGTAA-1	672	SU-O-001	5	1	0	21.074	1497	Ovarian tumor	ALL		immune	cd4+ t	cd4+ t
672#AACGGGATCCGTACGG-1	672	SU-O-001	0	0	0	15.234	5208	Ovarian tumor	ALL		immune	dc	dc2
672#AACGGGATCCTCTCTT-1	672	SU-O-001	8	0	0	20.378	6856	Ovarian tumor	ALL		immune	b	b
672#AACGGGATCTGATCTT-1	672	SU-O-001	10	0	0	22.365	2844	Ovarian tumor	ALL		tumor	tumor	tumor
672#AACGGGATCTTCTTCC-1	672	SU-O-001	6	0	0	22.97	3372	Ovarian tumor	ALL		immune	cd8+ t	cd8+ t
672#AACGTACAGAATAGTC-1	672	SU-O-001	10	0	0	8.121	1599	Ovarian tumor	ALL		tumor	tumor	tumor
672#AACGTACAGACAGCTG-1	672	SU-O-001	6	1	0	24.073	7347	Ovarian tumor	ALL		immune	cd8+ t	cd8+ t
672#AACGTACAGTGAGCAC-1	672	SU-O-001	0	0	0	18.252	7155	Ovarian tumor	ALL	SU-O-001:clone_2	immune	dc	dc2
672#AACGTACCAAGCAACG-1	672	SU-O-001	5	1	0	23.306	2880	Ovarian tumor	ALL		immune	cd4+ t	cd4+ t
672#AACGTACCACCCTTTG-1	672	SU-O-001	6	0	0	17.393	5288	Ovarian tumor	ALL	SU-O-001:clone_262	immune	cd8+ t	cd8+ t
672#AACGTACCATCGTACA-1	672	SU-O-001	6	0	0	26.865	3118	Ovarian tumor	ALL	SU-O-001:clone_11	immune	cd8+ t	cd8+ t
672#AACGTACCATGGGAAC-1	672	SU-O-001	6	0	0	33.989	1640	Ovarian tumor	ALL		immune	cd8+ t	cd8+ t
672#AACGTACGTATTGTGC-1	672	SU-O-001	6	1	0	20.362	3690	Ovarian tumor	ALL		immune	cd8+ t	cd8+ t
672#AACGTACGTCTGGGCT-1	672	SU-O-001	6	1	0	21.36	9784	Ovarian tumor	ALL		immune	cd8+ t	cd8+ t
672#AACGTACGTGGTGGTA-1	672	SU-O-001	5	0	0	22.412	1397	Ovarian tumor	ALL		immune	tnk_other	mait
672#AACGTACGTTTGCCAA-1	672	SU-O-001	5	0	0	21.582	2516	Ovarian tumor	ALL		immune	tnk_other	mait
672#AACGTACTCACTGATG-1	672	SU-O-001	6	2	4.82753	22.552	6927	Ovarian tumor	ALL		immune	cd8+ t	cd8+ t
672#AACGTACTCAGGAATA-1	672	SU-O-001	10	0	0	10.953	5854	Ovarian tumor	ALL		tumor	tumor	tumor
672#AACGTACTCGCAACTA-1	672	SU-O-001	4	0	0	26.003	1764	Ovarian tumor	ALL		immune	nk_ilc	nk
672#AACGTACTCGGTCAGC-1	672	SU-O-001	6	0	0	20.955	1846	Ovarian tumor	ALL		immune	cd8+ t	cd8+ t
672#AACGTACTCTGACATG-1	672	SU-O-001	6	1	0	5.258	10268	Ovarian tumor	ALL		immune	cd8+ t	cd8+ t
672#AACGTACTCTGGTACA-1	672	SU-O-001	2	0	0	13.336	11345	Ovarian tumor	ALL	SU-O-001:clone_2	immune	mono	tissue mono
672#AACTGGTAGAGAGTTT-1	672	SU-O-001	8	0	0	25.374	2693	Ovarian tumor	ALL	SU-O-001:clone_483	immune	b	b
672#AACTGGTAGAGATTAC-1	672	SU-O-001	8	0	0	20.141	3785	Ovarian tumor	ALL	SU-O-001:clone_18	immune	b	b
672#AACTGGTAGGTTCGAG-1	672	SU-O-001	8	0	0	21.711	10317	Ovarian tumor	ALL		immune	b	b
672#AACTGGTAGTATACCC-1	672	SU-O-001	6	0	0	17.8	5608	Ovarian tumor	ALL	SU-O-001:clone_13	immune	cd8+ t	cd8+ t
672#AACTGGTAGTGATATG-1	672	SU-O-001	4	0	0	23.353	3352	Ovarian tumor	ALL		immune	nk_ilc	nk
672#AACTGGTCAACGCAAG-1	672	SU-O-001	6	0	0	19.017	4822	Ovarian tumor	ALL		immune	cd8+ t	cd8+ t
672#AACTGGTCAATTGGCT-1	672	SU-O-001	5	0	0	24.315	1785	Ovarian tumor	ALL	SU-O-001:clone_142	immune	tnk_other	mait
672#AACTGGTCACAGTTAC-1	672	SU-O-001	6	0	0	17.355	3609	Ovarian tumor	ALL	SU-O-001:clone_3	immune	cd8+ t	cd8+ t
672#AACTGGTCACCACAGC-1	672	SU-O-001	8	0	0	16.417	3743	Ovarian tumor	ALL		immune	b	b
672#AACTGGTCATTGAACC-1	672	SU-O-001	8	0	0	22.369	5052	Ovarian tumor	ALL		immune	b	b
672#AACTGGTGTACAAATG-1	672	SU-O-001	6	0	0	14.83	2995	Ovarian tumor	ALL	SU-O-001:clone_37	immune	cd8+ t	cd8+ t
672#AACTGGTGTGCTGAAG-1	672	SU-O-001	6	2	4.82753	23.314	8521	Ovarian tumor	ALL		immune	cd8+ t	cd8+ t
672#AACTGGTGTTCCGCGA-1	672	SU-O-001	3	3	22.8692	25.578	5346	Ovarian tumor	ALL		immune	treg	treg
672#AACTGGTTCAAACCAC-1	672	SU-O-001	8	0	0	18.082	4060	Ovarian tumor	ALL		immune	b	b
672#AACTGGTTCAAACCCA-1	672	SU-O-001	5	0	0	21.174	3805	Ovarian tumor	ALL	SU-O-001:clone_85	immune	tnk_other	mait
672#AACTGGTTCAACGTGT-1	672	SU-O-001	6	2	4.82753	21.061	6518	Ovarian tumor	ALL		immune	cd8+ t	cd8+ t
672#AACTGGTTCACAACAC-1	672	SU-O-001	5	1	0	28.55	3631	Ovarian tumor	ALL		immune	tnk_other	mait
672#AACTGGTTCAGGCGCT-1	672	SU-O-001	0	0	0	16.857	3473	Ovarian tumor	ALL		immune	dc	dc2
672#AACTGGTTCCAGAGAG-1	672	SU-O-001	4	0	0	23.021	11856	Ovarian tumor	ALL	SU-O-001:clone_9	immune	nk_ilc	nk
672#AACTGGTTCGGCAATT-1	672	SU-O-001	6	1	0	20.693	7784	Ovarian tumor	ALL	SU-O-001:clone_17	immune	cd8+ t	cd8+ t
672#AACTGTGAGACAACGC-1	672	SU-O-001	2	0	0	16.19	4260	Ovarian tumor	ALL	SU-O-001:clone_118	immune	mono	tissue mono
672#AACTGTGAGGAAGGTA-1	672	SU-O-001	8	0	0	12.772	3304	Ovarian tumor	ALL		immune	b	b
672#AACTGTGAGGTCGGTA-1	672	SU-O-001	0	0	0	11.881	4924	Ovarian tumor	ALL		immune	dc	dc2
672#AACTGTGCATGATTGC-1	672	SU-O-001	0	0	0	12.52	10305	Ovarian tumor	ALL	SU-O-001:clone_505	immune	dc	dc2
672#AACTGTGCATGGGAAC-1	672	SU-O-001	8	0	0	25.905	5625	Ovarian tumor	ALL		immune	b	b
672#AACTGTGCATGTAGAA-1	672	SU-O-001	7	0	0	22.466	1797	Ovarian tumor	ALL	SU-O-001:clone_6	immune	cd8+ t	cd8+ t
672#AACTGTGGTAAGCCTT-1	672	SU-O-001	8	0	0	21.042	9484	Ovarian tumor	ALL		immune	b	b
672#AACTGTGGTAGGGTCA-1	672	SU-O-001	5	0	0	16.679	2965	Ovarian tumor	ALL		immune	cd4+ t	cd4+ t
672#AACTGTGGTAGTCCAT-1	672	SU-O-001	6	1	0	16.578	15435	Ovarian tumor	ALL		immune	cd8+ t	cd8+ t
672#AACTGTGGTAGTGATA-1	672	SU-O-001	1	1	0	16.864	16795	Ovarian tumor	ALL		immune	dc	dc3
672#AACTGTGGTCATGAGG-1	672	SU-O-001	6	0	0	25.181	6534	Ovarian tumor	ALL		immune	cd8+ t	cd8+ t
672#AACTGTGGTGAATACA-1	672	SU-O-001	10	1	0	13.214	16965	Ovarian tumor	ALL		tumor	tumor	tumor
672#AACTGTGGTGAGTTGG-1	672	SU-O-001	2	0	0	4.545	2311	Ovarian tumor	ALL		immune	mono	tissue mono
672#AACTGTGGTGCATTGT-1	672	SU-O-001	0	0	0	15.853	8647	Ovarian tumor	ALL		immune	dc	dc2
672#AACTGTGGTGCGTGTC-1	672	SU-O-001	4	0	0	10.634	1944	Ovarian tumor	ALL		immune	nk_ilc	nk
672#AACTGTGTCAATCGTG-1	672	SU-O-001	5	0	0	32.58	3649	Ovarian tumor	ALL		immune	cd4+ t	cd4+ t
672#AACTGTGTCCAAACCA-1	672	SU-O-001	6	0	0	20.444	1761	Ovarian tumor	ALL		immune	cd8+ t	cd8+ t
672#AACTGTGTCGACTATG-1	672	SU-O-001	0	0	0	18.68	7225	Ovarian tumor	ALL		immune	dc	dc3
672#AACTGTGTCGATCTTT-1	672	SU-O-001	6	0	0	23.305	4032	Ovarian tumor	ALL	SU-O-001:clone_223	immune	cd8+ t	cd8+ t
672#AACTGTGTCGTTGTTT-1	672	SU-O-001	5	1	0	21.495	7010	Ovarian tumor	ALL		immune	tnk_other	mait
672#AACTTGGAGAAACGCC-1	672	SU-O-001	6	0	0	33.642	1756	Ovarian tumor	ALL		immune	cd4+ t	cd4+ t
672#AACTTGGAGAGGTACC-1	672	SU-O-001	5	1	0	27.038	3726	Ovarian tumor	ALL		immune	cd4+ t	cd4+ t
672#AACTTGGAGATATGTG-1	672	SU-O-001	10	0	0	9.57	12816	Ovarian tumor	ALL		tumor	tumor	tumor
672#AACTTGGAGGAAGAAC-1	672	SU-O-001	6	0	0	21.663	3403	Ovarian tumor	ALL		immune	cd8+ t	cd8+ t
672#AACTTGGAGGGTTCCC-1	672	SU-O-001	3	0	0	21.083	1704	Ovarian tumor	ALL		immune	treg	treg
672#AACTTGGCAAGTCTGT-1	672	SU-O-001	7	0	0	16.652	3375	Ovarian tumor	ALL		immune	cd8+ t	cd8+ t
672#AACTTGGCATTCGTCC-1	672	SU-O-001	6	0	0	23.488	4146	Ovarian tumor	ALL		immune	cd8+ t	cd8+ t
672#AACTTGGGTACTTCGA-1	672	SU-O-001	8	0	0	19.816	5877	Ovarian tumor	ALL		immune	b	b
672#AACTTGGGTATTCTCT-1	672	SU-O-001	10	0	0	16.648	9917	Ovarian tumor	ALL		tumor	tumor	tumor
672#AACTTGGGTCAAATCC-1	672	SU-O-001	5	0	0	24.139	3457	Ovarian tumor	ALL		immune	cd4+ t	cd4+ t
672#AACTTGGGTCTCTAAG-1	672	SU-O-001	4	1	0	21.476	6793	Ovarian tumor	ALL		immune	nk_ilc	nk
672#AACTTGGGTGCGACCT-1	672	SU-O-001	4	0	0	19.394	6940	Ovarian tumor	ALL		immune	nk_ilc	nk
672#AACTTGGGTGGATTTC-1	672	SU-O-001	6	0	0	21.222	6938	Ovarian tumor	ALL	SU-O-001:clone_405	immune	cd8+ t	cd8+ t
672#AACTTGGTCACTGGTA-1	672	SU-O-001	6	2	4.82753	24.281	4122	Ovarian tumor	ALL		immune	cd8+ t	cd8+ t
672#AACTTGGTCAGCGGTC-1	672	SU-O-001	10	0	0	6.903	2124	Ovarian tumor	ALL		tumor	tumor	tumor
672#AACTTGGTCCGAGGAA-1	672	SU-O-001	0	0	0	14.506	8232	Ovarian tumor	ALL		immune	dc	dc2
672#AACTTGGTCGAGAAGC-1	672	SU-O-001	5	0	0	23.265	6081	Ovarian tumor	ALL	SU-O-001:clone_538	immune	tnk_other	mait
672#AACTTGGTCGATATGC-1	672	SU-O-001	7	0	0	20.57	2890	Ovarian tumor	ALL	SU-O-001:clone_116	immune	cd8+ t	cd8+ t
672#AACTTGGTCGATGTAC-1	672	SU-O-001	5	0	0	23.238	2145	Ovarian tumor	ALL		immune	cd4+ t	cd4+ t
672#AACTTGGTCTCTTCCT-1	672	SU-O-001	5	0	0	14.573	2075	Ovarian tumor	ALL	SU-O-001:clone_377	immune	cd4+ t	cd4+ t
672#AACTTGGTCTGAGTAC-1	672	SU-O-001	6	1	0	22.434	5576	Ovarian tumor	ALL	SU-O-001:clone_3	immune	cd8+ t	cd8+ t
672#AAGATAGAGAGCTCCC-1	672	SU-O-001	6	2	4.82753	27.778	7688	Ovarian tumor	ALL	SU-O-001:clone_23	immune	cd8+ t	cd8+ t
672#AAGATAGAGCAATGTA-1	672	SU-O-001	10	0	0	15.433	2900	Ovarian tumor	ALL		tumor	tumor	tumor
672#AAGATAGAGTCCCGCA-1	672	SU-O-001	10	0	0	19.317	3320	Ovarian tumor	ALL		tumor	tumor	tumor
672#AAGATAGCAACTGCGC-1	672	SU-O-001	6	0	0	17.162	6958	Ovarian tumor	ALL	SU-O-001:clone_1	immune	cd8+ t	cd8+ t
672#AAGATAGCACGTGAAG-1	672	SU-O-001	3	1	0	26.353	5601	Ovarian tumor	ALL		immune	treg	treg
672#AAGATAGCACTGTAAC-1	672	SU-O-001	0	0	0	4.221	7042	Ovarian tumor	ALL		immune	mac	momac2
672#AAGATAGCATATTGGC-1	672	SU-O-001	6	2	4.82753	18.736	5347	Ovarian tumor	ALL	SU-O-001:clone_2	immune	cd8+ t	cd8+ t
672#AAGATAGCATTAAGGA-1	672	SU-O-001	6	0	0	24.659	3407	Ovarian tumor	ALL	SU-O-001:clone_314	immune	cd8+ t	cd8+ t
672#AAGATAGGTCAGCTTA-1	672	SU-O-001	8	2	4.82753	22.481	4407	Ovarian tumor	ALL	SU-O-001:clone_127	immune	b	b
672#AAGATAGGTGAATCAA-1	672	SU-O-001	6	1	0	17.083	2242	Ovarian tumor	ALL		immune	cd8+ t	cd8+ t
672#AAGATAGGTGAGCTAG-1	672	SU-O-001	5	1	0	22.719	5130	Ovarian tumor	ALL		immune	tnk_other	mait
672#AAGATAGGTGCTTCCT-1	672	SU-O-001	0	0	0	18.675	5335	Ovarian tumor	ALL		immune	dc	dc2
672#AAGATAGGTTAACTCG-1	672	SU-O-001	5	0	0	21.023	2406	Ovarian tumor	ALL		immune	cd4+ t	cd4+ t
672#AAGATAGGTTCTGATG-1	672	SU-O-001	6	0	0	18.311	3124	Ovarian tumor	ALL		immune	cd8+ t	cd8+ t
672#AAGATAGGTTTAGGAA-1	672	SU-O-001	9	0	0	18.612	4867	Ovarian tumor	ALL	SU-O-001:clone_28	immune	plasma	plasma
672#AAGATAGTCGATCGCG-1	672	SU-O-001	5	0	0	22.732	2610	Ovarian tumor	ALL		immune	tnk_other	mait
672#AAGATAGTCGCCACTT-1	672	SU-O-001	6	0	0	25.555	3329	Ovarian tumor	ALL	SU-O-001:clone_8	immune	cd8+ t	cd8+ t
672#AAGATAGTCTCTTAAC-1	672	SU-O-001	5	1	0	19.795	3165	Ovarian tumor	ALL		immune	tnk_other	mait
672#AAGATAGTCTTTGCAT-1	672	SU-O-001	10	0	0	18.238	4064	Ovarian tumor	ALL		tumor	tumor	tumor
672#AAGGAGCAGAATGCTA-1	672	SU-O-001	6	0	0	24.79	6430	Ovarian tumor	ALL		immune	cd8+ t	cd8+ t
672#AAGGAGCAGGTTCTCA-1	672	SU-O-001	4	1	0	21.051	3727	Ovarian tumor	ALL		immune	nk_ilc	nk
672#AAGGAGCAGTGGACGT-1	672	SU-O-001	8	2	4.82753	19.551	14158	Ovarian tumor	ALL		immune	b	b
672#AAGGAGCCAATAGTGA-1	672	SU-O-001	5	0	0	20.623	5979	Ovarian tumor	ALL		immune	tnk_other	mait
672#AAGGAGCCACAATAAG-1	672	SU-O-001	6	2	4.82753	26.323	8445	Ovarian tumor	ALL	SU-O-001:clone_96	immune	cd8+ t	cd8+ t
672#AAGGAGCCAGATTGTC-1	672	SU-O-001	7	0	0	10.697	1439	Ovarian tumor	ALL		immune	cd8+ t	cd8+ t
672#AAGGAGCCAGTGCGTC-1	672	SU-O-001	1	0	0	5.371	2516	Ovarian tumor	ALL		immune	dc	dc3
672#AAGGAGCGTAGGTGAC-1	672	SU-O-001	6	0	0	17.589	7104	Ovarian tumor	ALL		immune	cd8+ t	cd8+ t
672#AAGGAGCGTATTCTTC-1	672	SU-O-001	5	0	0	20.297	3322	Ovarian tumor	ALL		immune	tnk_other	mait
672#AAGGAGCGTGTCGTGC-1	672	SU-O-001	5	0	0	30.058	2880	Ovarian tumor	ALL		immune	cd4+ t	cd4+ t
672#AAGGAGCGTTTCGTTT-1	672	SU-O-001	5	0	0	23.863	1770	Ovarian tumor	ALL		immune	tnk_other	mait
672#AAGGAGCGTTTGGATC-1	672	SU-O-001	5	0	0	20.695	1574	Ovarian tumor	ALL		immune	cd4+ t	cd4+ t
672#AAGGAGCTCCGATTGA-1	672	SU-O-001	5	3	22.8692	21.816	5152	Ovarian tumor	ALL		immune	tnk_other	mait
672#AAGGAGCTCCTCTCTT-1	672	SU-O-001	3	1	0	21.121	10583	Ovarian tumor	ALL		immune	cd4+ t	cd4+ t
672#AAGGAGCTCGGAAAGC-1	672	SU-O-001	8	0	0	15.522	3316	Ovarian tumor	ALL		immune	b	b
672#AAGGAGCTCTGTGTGA-1	672	SU-O-001	5	0	0	26.798	4244	Ovarian tumor	ALL		immune	cd4+ t	cd4+ t
672#AAGGTTCAGAGCTACG-1	672	SU-O-001	10	0	0	17.534	3089	Ovarian tumor	ALL		tumor	tumor	tumor
672#AAGGTTCAGCGTCAAG-1	672	SU-O-001	10	0	0	14.957	9527	Ovarian tumor	ALL		tumor	tumor	tumor
672#AAGGTTCAGGCGTCCT-1	672	SU-O-001	6	0	0	25.998	2850	Ovarian tumor	ALL		immune	cd8+ t	cd8+ t
672#AAGGTTCCAACGGGTA-1	672	SU-O-001	4	0	0	21.331	5502	Ovarian tumor	ALL		immune	nk_ilc	nk
672#AAGGTTCCAATCCATG-1	672	SU-O-001	3	0	0	26.283	6808	Ovarian tumor	ALL		immune	treg	treg
672#AAGGTTCCACAGATGG-1	672	SU-O-001	5	0	0	26.448	1540	Ovarian tumor	ALL		immune	tnk_other	mait
672#AAGGTTCCACCACAGC-1	672	SU-O-001	3	2	4.82753	19.547	36169	Ovarian tumor	ALL		immune	cd4+ t	cd4+ t
672#AAGGTTCCACGTGAAG-1	672	SU-O-001	6	0	0	23.877	1940	Ovarian tumor	ALL		immune	cd8+ t	cd8+ t
672#AAGGTTCCACTTATGG-1	672	SU-O-001	10	0	0	14.917	6075	Ovarian tumor	ALL	SU-O-001:clone_42	tumor	tumor	tumor
672#AAGGTTCCAGCACATT-1	672	SU-O-001	5	0	0	19.254	12870	Ovarian tumor	ALL		immune	tnk_other	mait
672#AAGGTTCCATGCTATG-1	672	SU-O-001	8	1	0	24.44	8477	Ovarian tumor	ALL		immune	b	b
672#AAGGTTCGTATTCGCA-1	672	SU-O-001	6	0	0	31.754	2003	Ovarian tumor	ALL		immune	cd8+ t	cd8+ t
672#AAGGTTCGTGGTAAGC-1	672	SU-O-001	8	1	0	21.355	7780	Ovarian tumor	ALL		immune	b	b
672#AAGGTTCGTGGTCGAA-1	672	SU-O-001	5	2	4.82753	24.177	9726	Ovarian tumor	ALL		immune	tnk_other	mait
672#AAGGTTCGTTATCGAC-1	672	SU-O-001	4	0	0	22.74	1795	Ovarian tumor	ALL		immune	nk_ilc	nk
672#AAGGTTCGTTCTCGAA-1	672	SU-O-001	6	1	0	26.034	4620	Ovarian tumor	ALL		immune	cd8+ t	cd8+ t
672#AAGGTTCGTTTCGACA-1	672	SU-O-001	6	3	22.8692	19.532	5129	Ovarian tumor	ALL		immune	cd8+ t	cd8+ t
672#AAGGTTCTCCCTATTA-1	672	SU-O-001	0	0	0	16.629	4209	Ovarian tumor	ALL		immune	dc	dc3
672#AAGGTTCTCCTAGAGT-1	672	SU-O-001	6	2	4.82753	28.794	5606	Ovarian tumor	ALL		immune	cd8+ t	cd8+ t
672#AAGGTTCTCGCCCTTA-1	672	SU-O-001	6	1	0	27.535	3900	Ovarian tumor	ALL		immune	cd8+ t	cd8+ t
672#AAGGTTCTCGCTTACC-1	672	SU-O-001	6	0	0	23.867	3424	Ovarian tumor	ALL		immune	cd8+ t	cd8+ t
672#AAGGTTCTCTGGAAGG-1	672	SU-O-001	5	1	0	20.305	3365	Ovarian tumor	ALL		immune	cd4+ t	cd4+ t
672#AATACGCAGATGTTGA-1	672	SU-O-001	4	1	0	21.011	2591	Ovarian tumor	ALL		immune	nk_ilc	nk
672#AATACGCAGGGACGTT-1	672	SU-O-001	0	0	0	14.311	5643	Ovarian tumor	ALL	SU-O-001:clone_117	immune	dc	dc2
672#AATACGCAGTCGAAAT-1	672	SU-O-001	6	0	0	22.347	3971	Ovarian tumor	ALL		immune	cd8+ t	cd8+ t
672#AATACGCCACCATTCC-1	672	SU-O-001	6	0	0	21.318	1974	Ovarian tumor	ALL		immune	cd8+ t	cd8+ t
672#AATACGCCACGTGAAG-1	672	SU-O-001	2	0	0	11.392	3704	Ovarian tumor	ALL		immune	mono	tissue mono
672#AATACGCCATTAAGGA-1	672	SU-O-001	8	0	0	24.372	2086	Ovarian tumor	ALL	SU-O-001:clone_412	immune	b	b
672#AATACGCGTCAGCTTA-1	672	SU-O-001	6	2	4.82753	20.79	10342	Ovarian tumor	ALL		immune	cd8+ t	cd8+ t
672#AATACGCGTCAGTGTT-1	672	SU-O-001	5	0	0	18.422	3109	Ovarian tumor	ALL		immune	cd4+ t	cd4+ t
672#AATACGCGTTTCCGGG-1	672	SU-O-001	5	1	0	23.475	2634	Ovarian tumor	ALL		immune	tnk_other	mait
672#AATACGCTCCTGTAGA-1	672	SU-O-001	5	1	0	22.063	7600	Ovarian tumor	ALL		immune	tnk_other	mait
672#AATACGCTCTCCCTTT-1	672	SU-O-001	5	1	0	25.335	3349	Ovarian tumor	ALL		immune	tnk_other	mait
672#AATACGCTCTGACATG-1	672	SU-O-001	2	0	0	13.23	13224	Ovarian tumor	ALL		immune	mono	tissue mono
672#AATACGCTCTTGTGCC-1	672	SU-O-001	6	0	0	29.386	2070	Ovarian tumor	ALL		immune	cd8+ t	cd8+ t
672#AATACGCTCTTTATCG-1	672	SU-O-001	10	1	0	16.225	6582	Ovarian tumor	ALL		tumor	tumor	tumor
672#AATGCCAAGAAGCCGT-1	672	SU-O-001	5	0	0	18.095	2139	Ovarian tumor	ALL		immune	tnk_other	mait
672#AATGCCAAGCCTATAC-1	672	SU-O-001	1	0	0	16.413	4680	Ovarian tumor	ALL		immune	dc	dc3
672#AATGCCACAATGGTAA-1	672	SU-O-001	5	1	0	23.155	2867	Ovarian tumor	ALL		immune	cd4+ t	cd4+ t
672#AATGCCAGTAGACACG-1	672	SU-O-001	5	0	0	23.373	3078	Ovarian tumor	ALL	SU-O-001:clone_418	immune	cd4+ t	cd4+ t
672#AATGCCAGTCAGAGTG-1	672	SU-O-001	9	0	0	17.414	5271	Ovarian tumor	ALL		immune	plasma	plasma
672#AATGCCAGTCCGAGCT-1	672	SU-O-001	5	1	0	24.284	3395	Ovarian tumor	ALL		immune	tnk_other	mait
672#AATGCCAGTCTAAGAA-1	672	SU-O-001	0	2	4.82753	12.906	22757	Ovarian tumor	ALL		immune	dc	dc2
672#AATGCCAGTGACAAGC-1	672	SU-O-001	6	0	0	14.761	3375	Ovarian tumor	ALL		immune	cd8+ t	cd8+ t
672#AATGCCAGTGATAAGT-1	672	SU-O-001	5	0	0	24.745	2566	Ovarian tumor	ALL	SU-O-001:clone_32	immune	tnk_other	mait
672#AATGCCAGTGTCGTGC-1	672	SU-O-001	6	0	0	16.447	6075	Ovarian tumor	ALL		immune	cd8+ t	cd8+ t
672#AATGCCATCGGGCTCA-1	672	SU-O-001	1	1	0	15.286	9497	Ovarian tumor	ALL	SU-O-001:clone_2	immune	dc	dc3
672#AATGGAAAGCCATGGA-1	672	SU-O-001	0	0	0	14.627	6573	Ovarian tumor	ALL		immune	dc	dc2
672#AATGGAAAGCCTCGCA-1	672	SU-O-001	8	0	0	26.381	4008	Ovarian tumor	ALL	SU-O-001:clone_34	immune	b	b
672#AATGGAAAGGCTTCGC-1	672	SU-O-001	10	0	0	8.904	6418	Ovarian tumor	ALL		tumor	tumor	tumor
672#AATGGAAAGTTGCGCC-1	672	SU-O-001	5	0	0	20.01	1487	Ovarian tumor	ALL	SU-O-001:clone_132	immune	cd4+ t	cd4+ t
672#AATGGAACAAATTGAG-1	672	SU-O-001	5	0	0	14.916	5499	Ovarian tumor	ALL		immune	tnk_other	mait
672#AATGGAACAATTGTGC-1	672	SU-O-001	5	0	0	22.947	2866	Ovarian tumor	ALL		immune	tnk_other	mait
672#AATGGAACATCGTACA-1	672	SU-O-001	0	0	0	10.953	5058	Ovarian tumor	ALL	SU-O-001:clone_189	immune	dc	dc2
672#AATGGAAGTAATGCCT-1	672	SU-O-001	4	0	0	14.224	4187	Ovarian tumor	ALL	SU-O-001:clone_458	immune	nk_ilc	nk
672#AATGGAAGTGATCAGG-1	672	SU-O-001	5	0	0	30.076	2877	Ovarian tumor	ALL		immune	tnk_other	mait
672#AATGGAAGTGGACAGT-1	672	SU-O-001	7	0	0	21.203	2598	Ovarian tumor	ALL		immune	cd8+ t	cd8+ t
672#AATGGAATCGGATGTT-1	672	SU-O-001	0	0	0	15.235	12146	Ovarian tumor	ALL		immune	dc	dc2
672#AATGGCTAGAGAAGCA-1	672	SU-O-001	8	0	0	25.89	1952	Ovarian tumor	ALL		immune	b	b
672#AATGGCTAGTGCTGAG-1	672	SU-O-001	5	0	0	17.649	7300	Ovarian tumor	ALL		immune	tnk_other	mait
672#AATGGCTAGTTGGAAT-1	672	SU-O-001	6	0	0	27.688	3515	Ovarian tumor	ALL	SU-O-001:clone_8	immune	cd8+ t	cd8+ t
672#AATGGCTCAAGCCAGA-1	672	SU-O-001	4	0	0	17.052	6682	Ovarian tumor	ALL		immune	nk_ilc	nk
672#AATGGCTCAGGCAGAT-1	672	SU-O-001	6	1	0	19.688	3938	Ovarian tumor	ALL	SU-O-001:clone_3	immune	cd8+ t	cd8+ t
672#AATGGCTCAGGGAGTT-1	672	SU-O-001	6	2	4.82753	23.675	6282	Ovarian tumor	ALL	SU-O-001:clone_106	immune	cd8+ t	cd8+ t
672#AATGGCTCATCAGAAA-1	672	SU-O-001	6	0	0	21.041	2854	Ovarian tumor	ALL	SU-O-001:clone_6	immune	cd8+ t	cd8+ t
672#AATGGCTCATTGTGAC-1	672	SU-O-001	3	0	0	23.353	2053	Ovarian tumor	ALL		immune	cd4+ t	cd4+ t
672#AATGGCTGTAAACGTA-1	672	SU-O-001	6	0	0	23.466	2691	Ovarian tumor	ALL		immune	cd8+ t	cd8+ t
672#AATGGCTGTAGAAAGG-1	672	SU-O-001	6	0	0	26.007	1713	Ovarian tumor	ALL		immune	cd8+ t	cd8+ t
672#AATGGCTGTATTCGCA-1	672	SU-O-001	8	1	0	23.283	9631	Ovarian tumor	ALL		immune	b	b
672#AATGGCTGTCATCAAC-1	672	SU-O-001	5	0	0	21.473	2215	Ovarian tumor	ALL		immune	tnk_other	mait
672#AATGGCTGTCCCTAAA-1	672	SU-O-001	0	0	0	17.348	6329	Ovarian tumor	ALL		immune	dc	dc2
672#AATGGCTGTCCGTAGC-1	672	SU-O-001	5	1	0	24.143	3752	Ovarian tumor	ALL		immune	tnk_other	mait
672#AATGGCTGTGAGAGTC-1	672	SU-O-001	6	0	0	8.65	1745	Ovarian tumor	ALL		immune	cd8+ t	cd8+ t
672#AATGGCTGTTAACCAC-1	672	SU-O-001	2	0	0	20.562	5703	Ovarian tumor	ALL		immune	mono	tissue mono
672#AATGGCTGTTTAGACC-1	672	SU-O-001	6	0	0	19.461	6909	Ovarian tumor	ALL		immune	cd8+ t	cd8+ t
672#AATGGCTTCACAACAC-1	672	SU-O-001	5	0	0	26.594	4143	Ovarian tumor	ALL		immune	tnk_other	mait
672#AATGGCTTCTCTATTG-1	672	SU-O-001	8	2	4.82753	22.527	5884	Ovarian tumor	ALL		immune	b	b
672#AATGGCTTCTGTGTGA-1	672	SU-O-001	0	0	0	17.391	9371	Ovarian tumor	ALL		immune	dc	dc2
672#AATGTCGAGACCCTAT-1	672	SU-O-001	10	0	0	12.75	5009	Ovarian tumor	ALL		tumor	tumor	tumor
672#AATGTCGAGACTAATG-1	672	SU-O-001	6	0	0	20.545	4917	Ovarian tumor	ALL		immune	cd8+ t	cd8+ t
672#AATGTCGAGGGTAATT-1	672	SU-O-001	5	0	0	25.327	2052	Ovarian tumor	ALL	SU-O-001:clone_230	immune	cd4+ t	cd4+ t
672#AATGTCGAGTACCCAT-1	672	SU-O-001	2	0	0	14.43	3252	Ovarian tumor	ALL		immune	dc	dc2
672#AATGTCGCAAGACTTC-1	672	SU-O-001	10	0	0	16.332	1970	Ovarian tumor	ALL		tumor	tumor	tumor
672#AATGTCGCACAGGAAC-1	672	SU-O-001	5	1	0	27.913	1705	Ovarian tumor	ALL		immune	cd4+ t	cd4+ t
672#AATGTCGCACTTGCGG-1	672	SU-O-001	6	1	0	23.297	7954	Ovarian tumor	ALL	SU-O-001:clone_402	immune	cd8+ t	cd8+ t
672#AATGTCGCAGCCACGT-1	672	SU-O-001	6	0	0	21.13	3547	Ovarian tumor	ALL		immune	cd8+ t	cd8+ t
672#AATGTCGCATCGGCCA-1	672	SU-O-001	6	0	0	23.571	2788	Ovarian tumor	ALL		immune	cd8+ t	cd8+ t
672#AATGTCGCATTTCTTG-1	672	SU-O-001	1	2	4.82753	12.164	13937	Ovarian tumor	ALL		immune	dc	dc3
672#AATGTCGGTAGTAACA-1	672	SU-O-001	10	1	0	17.787	7614	Ovarian tumor	ALL		tumor	tumor	tumor
672#AATGTCGGTCGAGGAT-1	672	SU-O-001	5	0	0	29.25	1401	Ovarian tumor	ALL	SU-O-001:clone_34	immune	cd4+ t	cd4+ t
672#AATGTCGGTGGTTCTA-1	672	SU-O-001	10	0	0	18.33	1871	Ovarian tumor	ALL		tumor	tumor	tumor
672#AATGTCGTCCACACCT-1	672	SU-O-001	10	0	0	10.837	6928	Ovarian tumor	ALL		tumor	tumor	tumor
672#AATGTCGTCCCAATGA-1	672	SU-O-001	8	0	0	19.361	6322	Ovarian tumor	ALL		immune	b	b
672#AATGTCGTCGACTTAG-1	672	SU-O-001	10	1	0	17.357	5627	Ovarian tumor	ALL		tumor	tumor	tumor
672#AATGTCGTCGCATACA-1	672	SU-O-001	6	1	0	22.174	2445	Ovarian tumor	ALL		immune	cd8+ t	cd8+ t
672#AATGTCGTCGCTTACC-1	672	SU-O-001	0	0	0	15.413	1656	Ovarian tumor	ALL		immune	dc	dc2
672#AATGTCGTCGGCTATA-1	672	SU-O-001	6	2	4.82753	22.886	2916	Ovarian tumor	ALL		immune	cd8+ t	cd8+ t
672#AATGTCGTCGGTAGGA-1	672	SU-O-001	8	0	0	20.098	6347	Ovarian tumor	ALL		immune	b	b
672#AATGTCGTCGGTCAGC-1	672	SU-O-001	6	0	0	18.207	2273	Ovarian tumor	ALL	SU-O-001:clone_98	immune	cd8+ t	cd8+ t
672#AATGTCGTCTCGCGTT-1	672	SU-O-001	6	0	0	31.753	2508	Ovarian tumor	ALL		immune	cd8+ t	cd8+ t
672#ACAAACCAGATCGAGC-1	672	SU-O-001	10	0	0	15.509	4840	Ovarian tumor	ALL		tumor	tumor	tumor
672#ACAAACCAGCGCCTAC-1	672	SU-O-001	4	1	0	23.095	4256	Ovarian tumor	ALL		immune	nk_ilc	nk
672#ACAAACCAGGTGAACC-1	672	SU-O-001	4	0	0	20.317	6915	Ovarian tumor	ALL		immune	nk_ilc	nk
672#ACAAACCCATCCGTAA-1	672	SU-O-001	6	0	0	17.962	6590	Ovarian tumor	ALL		immune	cd8+ t	cd8+ t
672#ACAAACCCATGGGACA-1	672	SU-O-001	6	0	0	17.332	4828	Ovarian tumor	ALL	SU-O-001:clone_507	immune	cd4+ t	cd4+ t
672#ACAAACCGTCTCTGCT-1	672	SU-O-001	5	0	0	26.125	4339	Ovarian tumor	ALL	SU-O-001:clone_499	immune	tnk_other	mait
672#ACAAACCTCACGATTG-1	672	SU-O-001	6	0	0	22.989	6642	Ovarian tumor	ALL	SU-O-001:clone_10	immune	cd8+ t	cd8+ t
672#ACAAACCTCAGGATCT-1	672	SU-O-001	6	1	0	25.292	6178	Ovarian tumor	ALL	SU-O-001:clone_5	immune	cd8+ t	cd8+ t
672#ACAAACCTCCCGCAAG-1	672	SU-O-001	5	1	0	24.974	3680	Ovarian tumor	ALL		immune	tnk_other	mait
672#ACAAACCTCGATGTAC-1	672	SU-O-001	8	0	0	19.53	6531	Ovarian tumor	ALL		immune	b	b
672#ACAAACCTCGCGTGAC-1	672	SU-O-001	6	0	0	22.669	2141	Ovarian tumor	ALL	SU-O-001:clone_10	immune	cd8+ t	cd8+ t
672#ACAAACCTCGGTCTAA-1	672	SU-O-001	5	0	0	16.53	2610	Ovarian tumor	ALL	SU-O-001:clone_344	immune	tnk_other	mait
672#ACAAACCTCGGTGATT-1	672	SU-O-001	0	0	0	14.711	7579	Ovarian tumor	ALL		immune	dc	dc2
672#ACAAACCTCTGAAAGA-1	672	SU-O-001	6	0	0	23.635	3329	Ovarian tumor	ALL		immune	cd8+ t	cd8+ t
672#ACAAAGAAGGTTGACG-1	672	SU-O-001	5	3	22.8692	20.873	6748	Ovarian tumor	ALL		immune	tnk_other	mait
672#ACAAAGAAGTCATCTG-1	672	SU-O-001	2	0	0	16.614	1882	Ovarian tumor	ALL		immune	mono	tissue mono
672#ACAAAGACAACGACAG-1	672	SU-O-001	1	0	0	18.302	6762	Ovarian tumor	ALL		immune	dc	dc3
672#ACAAAGACATAGGCGA-1	672	SU-O-001	5	3	22.8692	27.313	3453	Ovarian tumor	ALL		immune	tnk_other	mait
672#ACAAAGACATATTGGC-1	672	SU-O-001	8	0	0	21.446	6934	Ovarian tumor	ALL	SU-O-001:clone_265	immune	b	b
672#ACAAAGACATGATCGT-1	672	SU-O-001	5	3	22.8692	20.503	3629	Ovarian tumor	ALL		immune	cd4+ t	cd4+ t
672#ACAAAGAGTGCCCAGT-1	672	SU-O-001	10	0	0	10.173	7167	Ovarian tumor	ALL		tumor	tumor	tumor
672#ACAAAGAGTGTTAGAA-1	672	SU-O-001	5	0	0	17.525	1757	Ovarian tumor	ALL	SU-O-001:clone_87	immune	cd4+ t	cd4+ t
672#ACAAAGAGTTCTGAGT-1	672	SU-O-001	6	1	0	20.023	8022	Ovarian tumor	ALL		immune	cd8+ t	cd8+ t
672#ACAAAGAGTTCTGATG-1	672	SU-O-001	8	1	0	11.906	8718	Ovarian tumor	ALL		immune	b	b
672#ACAAAGAGTTCTTATC-1	672	SU-O-001	9	1	0	20.851	14402	Ovarian tumor	ALL		immune	plasma	plasma
672#ACAAAGATCACACGTA-1	672	SU-O-001	4	0	0	20.046	15188	Ovarian tumor	ALL		immune	nk_ilc	nk
672#ACAAAGATCCAATCCC-1	672	SU-O-001	0	1	0	15.319	24605	Ovarian tumor	ALL		immune	dc	dc2
672#ACAAAGATCCACGCTT-1	672	SU-O-001	5	0	0	31.345	2092	Ovarian tumor	ALL		immune	cd4+ t	cd4+ t
672#ACAAAGATCCCATAGA-1	672	SU-O-001	6	2	4.82753	21.408	6222	Ovarian tumor	ALL		immune	nk_ilc	nk
672#ACAAAGATCGTTCTAT-1	672	SU-O-001	8	0	0	20.569	7779	Ovarian tumor	ALL	SU-O-001:clone_218	immune	b	b
672#ACAAAGATCTTCCAGC-1	672	SU-O-001	6	1	0	22.111	5601	Ovarian tumor	ALL		immune	cd8+ t	cd8+ t
672#ACAAGCTAGACAGCTG-1	672	SU-O-001	6	0	0	20.378	2350	Ovarian tumor	ALL		immune	cd8+ t	cd8+ t
672#ACAAGCTAGAGGCGGA-1	672	SU-O-001	5	0	0	17.76	2336	Ovarian tumor	ALL	SU-O-001:clone_19	immune	tnk_other	mait
672#ACAAGCTAGGGATCCA-1	672	SU-O-001	8	0	0	20.854	8278	Ovarian tumor	ALL		immune	b	b
672#ACAAGCTAGTCCTTCC-1	672	SU-O-001	3	2	4.82753	23.808	9809	Ovarian tumor	ALL		immune	treg	treg
672#ACAAGCTAGTCGACCC-1	672	SU-O-001	3	0	0	21.77	4868	Ovarian tumor	ALL		immune	treg	treg
672#ACAAGCTAGTGTAATG-1	672	SU-O-001	2	0	0	16.504	4484	Ovarian tumor	ALL		immune	mono	tissue mono
672#ACAAGCTCAATGCACT-1	672	SU-O-001	5	0	0	26.746	5989	Ovarian tumor	ALL		immune	tnk_other	mait
672#ACAAGCTCAGAGAGAA-1	672	SU-O-001	5	1	0	19.939	2444	Ovarian tumor	ALL		immune	cd4+ t	cd4+ t
672#ACAAGCTCAGGAGCAT-1	672	SU-O-001	6	2	4.82753	23.502	4443	Ovarian tumor	ALL		immune	cd8+ t	cd8+ t
672#ACAAGCTGTAAGCCGA-1	672	SU-O-001	6	0	0	20.156	3012	Ovarian tumor	ALL		immune	cd8+ t	cd8+ t
672#ACAAGCTGTAGACGCA-1	672	SU-O-001	3	2	4.82753	23.492	6753	Ovarian tumor	ALL		immune	treg	treg
672#ACAAGCTGTAGTCTGT-1	672	SU-O-001	5	0	0	20.213	4393	Ovarian tumor	ALL	SU-O-001:clone_1	immune	cd4+ t	cd4+ t
672#ACAAGCTGTCAGCTTA-1	672	SU-O-001	6	2	4.82753	21.343	10489	Ovarian tumor	ALL	SU-O-001:clone_278	immune	cd8+ t	cd8+ t
672#ACAAGCTGTTGGCTTA-1	672	SU-O-001	5	1	0	26.55	2102	Ovarian tumor	ALL		immune	cd4+ t	cd4+ t
672#ACAAGCTGTTGTCGGC-1	672	SU-O-001	5	0	0	5.941	1586	Ovarian tumor	ALL		immune	cd8+ t	cd8+ t
672#ACAAGCTTCCATCATT-1	672	SU-O-001	5	0	0	22.261	3324	Ovarian tumor	ALL		immune	cd4+ t	cd4+ t
672#ACAAGCTTCGGATAGG-1	672	SU-O-001	6	2	4.82753	20.803	8885	Ovarian tumor	ALL		immune	nk_ilc	nk
672#ACAAGCTTCGGTACTA-1	672	SU-O-001	8	0	0	19.951	3079	Ovarian tumor	ALL		immune	b	b
672#ACAATCGAGACCATAA-1	672	SU-O-001	6	0	0	26.269	6110	Ovarian tumor	ALL		immune	cd8+ t	cd8+ t
672#ACAATCGAGATGCGCA-1	672	SU-O-001	6	2	4.82753	27.486	4750	Ovarian tumor	ALL		immune	cd8+ t	cd8+ t
672#ACAATCGAGCCGCTGT-1	672	SU-O-001	8	0	0	20.184	5775	Ovarian tumor	ALL		immune	b	b
672#ACAATCGAGGACTAGC-1	672	SU-O-001	6	0	0	19.611	3256	Ovarian tumor	ALL		immune	cd8+ t	cd8+ t
672#ACAATCGAGGAGTACC-1	672	SU-O-001	6	0	0	22.4	5788	Ovarian tumor	ALL		immune	cd8+ t	cd8+ t
672#ACAATCGAGGATTTGA-1	672	SU-O-001	8	0	0	16.56	2377	Ovarian tumor	ALL		immune	b	b
672#ACAATCGAGTCGTACT-1	672	SU-O-001	6	0	0	33.199	4932	Ovarian tumor	ALL	SU-O-001:clone_2	immune	cd8+ t	cd8+ t
672#ACAATCGCAATCATCG-1	672	SU-O-001	3	2	4.82753	22.837	7180	Ovarian tumor	ALL		immune	treg	treg
672#ACAATCGCACCTACCT-1	672	SU-O-001	0	0	0	19.004	2588	Ovarian tumor	ALL		immune	dc	dc2
672#ACAATCGCACGCGCAT-1	672	SU-O-001	6	0	0	30.95	4692	Ovarian tumor	ALL		immune	cd8+ t	cd8+ t
672#ACAATCGCATTGCACA-1	672	SU-O-001	5	0	0	22.38	4595	Ovarian tumor	ALL		immune	tnk_other	mait
672#ACAATCGCATTTGGCA-1	672	SU-O-001	10	0	0	14.229	7197	Ovarian tumor	ALL		tumor	tumor	tumor
672#ACAATCGGTACCTATG-1	672	SU-O-001	6	0	0	21.94	10816	Ovarian tumor	ALL		immune	cd8+ t	cd8+ t
672#ACAATCGGTAGAACGC-1	672	SU-O-001	5	0	0	25.707	1669	Ovarian tumor	ALL		immune	tnk_other	mait
672#ACAATCGGTCCGTAGC-1	672	SU-O-001	5	0	0	18.549	3469	Ovarian tumor	ALL		immune	tnk_other	mait
672#ACAATCGGTTGTATCG-1	672	SU-O-001	5	0	0	19.107	3922	Ovarian tumor	ALL		immune	cd4+ t	cd4+ t
672#ACAATCGTCAACACGT-1	672	SU-O-001	8	0	0	15.135	3310	Ovarian tumor	ALL		immune	b	b
672#ACAATCGTCGCGTTCT-1	672	SU-O-001	6	0	0	22.608	3724	Ovarian tumor	ALL		immune	cd8+ t	cd8+ t
672#ACAATCGTCGGAGTTT-1	672	SU-O-001	5	2	4.82753	22.331	3454	Ovarian tumor	ALL		immune	tnk_other	mait
672#ACAATCGTCTTAACGG-1	672	SU-O-001	5	0	0	23.331	3700	Ovarian tumor	ALL		immune	cd4+ t	cd4+ t
672#ACAATCGTCTTTATCG-1	672	SU-O-001	3	0	0	19.475	3653	Ovarian tumor	ALL	SU-O-001:clone_87	immune	cd4+ t	cd4+ t
672#ACAGAAAAGAATATCG-1	672	SU-O-001	5	0	0	25.972	3422	Ovarian tumor	ALL		immune	tnk_other	mait
672#ACAGAAAAGCATGTGG-1	672	SU-O-001	1	1	0	18.643	10941	Ovarian tumor	ALL		immune	dc	dc3
672#ACAGAAACAACGTCCG-1	672	SU-O-001	0	0	0	13.833	1947	Ovarian tumor	ALL		immune	dc	dc2
672#ACAGAAACAGAGAGAA-1	672	SU-O-001	4	0	0	19.34	18129	Ovarian tumor	ALL		immune	nk_ilc	nk
672#ACAGAAACAGGCTACC-1	672	SU-O-001	10	0	0	11.421	8178	Ovarian tumor	ALL		tumor	tumor	tumor
672#ACAGAAACATCATGTG-1	672	SU-O-001	6	0	0	26.079	5070	Ovarian tumor	ALL		immune	cd8+ t	cd8+ t
672#ACAGAAACATGGGAAC-1	672	SU-O-001	10	0	0	16.295	6949	Ovarian tumor	ALL		tumor	tumor	tumor
672#ACAGAAAGTCATAGAA-1	672	SU-O-001	10	0	0	14.335	8181	Ovarian tumor	ALL		tumor	tumor	tumor
672#ACAGAAAGTGCGTCCA-1	672	SU-O-001	5	0	0	16.316	2165	Ovarian tumor	ALL		immune	tnk_other	mait
672#ACAGAAAGTTGGCTTA-1	672	SU-O-001	5	0	0	20.983	2316	Ovarian tumor	ALL	SU-O-001:clone_255	immune	tnk_other	mait
672#ACAGAAATCGTTCTAT-1	672	SU-O-001	10	0	0	24.905	2806	Ovarian tumor	ALL		tumor	tumor	tumor
672#ACAGAAATCTCTATCA-1	672	SU-O-001	0	0	0	18.325	4789	Ovarian tumor	ALL		immune	dc	dc2
672#ACAGAAATCTGGAAGG-1	672	SU-O-001	6	0	0	25.985	3131	Ovarian tumor	ALL	SU-O-001:clone_309	immune	cd8+ t	cd8+ t
672#ACAGAAATCTTGCGCT-1	672	SU-O-001	6	1	0	18.484	3754	Ovarian tumor	ALL	SU-O-001:clone_3	immune	cd8+ t	cd8+ t
672#ACAGAAATCTTGTACT-1	672	SU-O-001	6	0	0	23.971	6097	Ovarian tumor	ALL		immune	cd8+ t	cd8+ t
672#ACAGACTAGGCAGTGT-1	672	SU-O-001	1	0	0	14.983	10184	Ovarian tumor	ALL		immune	dc	dc3
672#ACAGACTCACCTACCT-1	672	SU-O-001	5	2	4.82753	20.118	4380	Ovarian tumor	ALL		immune	tnk_other	mait
672#ACAGACTCATGCGTTA-1	672	SU-O-001	6	0	0	21.495	9224	Ovarian tumor	ALL	SU-O-001:clone_3	immune	cd8+ t	cd8+ t
672#ACAGACTCATGGTATC-1	672	SU-O-001	4	0	0	20.057	3917	Ovarian tumor	ALL		immune	nk_ilc	nk
672#ACAGACTGTAACCCAT-1	672	SU-O-001	5	2	4.82753	20.777	10330	Ovarian tumor	ALL	SU-O-001:clone_250	immune	cd4+ t	cd4+ t
672#ACAGACTGTAAGCCGA-1	672	SU-O-001	5	0	0	21.282	2855	Ovarian tumor	ALL		immune	tnk_other	mait
672#ACAGACTGTAATGCAA-1	672	SU-O-001	5	0	0	24.896	2000	Ovarian tumor	ALL		immune	tnk_other	mait
672#ACAGACTGTATACGCT-1	672	SU-O-001	0	1	0	19.929	6022	Ovarian tumor	ALL		immune	dc	dc2
672#ACAGACTGTCCTATTT-1	672	SU-O-001	5	0	0	20.196	4506	Ovarian tumor	ALL		immune	tnk_other	mait
672#ACAGACTGTGAATCAA-1	672	SU-O-001	5	0	0	22.322	2158	Ovarian tumor	ALL		immune	tnk_other	mait
672#ACAGACTTCAAACCAC-1	672	SU-O-001	5	1	0	19.839	2715	Ovarian tumor	ALL		immune	tnk_other	mait
672#ACAGACTTCCGTGCAG-1	672	SU-O-001	8	1	0	21.518	13624	Ovarian tumor	ALL		immune	b	b
672#ACAGCGCAGAAACGCC-1	672	SU-O-001	8	0	0	20.304	2976	Ovarian tumor	ALL		immune	b	b
672#ACAGCGCAGAAATACC-1	672	SU-O-001	5	2	4.82753	25.877	4530	Ovarian tumor	ALL		immune	cd4+ t	cd4+ t
672#ACAGCGCAGTGATTAG-1	672	SU-O-001	6	0	0	21.894	5755	Ovarian tumor	ALL		immune	cd8+ t	cd8+ t
672#ACAGCGCAGTTGCGCC-1	672	SU-O-001	6	0	0	21.765	6559	Ovarian tumor	ALL		immune	cd8+ t	cd8+ t
672#ACAGCGCCAAGCGACA-1	672	SU-O-001	6	0	0	22.333	7380	Ovarian tumor	ALL	SU-O-001:clone_8	immune	cd8+ t	cd8+ t
672#ACAGCGCCACCTTGTC-1	672	SU-O-001	8	0	0	13.245	1489	Ovarian tumor	ALL		immune	b	b
672#ACAGCGCCAGCTTACA-1	672	SU-O-001	5	2	4.82753	18.827	7589	Ovarian tumor	ALL		immune	cd4+ t	cd4+ t
672#ACAGCGCCAGGCAGAT-1	672	SU-O-001	6	1	0	23.238	6228	Ovarian tumor	ALL	SU-O-001:clone_64	immune	cd8+ t	cd8+ t
672#ACAGCGCCAGGCATCC-1	672	SU-O-001	6	0	0	18.577	1451	Ovarian tumor	ALL		immune	cd8+ t	cd8+ t
672#ACAGCGCCAGGCATTT-1	672	SU-O-001	6	0	0	23.154	10234	Ovarian tumor	ALL		immune	cd8+ t	cd8+ t
672#ACAGCGCCATTGAACC-1	672	SU-O-001	6	0	0	21.857	15016	Ovarian tumor	ALL	SU-O-001:clone_4	immune	cd8+ t	cd8+ t
672#ACAGCGCGTAAAGGCC-1	672	SU-O-001	0	0	0	14.419	15474	Ovarian tumor	ALL	SU-O-001:clone_204	immune	dc	dc3
672#ACAGCGCGTCACATTG-1	672	SU-O-001	5	0	0	25.846	2797	Ovarian tumor	ALL	SU-O-001:clone_486	immune	tnk_other	mait
672#ACAGCGCGTCAGAGTG-1	672	SU-O-001	0	0	0	12.77	5397	Ovarian tumor	ALL		immune	dc	dc2
672#ACAGCGCGTCAGTGCC-1	672	SU-O-001	8	0	0	26.655	3906	Ovarian tumor	ALL		immune	b	b
672#ACAGCGCGTCCCGAGT-1	672	SU-O-001	2	0	0	14.203	9176	Ovarian tumor	ALL		immune	dc	dc3
672#ACAGCGCGTGAATGGC-1	672	SU-O-001	4	2	4.82753	23.685	3599	Ovarian tumor	ALL		immune	cd4+ t	cd4+ t
672#ACAGCGCGTTGTGACT-1	672	SU-O-001	6	2	4.82753	23.637	9714	Ovarian tumor	ALL	SU-O-001:clone_409	immune	cd8+ t	cd8+ t
672#ACAGCGCTCAATTGGC-1	672	SU-O-001	8	0	0	15.779	3377	Ovarian tumor	ALL		immune	b	b
672#ACAGCGCTCAGTACAC-1	672	SU-O-001	5	1	0	20.092	5081	Ovarian tumor	ALL	SU-O-001:clone_464	immune	cd4+ t	cd4+ t
672#ACAGCGCTCATTCGGA-1	672	SU-O-001	6	3	22.8692	24.261	6719	Ovarian tumor	ALL		immune	cd8+ t	cd8+ t
672#ACAGCGCTCCGAGAGA-1	672	SU-O-001	6	1	0	17.446	12042	Ovarian tumor	ALL	SU-O-001:clone_1	immune	cd8+ t	cd8+ t
672#ACAGCGCTCGTTCAGA-1	672	SU-O-001	0	0	0	16.728	2368	Ovarian tumor	ALL		immune	dc	dc2
672#ACAGGCCAGAGGTACC-1	672	SU-O-001	5	0	0	19.927	1422	Ovarian tumor	ALL		immune	cd4+ t	cd4+ t
672#ACAGGCCAGTAACATG-1	672	SU-O-001	8	2	4.82753	21.7	5481	Ovarian tumor	ALL		immune	b	b
672#ACAGGCCCAACGTCGC-1	672	SU-O-001	6	0	0	18.837	9432	Ovarian tumor	ALL		immune	cd8+ t	cd8+ t
672#ACAGGCCCAAGCGTCC-1	672	SU-O-001	8	0	0	22.532	4618	Ovarian tumor	ALL		immune	b	b
672#ACAGGCCCAAGTTCGT-1	672	SU-O-001	5	0	0	16.433	4846	Ovarian tumor	ALL		immune	cd4+ t	cd4+ t
672#ACAGGCCCAATCAGGG-1	672	SU-O-001	1	1	0	17.365	21131	Ovarian tumor	ALL	SU-O-001:clone_56	immune	dc	dc3
672#ACAGGCCCACACACCG-1	672	SU-O-001	6	0	0	16.687	3203	Ovarian tumor	ALL	SU-O-001:clone_11	immune	cd8+ t	cd8+ t
672#ACAGGCCCACTAAACC-1	672	SU-O-001	6	2	4.82753	21.053	5319	Ovarian tumor	ALL		immune	cd8+ t	cd8+ t
672#ACAGGCCCAGACCTGC-1	672	SU-O-001	8	1	0	21.165	7221	Ovarian tumor	ALL	SU-O-001:clone_1	immune	b	b
672#ACAGGCCCATAGACGG-1	672	SU-O-001	6	0	0	36.005	3504	Ovarian tumor	ALL		immune	cd8+ t	cd8+ t
672#ACAGGCCCATCGCCTT-1	672	SU-O-001	5	0	0	23.104	5465	Ovarian tumor	ALL	SU-O-001:clone_181	immune	cd4+ t	cd4+ t
672#ACAGGCCGTACCCACG-1	672	SU-O-001	0	0	0	16.772	5814	Ovarian tumor	ALL		immune	dc	dc2
672#ACAGGCCGTATCACAC-1	672	SU-O-001	5	1	0	21.382	4161	Ovarian tumor	ALL		immune	tnk_other	mait
672#ACAGGCCGTGCGCTCA-1	672	SU-O-001	10	0	0	16.255	3306	Ovarian tumor	ALL		tumor	tumor	tumor
672#ACAGGCCTCAAATGGA-1	672	SU-O-001	7	0	0	18.982	4088	Ovarian tumor	ALL		immune	cd8+ t	cd8+ t
672#ACAGGCCTCAAGGCAG-1	672	SU-O-001	6	1	0	17.424	11565	Ovarian tumor	ALL		immune	cd8+ t	cd8+ t
672#ACAGGCCTCACTGGTA-1	672	SU-O-001	3	0	0	12.901	6264	Ovarian tumor	ALL		immune	cd4+ t	cd4+ t
672#ACAGGCCTCTGTCGGG-1	672	SU-O-001	8	0	0	17.247	2053	Ovarian tumor	ALL	SU-O-001:clone_137	immune	b	b
672#ACAGGCCTCTTGGCCT-1	672	SU-O-001	5	0	0	20.364	4237	Ovarian tumor	ALL	SU-O-001:clone_45	immune	tnk_other	mait
672#ACATGCACACCGTCTT-1	672	SU-O-001	5	0	0	20.956	1489	Ovarian tumor	ALL		immune	tnk_other	mait
672#ACATGCACACGTACAT-1	672	SU-O-001	4	2	4.82753	23.988	5108	Ovarian tumor	ALL	SU-O-001:clone_345	immune	nk_ilc	nk
672#ACATGCACACTCCTCA-1	672	SU-O-001	2	0	0	12.653	8342	Ovarian tumor	ALL	SU-O-001:clone_302	immune	mono	tissue mono
672#ACATGCACAGATACAA-1	672	SU-O-001	1	0	0	15.553	7533	Ovarian tumor	ALL		immune	dc	dc3
672#ACATGCACATCACAGT-1	672	SU-O-001	5	0	0	24.17	1731	Ovarian tumor	ALL	SU-O-001:clone_264	immune	cd4+ t	cd4+ t
672#ACATGCACATGGTTTG-1	672	SU-O-001	5	0	0	29.175	5238	Ovarian tumor	ALL	SU-O-001:clone_452	immune	tnk_other	mait
672#ACATGCACATTCACCC-1	672	SU-O-001	8	0	0	23.874	7762	Ovarian tumor	ALL		immune	b	b
672#ACATGCAGTACAACGG-1	672	SU-O-001	1	0	0	15.144	24531	Ovarian tumor	ALL	SU-O-001:clone_147	immune	dc	dc3
672#ACATGCAGTGAGTAAT-1	672	SU-O-001	1	0	0	14.899	10078	Ovarian tumor	ALL		immune	dc	dc3
672#ACATGCAGTGGTAAGC-1	672	SU-O-001	6	0	0	21.877	3085	Ovarian tumor	ALL	SU-O-001:clone_5	immune	cd8+ t	cd8+ t
672#ACATGCAGTTTCCACC-1	672	SU-O-001	5	0	0	24.172	2257	Ovarian tumor	ALL		immune	cd4+ t	cd4+ t
672#ACATGCATCACTAGCA-1	672	SU-O-001	7	0	0	14.53	2665	Ovarian tumor	ALL		immune	tnk_other	mait
672#ACATGCATCAGCCGAC-1	672	SU-O-001	0	0	0	17.302	4753	Ovarian tumor	ALL		immune	dc	dc2
672#ACATGCATCCAATCCC-1	672	SU-O-001	3	0	0	13.861	7942	Ovarian tumor	ALL		immune	cd4+ t	cd4+ t
672#ACATGCATCGCTAGTA-1	672	SU-O-001	6	1	0	23.676	5837	Ovarian tumor	ALL		immune	cd8+ t	cd8+ t
672#ACATGGTAGAGCTACG-1	672	SU-O-001	5	0	0	25.604	2127	Ovarian tumor	ALL		immune	tnk_other	mait
672#ACATGGTAGGAATGGA-1	672	SU-O-001	0	0	0	14.709	4799	Ovarian tumor	ALL	SU-O-001:clone_104	immune	dc	dc2
672#ACATGGTAGGATCCTT-1	672	SU-O-001	0	0	0	14.347	2618	Ovarian tumor	ALL		immune	dc	dc2
672#ACATGGTAGGATTGCG-1	672	SU-O-001	6	2	4.82753	24.158	7266	Ovarian tumor	ALL		immune	cd8+ t	cd8+ t
672#ACATGGTAGGGTATCG-1	672	SU-O-001	3	2	4.82753	21.903	12034	Ovarian tumor	ALL		immune	treg	treg
672#ACATGGTAGTACAGTA-1	672	SU-O-001	2	0	0	10.966	4647	Ovarian tumor	ALL		immune	mono	tissue mono
672#ACATGGTAGTTGGAAT-1	672	SU-O-001	4	1	0	18.789	8768	Ovarian tumor	ALL		immune	nk_ilc	nk
672#ACATGGTCAAGACTAA-1	672	SU-O-001	5	0	0	22.272	5476	Ovarian tumor	ALL		immune	tnk_other	mait
672#ACATGGTCAAGGATGC-1	672	SU-O-001	5	0	0	22.318	5323	Ovarian tumor	ALL	SU-O-001:clone_395	immune	tnk_other	mait
672#ACATGGTCACATGATC-1	672	SU-O-001	4	0	0	18.666	9177	Ovarian tumor	ALL	SU-O-001:clone_539	immune	nk_ilc	nk
672#ACATGGTCACGGCCAT-1	672	SU-O-001	9	0	0	16.44	2019	Ovarian tumor	ALL		immune	plasma	plasma
672#ACATGGTCAGACCTGC-1	672	SU-O-001	6	0	0	22.864	3329	Ovarian tumor	ALL		immune	cd8+ t	cd8+ t
672#ACATGGTCATAGCCGC-1	672	SU-O-001	5	0	0	17.205	1446	Ovarian tumor	ALL	SU-O-001:clone_312	immune	cd4+ t	cd4+ t
672#ACATGGTGTAGCAGGT-1	672	SU-O-001	3	1	0	23.927	6253	Ovarian tumor	ALL		immune	treg	treg
672#ACATGGTGTTTAGGAA-1	672	SU-O-001	0	1	0	15.108	20466	Ovarian tumor	ALL	SU-O-001:clone_534	immune	dc	dc2
672#ACATGGTGTTTGCATG-1	672	SU-O-001	3	1	0	17.224	6414	Ovarian tumor	ALL		immune	cd4+ t	cd4+ t
672#ACATGGTTCCAACAAC-1	672	SU-O-001	6	0	0	20.4	4490	Ovarian tumor	ALL	SU-O-001:clone_3	immune	cd8+ t	cd8+ t
672#ACATGGTTCCCAGTAA-1	672	SU-O-001	0	0	0	27.671	3610	Ovarian tumor	ALL		immune	dc	dc2
672#ACATGGTTCTCTCAAT-1	672	SU-O-001	5	0	0	16.926	1558	Ovarian tumor	ALL		immune	cd8+ t	cd8+ t
672#ACCAAACAGATACCAA-1	672	SU-O-001	6	0	0	18.028	2167	Ovarian tumor	ALL		immune	cd8+ t	cd8+ t
672#ACCAAACAGTTCGTTG-1	672	SU-O-001	6	0	0	14.814	9614	Ovarian tumor	ALL	SU-O-001:clone_3	immune	cd8+ t	cd8+ t
672#ACCAAACCAAGCCCTG-1	672	SU-O-001	5	0	0	20.963	1858	Ovarian tumor	ALL	SU-O-001:clone_192	immune	tnk_other	mait
672#ACCAAACCAAGTTGCT-1	672	SU-O-001	9	2	4.82753	19.655	5540	Ovarian tumor	ALL		immune	plasma	plasma
672#ACCAAACCACATGATC-1	672	SU-O-001	6	0	0	19.142	4720	Ovarian tumor	ALL		immune	cd8+ t	cd8+ t
672#ACCAAACCATACTGCA-1	672	SU-O-001	6	0	0	20.628	4209	Ovarian tumor	ALL		immune	cd8+ t	cd8+ t
672#ACCAAACCATCTCTCG-1	672	SU-O-001	6	0	0	24.926	2217	Ovarian tumor	ALL		immune	cd8+ t	cd8+ t
672#ACCAAACGTACCAAGG-1	672	SU-O-001	2	0	0	18.048	5226	Ovarian tumor	ALL		immune	mono	tissue mono
672#ACCAAACGTCTGTGTA-1	672	SU-O-001	17	0	0	16.641	2606	Ovarian tumor	ALL		stromal	fibroblast	fibroblast
672#ACCAAACGTGAGGTCA-1	672	SU-O-001	7	2	4.82753	18.204	4420	Ovarian tumor	ALL		immune	cd8+ t	cd8+ t
672#ACCAAACGTGTGTGCC-1	672	SU-O-001	6	0	0	30.783	1568	Ovarian tumor	ALL	SU-O-001:clone_4	immune	cd8+ t	cd8+ t
672#ACCAAACGTTACCCAA-1	672	SU-O-001	6	0	0	23.618	8208	Ovarian tumor	ALL		immune	cd8+ t	cd8+ t
672#ACCAAACGTTGGCTTA-1	672	SU-O-001	5	0	0	16.686	1603	Ovarian tumor	ALL		immune	cd8+ t	cd8+ t
672#ACCAAACTCAATTCCT-1	672	SU-O-001	0	0	0	13.847	14138	Ovarian tumor	ALL	SU-O-001:clone_152	immune	dc	dc2
672#ACCAAACTCGCTAGTA-1	672	SU-O-001	5	0	0	22.189	2183	Ovarian tumor	ALL		immune	cd4+ t	cd4+ t
672#ACCAAACTCTATTGTC-1	672	SU-O-001	1	0	0	7.193	2344	Ovarian tumor	ALL		immune	dc	dc3
672#ACCAAACTCTTGTGCC-1	672	SU-O-001	0	0	0	16.564	3448	Ovarian tumor	ALL	SU-O-001:clone_275	immune	dc	dc3
672#ACCATCCAGACCAATA-1	672	SU-O-001	2	0	0	15.337	8449	Ovarian tumor	ALL		immune	mono	tissue mono
672#ACCATCCAGCAATGTA-1	672	SU-O-001	3	0	0	15.331	3870	Ovarian tumor	ALL		immune	cd4+ t	cd4+ t
672#ACCATCCAGGCTTCGC-1	672	SU-O-001	10	0	0	11.821	6660	Ovarian tumor	ALL		tumor	tumor	tumor
672#ACCATCCAGTTATGAG-1	672	SU-O-001	10	1	0	11.926	9535	Ovarian tumor	ALL		tumor	tumor	tumor
672#ACCATCCCAAGCAACG-1	672	SU-O-001	5	0	0	21.444	2470	Ovarian tumor	ALL		immune	tnk_other	mait
672#ACCATCCCAAGTAACA-1	672	SU-O-001	0	0	0	11.957	25149	Ovarian tumor	ALL	SU-O-001:clone_483	immune	dc	dc2
672#ACCATCCCAAGTGGCA-1	672	SU-O-001	6	0	0	24.485	7362	Ovarian tumor	ALL		immune	cd8+ t	cd8+ t
672#ACCATCCCAATTGGCT-1	672	SU-O-001	6	0	0	23.512	7571	Ovarian tumor	ALL	SU-O-001:clone_5	immune	cd8+ t	cd8+ t
672#ACCATCCCACGGTTAT-1	672	SU-O-001	10	0	0	19.052	1716	Ovarian tumor	ALL		tumor	tumor	tumor
672#ACCATCCCACTGTAAC-1	672	SU-O-001	6	1	0	14.546	17244	Ovarian tumor	ALL		immune	cd8+ t	cd8+ t
672#ACCATCCCAGCAATGG-1	672	SU-O-001	10	1	0	16.699	5748	Ovarian tumor	ALL		tumor	tumor	tumor
672#ACCATCCCAGCTGATT-1	672	SU-O-001	5	0	0	20.511	3972	Ovarian tumor	ALL		immune	cd4+ t	cd4+ t
672#ACCATCCCAGGTCTGC-1	672	SU-O-001	6	0	0	20.663	4761	Ovarian tumor	ALL		immune	cd8+ t	cd8+ t
672#ACCATCCCATGCTATG-1	672	SU-O-001	0	1	0	17.648	13459	Ovarian tumor	ALL	SU-O-001:clone_19	immune	mac	momac1
672#ACCATCCGTACGCCCA-1	672	SU-O-001	8	1	0	20.008	5953	Ovarian tumor	ALL		immune	b	b
672#ACCATCCGTACTATGC-1	672	SU-O-001	6	0	0	21.634	10867	Ovarian tumor	ALL	SU-O-001:clone_344	immune	cd8+ t	cd8+ t
672#ACCATCCGTAGCGAGT-1	672	SU-O-001	0	0	0	14.902	3669	Ovarian tumor	ALL		immune	dc	dc2
672#ACCATCCGTCGAGAAC-1	672	SU-O-001	5	0	0	23.379	1501	Ovarian tumor	ALL	SU-O-001:clone_336	immune	cd4+ t	cd4+ t
672#ACCATCCGTCTGTGTA-1	672	SU-O-001	4	2	4.82753	21.47	6820	Ovarian tumor	ALL	SU-O-001:clone_47	immune	nk_ilc	nk
672#ACCATCCGTGGACTGA-1	672	SU-O-001	6	1	0	21.836	4992	Ovarian tumor	ALL		immune	cd8+ t	cd8+ t
672#ACCATCCGTGTAGGAC-1	672	SU-O-001	5	1	0	21.142	6501	Ovarian tumor	ALL		immune	cd4+ t	cd4+ t
672#ACCATCCTCAAGAGGC-1	672	SU-O-001	10	0	0	15.255	4621	Ovarian tumor	ALL		tumor	tumor	tumor
672#ACCATCCTCACCGCGA-1	672	SU-O-001	4	0	0	15.677	8925	Ovarian tumor	ALL		immune	nk_ilc	nk
672#ACCATCCTCGATTACG-1	672	SU-O-001	1	0	0	19.154	11205	Ovarian tumor	ALL	SU-O-001:clone_278	immune	dc	dc3
672#ACCCAAAAGATCCGAG-1	672	SU-O-001	5	0	0	18.927	4418	Ovarian tumor	ALL	SU-O-001:clone_450	immune	cd4+ t	cd4+ t
672#ACCCAAAAGCTGAGGT-1	672	SU-O-001	0	2	4.82753	14.179	28711	Ovarian tumor	ALL	SU-O-001:clone_252	immune	dc	dc2
672#ACCCAAAAGTCATCTG-1	672	SU-O-001	5	0	0	17.081	2801	Ovarian tumor	ALL	SU-O-001:clone_457	immune	tnk_other	mait
672#ACCCAAACACTGTCAA-1	672	SU-O-001	5	0	0	23.742	1455	Ovarian tumor	ALL	SU-O-001:clone_315	immune	cd4+ t	cd4+ t
672#ACCCAAACAGGATGTG-1	672	SU-O-001	5	0	0	20.948	2049	Ovarian tumor	ALL		immune	tnk_other	mait
672#ACCCAAACATCCTGGG-1	672	SU-O-001	5	0	0	26.43	4883	Ovarian tumor	ALL		immune	tnk_other	mait
672#ACCCAAAGTAACAATG-1	672	SU-O-001	6	1	0	23.351	9497	Ovarian tumor	ALL		immune	cd8+ t	cd8+ t
672#ACCCAAAGTAGTCCAT-1	672	SU-O-001	6	0	0	18.38	2341	Ovarian tumor	ALL	SU-O-001:clone_10	immune	cd8+ t	cd8+ t
672#ACCCAAAGTCCTCAGG-1	672	SU-O-001	5	0	0	24.409	2235	Ovarian tumor	ALL	SU-O-001:clone_57	immune	tnk_other	mait
672#ACCCAAAGTCTGAGCC-1	672	SU-O-001	6	0	0	21.885	11238	Ovarian tumor	ALL	SU-O-001:clone_87	immune	cd8+ t	cd8+ t
672#ACCCAAAGTCTGCGCA-1	672	SU-O-001	6	1	0	23.781	9670	Ovarian tumor	ALL		immune	cd8+ t	cd8+ t
672#ACCCAAAGTGCATCAT-1	672	SU-O-001	6	1	0	19.515	10888	Ovarian tumor	ALL		immune	cd8+ t	cd8+ t
672#ACCCAAAGTTCGGGAA-1	672	SU-O-001	5	1	0	23.515	4236	Ovarian tumor	ALL		immune	cd4+ t	cd4+ t
672#ACCCAAATCATACTTC-1	672	SU-O-001	9	0	0	21.517	1740	Ovarian tumor	ALL	SU-O-001:clone_142	immune	plasma	plasma
672#ACCCAAATCCACGGCA-1	672	SU-O-001	6	2	4.82753	25.937	5572	Ovarian tumor	ALL		immune	cd8+ t	cd8+ t
672#ACCCAAATCGATCGCG-1	672	SU-O-001	5	0	0	29.851	3466	Ovarian tumor	ALL		immune	cd4+ t	cd4+ t
672#ACCCAAATCGTATAGC-1	672	SU-O-001	10	1	0	16.284	8384	Ovarian tumor	ALL		tumor	tumor	tumor
672#ACCCAAATCTATCTTG-1	672	SU-O-001	0	0	0	11.252	14246	Ovarian tumor	ALL		immune	dc	dc2
672#ACCCAAATCTATTTCG-1	672	SU-O-001	6	0	0	25.716	6068	Ovarian tumor	ALL		immune	cd8+ t	cd8+ t
672#ACCCAAATCTTGTGCC-1	672	SU-O-001	6	1	0	21.276	4588	Ovarian tumor	ALL		immune	cd8+ t	cd8+ t
672#ACCGAATAGAGCACTG-1	672	SU-O-001	7	2	4.82753	19.716	5478	Ovarian tumor	ALL		immune	cd8+ t	cd8+ t
672#ACCGAATAGGCCAATG-1	672	SU-O-001	5	0	0	15.778	2219	Ovarian tumor	ALL		immune	tnk_other	mait
672#ACCGAATAGGGTCTGA-1	672	SU-O-001	8	0	0	14.247	5344	Ovarian tumor	ALL		immune	b	b
672#ACCGAATAGTCCGGAA-1	672	SU-O-001	10	1	0	16.148	17635	Ovarian tumor	ALL		tumor	tumor	tumor
672#ACCGAATCAAAGCTTC-1	672	SU-O-001	8	0	0	23.374	2156	Ovarian tumor	ALL		immune	b	b
672#ACCGAATCAAATAGTG-1	672	SU-O-001	5	1	0	26.023	1564	Ovarian tumor	ALL	SU-O-001:clone_2	immune	cd4+ t	cd4+ t
672#ACCGAATCAAATTCCG-1	672	SU-O-001	6	0	0	23.956	1460	Ovarian tumor	ALL		immune	cd8+ t	cd8+ t
672#ACCGAATCACTGTTAG-1	672	SU-O-001	10	0	0	14.38	10583	Ovarian tumor	ALL		tumor	tumor	tumor
672#ACCGAATCAGTAAGAT-1	672	SU-O-001	6	2	4.82753	19.525	9908	Ovarian tumor	ALL		immune	cd8+ t	cd8+ t
672#ACCGAATCAGTAGTCT-1	672	SU-O-001	1	2	4.82753	16.708	10934	Ovarian tumor	ALL		immune	dc	dc3
672#ACCGAATCATCGACGC-1	672	SU-O-001	3	0	0	17.062	1689	Ovarian tumor	ALL		immune	cd4+ t	cd4+ t
672#ACCGAATCATGCCCTT-1	672	SU-O-001	1	0	0	17.777	7487	Ovarian tumor	ALL		immune	mac	momac1
672#ACCGAATCATGGCCTG-1	672	SU-O-001	10	0	0	11.021	7128	Ovarian tumor	ALL		tumor	tumor	tumor
672#ACCGAATCATGGGTGA-1	672	SU-O-001	6	2	4.82753	21.03	6713	Ovarian tumor	ALL		immune	cd8+ t	cd8+ t
672#ACCGAATCATTCTTTG-1	672	SU-O-001	3	1	0	24.369	4818	Ovarian tumor	ALL	SU-O-001:clone_92	immune	cd4+ t	cd4+ t
672#ACCGAATGTACGTAAA-1	672	SU-O-001	6	0	0	22.698	4226	Ovarian tumor	ALL		immune	cd8+ t	cd8+ t
672#ACCGAATGTATCATGC-1	672	SU-O-001	5	0	0	18.393	1538	Ovarian tumor	ALL		immune	tnk_other	mait
672#ACCGAATGTCAGAGTG-1	672	SU-O-001	10	0	0	18.828	6746	Ovarian tumor	ALL		tumor	tumor	tumor
672#ACCGAATGTCCAAGTT-1	672	SU-O-001	6	0	0	17.085	4748	Ovarian tumor	ALL	SU-O-001:clone_6	immune	cd8+ t	cd8+ t
672#ACCGAATGTGACAAGC-1	672	SU-O-001	6	1	0	21.49	4487	Ovarian tumor	ALL		immune	cd8+ t	cd8+ t
672#ACCGAATGTGATTCCA-1	672	SU-O-001	10	0	0	17.165	3135	Ovarian tumor	ALL	SU-O-001:clone_14	tumor	tumor	tumor
672#ACCGAATGTTGTGACT-1	672	SU-O-001	8	1	0	20.571	4239	Ovarian tumor	ALL		immune	b	b
672#ACCGAATTCAGAGTGG-1	672	SU-O-001	6	0	0	24.322	4243	Ovarian tumor	ALL		immune	cd8+ t	cd8+ t
672#ACCGAATTCCAGCACG-1	672	SU-O-001	5	3	22.8692	24.278	4880	Ovarian tumor	ALL		immune	cd4+ t	cd4+ t
672#ACCGAATTCGATAGCT-1	672	SU-O-001	6	0	0	26.824	10736	Ovarian tumor	ALL		immune	cd8+ t	cd8+ t
672#ACCGAATTCGCTAGTA-1	672	SU-O-001	0	0	0	11.18	6936	Ovarian tumor	ALL		immune	mac	momac1
672#ACCGAATTCTGTGTCC-1	672	SU-O-001	6	0	0	27.381	2417	Ovarian tumor	ALL		immune	cd8+ t	cd8+ t
672#ACCGCAGAGAATCAGT-1	672	SU-O-001	3	1	0	21.233	8404	Ovarian tumor	ALL	SU-O-001:clone_393	immune	treg	treg
672#ACCGCAGAGACTTCCA-1	672	SU-O-001	6	0	0	21.521	3557	Ovarian tumor	ALL		immune	cd8+ t	cd8+ t
672#ACCGCAGAGGAACCGT-1	672	SU-O-001	5	0	0	19.528	7084	Ovarian tumor	ALL	SU-O-001:clone_433	immune	tnk_other	mait
672#ACCGCAGAGTATACGA-1	672	SU-O-001	3	0	0	24.886	3272	Ovarian tumor	ALL		immune	treg	treg
672#ACCGCAGCAAAGCATA-1	672	SU-O-001	6	0	0	18.652	2319	Ovarian tumor	ALL		immune	cd8+ t	cd8+ t
672#ACCGCAGCAAAGCTTC-1	672	SU-O-001	5	0	0	25.61	2572	Ovarian tumor	ALL	SU-O-001:clone_367	immune	tnk_other	mait
672#ACCGCAGCAAGCGAAC-1	672	SU-O-001	6	0	0	22.527	5024	Ovarian tumor	ALL		immune	cd8+ t	cd8+ t
672#ACCGCAGCAAGTCCTA-1	672	SU-O-001	6	0	0	23.667	5270	Ovarian tumor	ALL		immune	cd8+ t	cd8+ t
672#ACCGCAGCACTGTAAC-1	672	SU-O-001	8	0	0	19.087	10208	Ovarian tumor	ALL		immune	b	b
672#ACCGCAGCATCGCCTT-1	672	SU-O-001	10	0	0	7.584	37293	Ovarian tumor	ALL		tumor	tumor	tumor
672#ACCGCAGCATCGTGAT-1	672	SU-O-001	8	0	0	21.667	2712	Ovarian tumor	ALL	SU-O-001:clone_98	immune	b	b
672#ACCGCAGGTAAACGGC-1	672	SU-O-001	6	0	0	16.832	7784	Ovarian tumor	ALL		immune	cd8+ t	cd8+ t
672#ACCGCAGGTAAGTGCG-1	672	SU-O-001	0	0	0	8.047	16752	Ovarian tumor	ALL		immune	dc	dc2
672#ACCGCAGGTATGCTAC-1	672	SU-O-001	6	0	0	17.1	1847	Ovarian tumor	ALL		immune	cd8+ t	cd8+ t
672#ACCGCAGGTATGGGTG-1	672	SU-O-001	6	0	0	14.345	7644	Ovarian tumor	ALL		immune	cd8+ t	cd8+ t
672#ACCGCAGGTCAAACAA-1	672	SU-O-001	8	1	0	23.87	5518	Ovarian tumor	ALL		immune	b	b
672#ACCGCAGGTGTCCAGC-1	672	SU-O-001	6	0	0	25.783	4701	Ovarian tumor	ALL		immune	cd8+ t	cd8+ t
672#ACCGCAGTCGTCAACA-1	672	SU-O-001	4	1	0	26.773	8933	Ovarian tumor	ALL		immune	nk_ilc	nk
672#ACCGCAGTCTCCACTG-1	672	SU-O-001	6	0	0	33.25	2728	Ovarian tumor	ALL	SU-O-001:clone_4	immune	cd8+ t	cd8+ t
672#ACCGGGTAGACGACTG-1	672	SU-O-001	1	1	0	18.793	6427	Ovarian tumor	ALL	SU-O-001:clone_325	immune	dc	dc3
672#ACCGGGTAGAGGCAGG-1	672	SU-O-001	5	0	0	20.911	1664	Ovarian tumor	ALL		immune	cd4+ t	cd4+ t
672#ACCGGGTAGTCTGTGT-1	672	SU-O-001	10	0	0	14.062	17213	Ovarian tumor	ALL		tumor	tumor	tumor
672#ACCGGGTCAGCAACGA-1	672	SU-O-001	9	1	0	20.388	8182	Ovarian tumor	ALL		immune	plasma	plasma
672#ACCGGGTCAGGGTACA-1	672	SU-O-001	5	1	0	24.95	3370	Ovarian tumor	ALL		immune	cd4+ t	cd4+ t
672#ACCGGGTCAGTAACCT-1	672	SU-O-001	8	0	0	22.518	6145	Ovarian tumor	ALL	SU-O-001:clone_177	immune	b	b
672#ACCGGGTCATGCCCTT-1	672	SU-O-001	5	0	0	19.249	3250	Ovarian tumor	ALL		immune	tnk_other	mait
672#ACCGGGTCATGGAGGT-1	672	SU-O-001	7	0	0	14.287	2379	Ovarian tumor	ALL		immune	cd8+ t	cd8+ t
672#ACCGGGTGTCACAGTT-1	672	SU-O-001	5	1	0	19.364	4179	Ovarian tumor	ALL		immune	cd4+ t	cd4+ t
672#ACCGGGTGTGGACTGA-1	672	SU-O-001	8	2	4.82753	23.788	5904	Ovarian tumor	ALL		immune	b	b
672#ACCGGGTGTTCCCAAA-1	672	SU-O-001	0	0	0	21.356	10717	Ovarian tumor	ALL		immune	mac	momac1
672#ACCGGGTGTTTGGATC-1	672	SU-O-001	6	0	0	20.117	2235	Ovarian tumor	ALL		immune	cd8+ t	cd8+ t
672#ACCTGCTAGCTGGAGT-1	672	SU-O-001	6	1	0	22.288	11310	Ovarian tumor	ALL	SU-O-001:clone_71	immune	cd8+ t	cd8+ t
672#ACCTGCTAGTATGGGC-1	672	SU-O-001	6	0	0	24.678	5641	Ovarian tumor	ALL		immune	cd8+ t	cd8+ t
672#ACCTGCTCAAGTCTCA-1	672	SU-O-001	6	1	0	21.875	9342	Ovarian tumor	ALL		immune	cd8+ t	cd8+ t
672#ACCTGCTCACGTTGTA-1	672	SU-O-001	0	1	0	17.041	7885	Ovarian tumor	ALL	SU-O-001:clone_453	immune	dc	dc2
672#ACCTGCTCATGCCCTT-1	672	SU-O-001	1	0	0	14.005	10391	Ovarian tumor	ALL		immune	dc	dc3
672#ACCTGCTCATTGCCTC-1	672	SU-O-001	3	2	4.82753	20.003	5211	Ovarian tumor	ALL		immune	cd4+ t	cd4+ t
672#ACCTGCTGTAAACGAT-1	672	SU-O-001	8	1	0	18.851	3890	Ovarian tumor	ALL	SU-O-001:clone_307	immune	b	b
672#ACCTGCTGTCATAGAA-1	672	SU-O-001	4	2	4.82753	22.204	8852	Ovarian tumor	ALL		immune	nk_ilc	nk
672#ACCTGCTGTCCATTGA-1	672	SU-O-001	6	2	4.82753	22.594	3324	Ovarian tumor	ALL	SU-O-001:clone_3	immune	cd8+ t	cd8+ t
672#ACCTGCTGTTCAGTTG-1	672	SU-O-001	5	0	0	28.925	1400	Ovarian tumor	ALL	SU-O-001:clone_300	immune	cd4+ t	cd4+ t
672#ACCTGCTGTTGCAGAG-1	672	SU-O-001	6	0	0	24.729	2073	Ovarian tumor	ALL		immune	cd8+ t	cd8+ t
672#ACCTGCTGTTTGCGAT-1	672	SU-O-001	6	0	0	20.284	6867	Ovarian tumor	ALL	SU-O-001:clone_99	immune	cd8+ t	cd8+ t
672#ACCTGCTTCCCTACGT-1	672	SU-O-001	3	0	0	24.891	5381	Ovarian tumor	ALL		immune	treg	treg
672#ACGGATTAGCGTTGCC-1	672	SU-O-001	6	0	0	20.472	3831	Ovarian tumor	ALL	SU-O-001:clone_6	immune	cd8+ t	cd8+ t
672#ACGGATTCAAAGAGAG-1	672	SU-O-001	5	0	0	19.631	3737	Ovarian tumor	ALL	SU-O-001:clone_263	immune	cd4+ t	cd4+ t
672#ACGGATTCAACACGGA-1	672	SU-O-001	3	0	0	28.208	3139	Ovarian tumor	ALL		immune	treg	treg
672#ACGGATTCAACGGGTA-1	672	SU-O-001	10	0	0	11.459	4691	Ovarian tumor	ALL		tumor	tumor	tumor
672#ACGGATTCACTTACAG-1	672	SU-O-001	0	1	0	20.404	2127	Ovarian tumor	ALL		immune	dc	dc2
672#ACGGATTCAGTAACCT-1	672	SU-O-001	6	0	0	26.997	4285	Ovarian tumor	ALL		immune	cd8+ t	cd8+ t
672#ACGGATTCATTTCACT-1	672	SU-O-001	0	0	0	18.011	3036	Ovarian tumor	ALL		immune	dc	dc3
672#ACGGATTGTATATGGA-1	672	SU-O-001	6	0	0	21.716	6549	Ovarian tumor	ALL		immune	cd8+ t	cd8+ t
672#ACGGATTGTCGGCTGT-1	672	SU-O-001	8	0	0	18.118	3211	Ovarian tumor	ALL		immune	b	b
672#ACGGATTGTTGGGAAC-1	672	SU-O-001	7	0	0	20.196	2283	Ovarian tumor	ALL		immune	cd8+ t	cd8+ t
672#ACGGATTGTTTGTCTT-1	672	SU-O-001	5	0	0	20.824	3141	Ovarian tumor	ALL		immune	cd4+ t	cd4+ t
672#ACGGATTTCAACACGT-1	672	SU-O-001	6	0	0	17.228	3891	Ovarian tumor	ALL		immune	cd8+ t	cd8+ t
672#ACGGATTTCGGAAAGC-1	672	SU-O-001	5	0	0	20.775	6079	Ovarian tumor	ALL	SU-O-001:clone_340	immune	tnk_other	mait
672#ACGGATTTCGGGTCCA-1	672	SU-O-001	5	0	0	20.72	4440	Ovarian tumor	ALL	SU-O-001:clone_318	immune	tnk_other	mait
672#ACGGATTTCGTGAACT-1	672	SU-O-001	6	1	0	24.86	6105	Ovarian tumor	ALL		immune	cd8+ t	cd8+ t
672#ACGGATTTCGTTGTTT-1	672	SU-O-001	8	0	0	13.247	4394	Ovarian tumor	ALL		immune	b	b
672#ACGGATTTCGTTTGAG-1	672	SU-O-001	10	0	0	13.4	1763	Ovarian tumor	ALL		tumor	tumor	tumor
672#ACGGATTTCTCGGCGA-1	672	SU-O-001	5	1	0	20.852	5007	Ovarian tumor	ALL		immune	tnk_other	mait
672#ACGGATTTCTTACTCA-1	672	SU-O-001	10	0	0	17.571	4670	Ovarian tumor	ALL	SU-O-001:clone_14	tumor	tumor	tumor
672#ACGTGGCAGAGAGTTT-1	672	SU-O-001	6	3	22.8692	19.589	4890	Ovarian tumor	ALL	SU-O-001:clone_257	immune	cd8+ t	cd8+ t
672#ACGTGGCAGGCAGATC-1	672	SU-O-001	5	1	0	21.094	3255	Ovarian tumor	ALL		immune	tnk_other	mait
672#ACGTGGCAGTACGCGA-1	672	SU-O-001	0	0	0	19.142	3081	Ovarian tumor	ALL	SU-O-001:clone_343	immune	dc	dc3
672#ACGTGGCCACTCGCAG-1	672	SU-O-001	5	1	0	19.004	6599	Ovarian tumor	ALL		immune	cd4+ t	cd4+ t
672#ACGTGGCCACTGTAAC-1	672	SU-O-001	5	0	0	23.791	4387	Ovarian tumor	ALL		immune	tnk_other	mait
672#ACGTGGCCAGGATGTG-1	672	SU-O-001	5	0	0	21.161	2228	Ovarian tumor	ALL		immune	cd4+ t	cd4+ t
672#ACGTGGCCATCCATAG-1	672	SU-O-001	5	1	0	23.232	3880	Ovarian tumor	ALL		immune	cd4+ t	cd4+ t
672#ACGTGGCCATGGTTTG-1	672	SU-O-001	0	0	0	16.397	4992	Ovarian tumor	ALL		immune	dc	dc2
672#ACGTGGCCATTGCCTC-1	672	SU-O-001	10	0	0	13.808	10243	Ovarian tumor	ALL		tumor	tumor	tumor
672#ACGTGGCGTATCTAGC-1	672	SU-O-001	10	0	0	10.366	5185	Ovarian tumor	ALL		tumor	tumor	tumor
672#ACGTGGCGTCATGAGG-1	672	SU-O-001	10	0	0	14.856	3992	Ovarian tumor	ALL		tumor	tumor	tumor
672#ACGTGGCGTCCTATTT-1	672	SU-O-001	5	0	0	19.209	3599	Ovarian tumor	ALL		immune	cd4+ t	cd4+ t
672#ACGTGGCGTCGTAATC-1	672	SU-O-001	5	2	4.82753	21.941	2844	Ovarian tumor	ALL		immune	cd4+ t	cd4+ t
672#ACGTGGCGTGCAAGCA-1	672	SU-O-001	5	0	0	21.849	2649	Ovarian tumor	ALL		immune	cd4+ t	cd4+ t
672#ACGTGGCGTGGTTCTA-1	672	SU-O-001	0	0	0	15.58	3861	Ovarian tumor	ALL		immune	dc	dc2
672#ACGTGGCGTTCTCGAA-1	672	SU-O-001	5	0	0	17.292	3631	Ovarian tumor	ALL		immune	cd4+ t	cd4+ t
672#ACGTGGCTCAGCCGGT-1	672	SU-O-001	8	0	0	18.188	2032	Ovarian tumor	ALL		immune	b	b
672#ACGTGGCTCATGCTTT-1	672	SU-O-001	6	0	0	34.139	1866	Ovarian tumor	ALL		immune	nk_ilc	nk
672#ACGTGGCTCCCACGGA-1	672	SU-O-001	6	1	0	23.089	4684	Ovarian tumor	ALL		immune	cd8+ t	cd8+ t
672#ACGTGGCTCCGAGGAA-1	672	SU-O-001	10	0	0	18.309	1896	Ovarian tumor	ALL		tumor	tumor	tumor
672#ACGTGGCTCTAGTCGA-1	672	SU-O-001	4	1	0	22.079	9467	Ovarian tumor	ALL		immune	nk_ilc	nk
672#ACGTGGCTCTGGTACA-1	672	SU-O-001	5	0	0	22.264	1497	Ovarian tumor	ALL		immune	tnk_other	mait
672#ACGTGGCTCTTGCGCT-1	672	SU-O-001	6	1	0	26.761	3978	Ovarian tumor	ALL	SU-O-001:clone_476	immune	cd8+ t	cd8+ t
672#ACGTTAGAGAGTGGAA-1	672	SU-O-001	5	0	0	20.934	7695	Ovarian tumor	ALL		immune	cd4+ t	cd4+ t
672#ACGTTAGAGCTGCCAC-1	672	SU-O-001	6	1	0	22.003	2336	Ovarian tumor	ALL		immune	cd8+ t	cd8+ t
672#ACGTTAGCAAAGCTGG-1	672	SU-O-001	6	0	0	21.129	6804	Ovarian tumor	ALL	SU-O-001:clone_405	immune	cd8+ t	cd8+ t
672#ACGTTAGCAAATTGAG-1	672	SU-O-001	3	2	4.82753	26.577	8408	Ovarian tumor	ALL	SU-O-001:clone_55	immune	treg	treg
672#ACGTTAGCAGTATACC-1	672	SU-O-001	5	0	0	17.684	2010	Ovarian tumor	ALL	SU-O-001:clone_457	immune	cd4+ t	cd4+ t
672#ACGTTAGCATTGATGC-1	672	SU-O-001	10	0	0	10.012	11192	Ovarian tumor	ALL		tumor	tumor	tumor
672#ACGTTAGGTCGACTGC-1	672	SU-O-001	6	0	0	19.688	7842	Ovarian tumor	ALL	SU-O-001:clone_1	immune	cd8+ t	cd8+ t
672#ACGTTAGGTGAATCAA-1	672	SU-O-001	6	1	0	12.302	24477	Ovarian tumor	ALL	SU-O-001:clone_13	immune	cd8+ t	cd8+ t
672#ACGTTAGGTTTGACCA-1	672	SU-O-001	6	3	22.8692	24.983	6811	Ovarian tumor	ALL		immune	cd8+ t	cd8+ t
672#ACGTTAGTCACATCCC-1	672	SU-O-001	6	0	0	17.525	10371	Ovarian tumor	ALL		immune	cd8+ t	cd8+ t
672#ACGTTAGTCAGCCGGT-1	672	SU-O-001	10	1	0	19.717	3209	Ovarian tumor	ALL		tumor	tumor	tumor
672#ACGTTAGTCGCTACCT-1	672	SU-O-001	6	0	0	22.833	3262	Ovarian tumor	ALL		immune	cd8+ t	cd8+ t
672#ACGTTAGTCTCCACTG-1	672	SU-O-001	6	2	4.82753	18.787	8733	Ovarian tumor	ALL		immune	cd8+ t	cd8+ t
672#ACTAACGAGAGAAGCA-1	672	SU-O-001	6	0	0	22.359	2774	Ovarian tumor	ALL	SU-O-001:clone_10	immune	cd8+ t	cd8+ t
672#ACTAACGAGAGAGTAG-1	672	SU-O-001	5	1	0	20.414	8392	Ovarian tumor	ALL		immune	cd4+ t	cd4+ t
672#ACTAACGAGAGCGAAA-1	672	SU-O-001	10	0	0	10.266	2711	Ovarian tumor	ALL		tumor	tumor	tumor
672#ACTAACGAGAGTAAGG-1	672	SU-O-001	8	0	0	17.448	12335	Ovarian tumor	ALL		immune	b	b
672#ACTAACGAGAGTCCGA-1	672	SU-O-001	6	0	0	26.752	3400	Ovarian tumor	ALL		immune	cd8+ t	cd8+ t
672#ACTAACGAGCCATTCA-1	672	SU-O-001	6	0	0	23.778	1646	Ovarian tumor	ALL	SU-O-001:clone_526	immune	cd8+ t	cd8+ t
672#ACTAACGAGCTGATTC-1	672	SU-O-001	5	0	0	18.17	2999	Ovarian tumor	ALL	SU-O-001:clone_25	immune	tnk_other	mait
672#ACTAACGAGGTCCTCG-1	672	SU-O-001	5	0	0	19.412	2407	Ovarian tumor	ALL		immune	tnk_other	mait
672#ACTAACGAGTCGAAAT-1	672	SU-O-001	8	0	0	22.275	4354	Ovarian tumor	ALL		immune	b	b
672#ACTAACGCACGCTAAT-1	672	SU-O-001	5	0	0	23.035	2749	Ovarian tumor	ALL		immune	tnk_other	mait
672#ACTAACGCATCCTGGG-1	672	SU-O-001	8	0	0	19.985	9079	Ovarian tumor	ALL		immune	b	b
672#ACTAACGGTAAGTGCG-1	672	SU-O-001	6	1	0	21.658	6628	Ovarian tumor	ALL	SU-O-001:clone_5	immune	cd8+ t	cd8+ t
672#ACTAACGGTCCATTGA-1	672	SU-O-001	6	1	0	23.8	5060	Ovarian tumor	ALL		immune	cd8+ t	cd8+ t
672#ACTAACGGTGCATCAT-1	672	SU-O-001	6	0	0	19.057	15569	Ovarian tumor	ALL		immune	cd8+ t	cd8+ t
672#ACTAACGTCATTGCCC-1	672	SU-O-001	5	0	0	24.359	1954	Ovarian tumor	ALL		immune	tnk_other	mait
672#ACTAACGTCGATAGCT-1	672	SU-O-001	6	1	0	15.308	13219	Ovarian tumor	ALL	SU-O-001:clone_3	immune	cd8+ t	cd8+ t
672#ACTACCCAGAATATCG-1	672	SU-O-001	8	0	0	12.84	7035	Ovarian tumor	ALL		immune	b	b
672#ACTACCCAGAGGTCCA-1	672	SU-O-001	5	0	0	23.984	2172	Ovarian tumor	ALL	SU-O-001:clone_540	immune	tnk_other	mait
672#ACTACCCAGCGGACAT-1	672	SU-O-001	2	0	0	18.791	3868	Ovarian tumor	ALL	SU-O-001:clone_324	immune	mono	tissue mono
672#ACTACCCAGGTTACAA-1	672	SU-O-001	6	0	0	25.514	4011	Ovarian tumor	ALL		immune	cd8+ t	cd8+ t
672#ACTACCCAGTGAGCTG-1	672	SU-O-001	6	0	0	17.162	9652	Ovarian tumor	ALL	SU-O-001:clone_486	immune	cd8+ t	cd8+ t
672#ACTACCCCACAGCTTA-1	672	SU-O-001	5	0	0	26.796	3395	Ovarian tumor	ALL	SU-O-001:clone_1	immune	cd4+ t	cd4+ t
672#ACTACCCCAGAGATGC-1	672	SU-O-001	5	0	0	16.819	2716	Ovarian tumor	ALL		immune	cd4+ t	cd4+ t
672#ACTACCCCATAGAATG-1	672	SU-O-001	8	0	0	21.556	8812	Ovarian tumor	ALL		immune	b	b
672#ACTACCCGTAATGCCT-1	672	SU-O-001	0	2	4.82753	14.657	16125	Ovarian tumor	ALL		immune	dc	dc2
672#ACTACCCGTAGAACGC-1	672	SU-O-001	6	0	0	28.258	1973	Ovarian tumor	ALL		immune	cd8+ t	cd8+ t
672#ACTACCCGTCGCTAGC-1	672	SU-O-001	0	1	0	15.612	9529	Ovarian tumor	ALL		immune	dc	dc2
672#ACTACCCGTTCTTAGG-1	672	SU-O-001	8	0	0	23.031	3142	Ovarian tumor	ALL	SU-O-001:clone_452	immune	b	b
672#ACTACCCTCAAGGCCC-1	672	SU-O-001	10	1	0	11.235	12534	Ovarian tumor	ALL		tumor	tumor	tumor
672#ACTACCCTCAATTCCT-1	672	SU-O-001	3	1	0	21.567	10841	Ovarian tumor	ALL	SU-O-001:clone_142	immune	treg	treg
672#ACTACCCTCCGTCAAA-1	672	SU-O-001	5	3	22.8692	20.84	3672	Ovarian tumor	ALL		immune	cd4+ t	cd4+ t
672#ACTACCCTCGCGGCAT-1	672	SU-O-001	6	0	0	27.803	1863	Ovarian tumor	ALL		immune	cd8+ t	cd8+ t
672#ACTACCCTCGGACGAA-1	672	SU-O-001	5	2	4.82753	19.687	2775	Ovarian tumor	ALL		immune	tnk_other	mait
672#ACTACCCTCGTCTAGA-1	672	SU-O-001	6	0	0	27.979	6449	Ovarian tumor	ALL		immune	cd8+ t	cd8+ t
672#ACTACCCTCTTCCACG-1	672	SU-O-001	2	1	0	17.258	3651	Ovarian tumor	ALL		immune	mono	tissue mono
672#ACTACGAAGACTAATG-1	672	SU-O-001	3	0	0	24.277	6256	Ovarian tumor	ALL		immune	treg	treg
672#ACTACGAAGCCTGTAT-1	672	SU-O-001	6	1	0	16.221	4827	Ovarian tumor	ALL		immune	cd8+ t	cd8+ t
672#ACTACGAAGCGCACAA-1	672	SU-O-001	8	1	0	15.382	4113	Ovarian tumor	ALL		immune	b	b
672#ACTACGAAGGCTCCTG-1	672	SU-O-001	8	0	0	31.166	1648	Ovarian tumor	ALL		immune	b	b
672#ACTACGAAGTAGTTCC-1	672	SU-O-001	1	0	0	15.283	12854	Ovarian tumor	ALL	SU-O-001:clone_15	immune	dc	dc3
672#ACTACGACACGCGTTG-1	672	SU-O-001	3	0	0	28.071	2265	Ovarian tumor	ALL	SU-O-001:clone_134	immune	treg	treg
672#ACTACGACAGAATGCG-1	672	SU-O-001	10	0	0	9.921	3571	Ovarian tumor	ALL		tumor	tumor	tumor
672#ACTACGACAGCTGATT-1	672	SU-O-001	5	0	0	27.249	2000	Ovarian tumor	ALL		immune	cd4+ t	cd4+ t
672#ACTACGAGTCCACCAG-1	672	SU-O-001	6	1	0	27.152	5593	Ovarian tumor	ALL	SU-O-001:clone_23	immune	cd8+ t	cd8+ t
672#ACTACGAGTGATAAGT-1	672	SU-O-001	5	0	0	30.797	1584	Ovarian tumor	ALL		immune	tnk_other	mait
672#ACTACGAGTTGCAGAG-1	672	SU-O-001	0	0	0	15.228	9175	Ovarian tumor	ALL		immune	dc	dc2
672#ACTACGAGTTGTCGGC-1	672	SU-O-001	6	1	0	20.33	9514	Ovarian tumor	ALL		immune	cd8+ t	cd8+ t
672#ACTACGATCACAAGCT-1	672	SU-O-001	5	0	0	32.436	2068	Ovarian tumor	ALL		immune	tnk_other	mait
672#ACTACGATCCAAGTCA-1	672	SU-O-001	10	0	0	16.574	10454	Ovarian tumor	ALL	SU-O-001:clone_14	tumor	tumor	tumor
672#ACTACGATCTGAGTCA-1	672	SU-O-001	10	0	0	18.339	3834	Ovarian tumor	ALL		tumor	tumor	tumor
672#ACTAGGTAGCAATAAC-1	672	SU-O-001	5	0	0	22.945	1815	Ovarian tumor	ALL	SU-O-001:clone_383	immune	cd4+ t	cd4+ t
672#ACTAGGTAGTTGAATG-1	672	SU-O-001	8	0	0	25.854	4003	Ovarian tumor	ALL		immune	b	b
672#ACTAGGTCAACTCCCT-1	672	SU-O-001	1	0	0	15.987	7858	Ovarian tumor	ALL	SU-O-001:clone_378	immune	dc	dc3
672#ACTAGGTCAAGACTAA-1	672	SU-O-001	5	0	0	19.261	4371	Ovarian tumor	ALL		immune	tnk_other	mait
672#ACTAGGTCACCTGTGG-1	672	SU-O-001	10	0	0	14.442	6246	Ovarian tumor	ALL		tumor	tumor	tumor
672#ACTAGGTCACTGATTG-1	672	SU-O-001	4	2	4.82753	29.981	6190	Ovarian tumor	ALL	SU-O-001:clone_465	immune	nk_ilc	nk
672#ACTAGGTCAGCAATGG-1	672	SU-O-001	5	0	0	17.691	2450	Ovarian tumor	ALL		immune	cd4+ t	cd4+ t
672#ACTAGGTCATGCGCTG-1	672	SU-O-001	5	0	0	21.237	2674	Ovarian tumor	ALL		immune	treg	treg
672#ACTAGGTGTAAGTCTC-1	672	SU-O-001	5	0	0	22.484	2990	Ovarian tumor	ALL		immune	tnk_other	mait
672#ACTAGGTGTCATAGAA-1	672	SU-O-001	10	1	0	10.713	8496	Ovarian tumor	ALL		tumor	tumor	tumor
672#ACTAGGTGTGCTGAAG-1	672	SU-O-001	6	0	0	27.96	5214	Ovarian tumor	ALL	SU-O-001:clone_4	immune	cd8+ t	cd8+ t
672#ACTAGGTGTTGTGACT-1	672	SU-O-001	0	0	0	18.653	5976	Ovarian tumor	ALL		immune	dc	dc3
672#ACTAGGTTCACATCCC-1	672	SU-O-001	5	2	4.82753	22.59	4512	Ovarian tumor	ALL	SU-O-001:clone_108	immune	tnk_other	mait
672#ACTAGGTTCCGCCTAT-1	672	SU-O-001	5	0	0	20.438	2703	Ovarian tumor	ALL	SU-O-001:clone_414	immune	cd4+ t	cd4+ t
672#ACTAGGTTCCTCCCAA-1	672	SU-O-001	1	0	0	9.485	11484	Ovarian tumor	ALL		immune	dc	dc3
672#ACTAGGTTCGCTCTAC-1	672	SU-O-001	6	0	0	24.752	7255	Ovarian tumor	ALL	SU-O-001:clone_1	immune	cd8+ t	cd8+ t
672#ACTATTCAGACGCCCT-1	672	SU-O-001	0	0	0	12.183	8227	Ovarian tumor	ALL		immune	dc	dc2
672#ACTATTCAGAGCGAAA-1	672	SU-O-001	7	0	0	16.907	2892	Ovarian tumor	ALL		immune	cd8+ t	cd8+ t
672#ACTATTCAGTCTGGGA-1	672	SU-O-001	10	0	0	15.27	4236	Ovarian tumor	ALL		tumor	tumor	tumor
672#ACTATTCAGTCTGTGT-1	672	SU-O-001	5	0	0	18.92	1924	Ovarian tumor	ALL	SU-O-001:clone_9	immune	cd4+ t	cd4+ t
672#ACTATTCCACGTACAT-1	672	SU-O-001	6	0	0	27.692	1902	Ovarian tumor	ALL		immune	cd8+ t	cd8+ t
672#ACTATTCCATGTATCG-1	672	SU-O-001	3	0	0	15.942	2528	Ovarian tumor	ALL		immune	treg	treg
672#ACTATTCGTAACGTAA-1	672	SU-O-001	6	0	0	27.103	2066	Ovarian tumor	ALL	SU-O-001:clone_339	immune	cd8+ t	cd8+ t
672#ACTATTCGTAATGTAG-1	672	SU-O-001	6	1	0	28.269	6881	Ovarian tumor	ALL		immune	cd8+ t	cd8+ t
672#ACTATTCGTAGGTAAT-1	672	SU-O-001	6	0	0	21.317	6357	Ovarian tumor	ALL		immune	cd8+ t	cd8+ t
672#ACTATTCGTCCTCAGG-1	672	SU-O-001	6	0	0	21.924	3183	Ovarian tumor	ALL		immune	cd8+ t	cd8+ t
672#ACTATTCGTGCGCTCA-1	672	SU-O-001	5	0	0	19.284	2183	Ovarian tumor	ALL		immune	cd4+ t	cd4+ t
672#ACTATTCGTTTCCTAT-1	672	SU-O-001	5	0	0	24.089	3072	Ovarian tumor	ALL		immune	cd4+ t	cd4+ t
672#ACTATTCGTTTGCGAT-1	672	SU-O-001	5	0	0	19.409	6902	Ovarian tumor	ALL	SU-O-001:clone_458	immune	cd4+ t	cd4+ t
672#ACTATTCTCATTGCCC-1	672	SU-O-001	8	0	0	15.641	2563	Ovarian tumor	ALL		immune	b	b
672#ACTATTCTCCAGTTAG-1	672	SU-O-001	10	0	0	16.698	4695	Ovarian tumor	ALL		tumor	tumor	tumor
672#ACTATTCTCGCCCTTA-1	672	SU-O-001	16	1	0	13.828	14946	Ovarian tumor	ALL		stromal	endothelial	endothelial
672#ACTCGGGCAAGATTAG-1	672	SU-O-001	8	1	0	16.593	26699	Ovarian tumor	ALL		immune	b	b
672#ACTCGGGCAGGTAGCA-1	672	SU-O-001	6	0	0	24.199	6104	Ovarian tumor	ALL		immune	cd8+ t	cd8+ t
672#ACTCGGGCATCCGTGG-1	672	SU-O-001	10	0	0	10.534	1750	Ovarian tumor	ALL	SU-O-001:clone_14	tumor	tumor	tumor
672#ACTCGGGCATGACTGT-1	672	SU-O-001	5	0	0	28.558	2934	Ovarian tumor	ALL	SU-O-001:clone_19	immune	cd4+ t	cd4+ t
672#ACTCGGGGTATCGCGC-1	672	SU-O-001	6	1	0	17.246	11394	Ovarian tumor	ALL	SU-O-001:clone_4	immune	cd8+ t	cd8+ t
672#ACTCGGGGTGGCATAG-1	672	SU-O-001	6	2	4.82753	24.421	9904	Ovarian tumor	ALL		immune	cd8+ t	cd8+ t
672#ACTCGGGGTGTCTACA-1	672	SU-O-001	8	0	0	26.459	1555	Ovarian tumor	ALL	SU-O-001:clone_239	immune	b	b
672#ACTCGGGGTTCCATCC-1	672	SU-O-001	8	0	0	21.677	4030	Ovarian tumor	ALL		immune	b	b
672#ACTCGGGGTTTGCATG-1	672	SU-O-001	16	0	0	16.326	6619	Ovarian tumor	ALL	SU-O-001:clone_18	stromal	endothelial	endothelial
672#ACTCGGGTCCGCTCTA-1	672	SU-O-001	5	1	0	26.313	3936	Ovarian tumor	ALL	SU-O-001:clone_27	immune	tnk_other	mait
672#ACTCGGGTCGCCCTTA-1	672	SU-O-001	5	0	0	23.159	4205	Ovarian tumor	ALL		immune	cd4+ t	cd4+ t
672#ACTCGGGTCGCTTCAC-1	672	SU-O-001	0	0	0	14.556	18234	Ovarian tumor	ALL		immune	dc	dc2
672#ACTCGGGTCGTGGTAT-1	672	SU-O-001	6	1	0	20.166	16107	Ovarian tumor	ALL	SU-O-001:clone_10	immune	cd8+ t	cd8+ t
672#ACTGCAAAGAGGCCTA-1	672	SU-O-001	10	0	0	16.737	3402	Ovarian tumor	ALL		tumor	tumor	tumor
672#ACTGCAAAGCAATAAC-1	672	SU-O-001	6	0	0	27.286	2122	Ovarian tumor	ALL		immune	cd8+ t	cd8+ t
672#ACTGCAAAGGTAGGCT-1	672	SU-O-001	0	1	0	15.818	16003	Ovarian tumor	ALL		immune	dc	dc2
672#ACTGCAAAGTGTTCCA-1	672	SU-O-001	6	0	0	22.528	6973	Ovarian tumor	ALL		immune	cd8+ t	cd8+ t
672#ACTGCAACAAGGAACC-1	672	SU-O-001	1	0	0	18.626	11970	Ovarian tumor	ALL	SU-O-001:clone_168	immune	mac	momac1
672#ACTGCAACACAACGGA-1	672	SU-O-001	6	0	0	25.479	2074	Ovarian tumor	ALL		immune	cd8+ t	cd8+ t
672#ACTGCAACACTGTAAC-1	672	SU-O-001	5	1	0	19.23	3208	Ovarian tumor	ALL	SU-O-001:clone_409	immune	cd4+ t	cd4+ t
672#ACTGCAACAGGCATTT-1	672	SU-O-001	5	3	22.8692	21.997	6770	Ovarian tumor	ALL	SU-O-001:clone_496	immune	tnk_other	mait
672#ACTGCAACATTAAGGA-1	672	SU-O-001	2	0	0	15.577	3821	Ovarian tumor	ALL		immune	mono	tissue mono
672#ACTGCAAGTATGCTAC-1	672	SU-O-001	5	0	0	23.525	1605	Ovarian tumor	ALL	SU-O-001:clone_400	immune	tnk_other	mait
672#ACTGCAAGTATGGATA-1	672	SU-O-001	5	0	0	22.455	2194	Ovarian tumor	ALL		immune	cd4+ t	cd4+ t
672#ACTGCAAGTCACATTG-1	672	SU-O-001	6	2	4.82753	17.8	4697	Ovarian tumor	ALL		immune	cd8+ t	cd8+ t
672#ACTGCAAGTGGCGCTT-1	672	SU-O-001	10	0	0	6.795	6508	Ovarian tumor	ALL		tumor	tumor	tumor
672#ACTGCAAGTGTACGCC-1	672	SU-O-001	10	0	0	12.976	5548	Ovarian tumor	ALL		tumor	tumor	tumor
672#ACTGCAAGTTAAGTCC-1	672	SU-O-001	10	0	0	20.011	3170	Ovarian tumor	ALL		tumor	tumor	tumor
672#ACTGCAAGTTCAGTTG-1	672	SU-O-001	1	2	4.82753	17.83	9973	Ovarian tumor	ALL		immune	dc	dc3
672#ACTGCAAGTTCTCGAA-1	672	SU-O-001	3	1	0	23.078	6716	Ovarian tumor	ALL		immune	treg	treg
672#ACTGCAATCACAGGGA-1	672	SU-O-001	0	0	0	16.813	11366	Ovarian tumor	ALL		immune	dc	dc2
672#ACTGCAATCATACTTC-1	672	SU-O-001	0	1	0	15.253	11609	Ovarian tumor	ALL		immune	dc	dc2
672#ACTGCAATCATCATGG-1	672	SU-O-001	0	0	0	18.068	4081	Ovarian tumor	ALL	SU-O-001:clone_314	immune	dc	dc2
672#ACTGCAATCCTCCATG-1	672	SU-O-001	0	0	0	14.664	5639	Ovarian tumor	ALL		immune	dc	dc2
672#ACTGCAATCGACGGAA-1	672	SU-O-001	7	0	0	19.642	1895	Ovarian tumor	ALL		immune	cd8+ t	cd8+ t
672#ACTGCGGAGAGATTAC-1	672	SU-O-001	5	0	0	23.85	1856	Ovarian tumor	ALL		immune	cd4+ t	cd4+ t
672#ACTGCGGAGCATACCT-1	672	SU-O-001	6	0	0	23.626	1414	Ovarian tumor	ALL		immune	cd8+ t	cd8+ t
672#ACTGCGGAGCGTTGCC-1	672	SU-O-001	6	1	0	18.957	3178	Ovarian tumor	ALL		immune	cd8+ t	cd8+ t
672#ACTGCGGAGGTACTCT-1	672	SU-O-001	3	0	0	20.633	1591	Ovarian tumor	ALL	SU-O-001:clone_34	immune	treg	treg
672#ACTGCGGCAACTACTG-1	672	SU-O-001	6	1	0	23.409	5644	Ovarian tumor	ALL	SU-O-001:clone_311	immune	cd8+ t	cd8+ t
672#ACTGCGGCAAGCGACA-1	672	SU-O-001	10	0	0	18.33	3004	Ovarian tumor	ALL	SU-O-001:clone_507	tumor	tumor	tumor
672#ACTGCGGCACCTACCT-1	672	SU-O-001	10	0	0	13.393	1973	Ovarian tumor	ALL		tumor	tumor	tumor
672#ACTGCGGCAGTAACGG-1	672	SU-O-001	5	0	0	20.138	3091	Ovarian tumor	ALL		immune	tnk_other	mait
672#ACTGCGGCATGGGACA-1	672	SU-O-001	4	0	0	28.047	3932	Ovarian tumor	ALL		immune	nk_ilc	nk
672#ACTGCGGGTACGCCCA-1	672	SU-O-001	5	0	0	20.36	2684	Ovarian tumor	ALL		immune	cd4+ t	cd4+ t
672#ACTGCGGGTAGTACAA-1	672	SU-O-001	6	0	0	22.665	3580	Ovarian tumor	ALL		immune	cd8+ t	cd8+ t
672#ACTGCGGGTCAGCAAG-1	672	SU-O-001	2	0	0	19.962	2908	Ovarian tumor	ALL	SU-O-001:clone_19	immune	mono	tissue mono
672#ACTGCGGGTCTGTGTA-1	672	SU-O-001	4	0	0	25.812	2397	Ovarian tumor	ALL	SU-O-001:clone_265	immune	nk_ilc	nk
672#ACTGCGGGTTGCAGCC-1	672	SU-O-001	5	0	0	23.675	5251	Ovarian tumor	ALL	SU-O-001:clone_540	immune	tnk_other	mait
672#ACTGCGGTCAATTCCT-1	672	SU-O-001	6	0	0	26.49	1447	Ovarian tumor	ALL		immune	cd8+ t	cd8+ t
672#ACTGCGGTCCGGAAAG-1	672	SU-O-001	8	1	0	18.072	2143	Ovarian tumor	ALL		immune	b	b
672#ACTGCGGTCCTCCATG-1	672	SU-O-001	8	0	0	19.296	3988	Ovarian tumor	ALL		immune	b	b
672#ACTGCGGTCTTCCAGC-1	672	SU-O-001	5	0	0	24.513	1573	Ovarian tumor	ALL	SU-O-001:clone_232	immune	tnk_other	mait
672#ACTGTCCAGACCATAA-1	672	SU-O-001	0	0	0	13.254	12708	Ovarian tumor	ALL		immune	dc	dc2
672#ACTGTCCAGAGAGTTT-1	672	SU-O-001	6	0	0	20.928	6396	Ovarian tumor	ALL		immune	cd8+ t	cd8+ t
672#ACTGTCCCAAGCAGGT-1	672	SU-O-001	8	2	4.82753	19.128	7259	Ovarian tumor	ALL		immune	b	b
672#ACTGTCCCAATGGCAG-1	672	SU-O-001	4	0	0	16.704	2419	Ovarian tumor	ALL		immune	cd8+ t	cd8+ t
672#ACTGTCCCAGTAACTC-1	672	SU-O-001	5	0	0	16.095	1695	Ovarian tumor	ALL		immune	tnk_other	mait
672#ACTGTCCCAGTATACC-1	672	SU-O-001	4	1	0	21.333	8146	Ovarian tumor	ALL		immune	nk_ilc	nk
672#ACTGTCCGTAACCCAT-1	672	SU-O-001	6	1	0	25.144	2741	Ovarian tumor	ALL		immune	cd8+ t	cd8+ t
672#ACTGTCCGTACTAGAA-1	672	SU-O-001	10	0	0	14.813	4623	Ovarian tumor	ALL		tumor	tumor	tumor
672#ACTGTCCGTATGTTCG-1	672	SU-O-001	4	2	4.82753	19.552	7040	Ovarian tumor	ALL		immune	nk_ilc	nk
672#ACTGTCCGTTATAGAG-1	672	SU-O-001	5	0	0	24.985	2063	Ovarian tumor	ALL	SU-O-001:clone_25	immune	tnk_other	mait
672#ACTGTCCTCACACGTA-1	672	SU-O-001	3	0	0	19.463	2987	Ovarian tumor	ALL		immune	treg	treg
672#ACTGTCCTCGCTCGGA-1	672	SU-O-001	0	0	0	10.762	9181	Ovarian tumor	ALL		immune	dc	dc2
672#ACTGTCCTCTCATATC-1	672	SU-O-001	6	0	0	22.367	4016	Ovarian tumor	ALL		immune	cd8+ t	cd8+ t
672#ACTTCCGAGAGGAAGT-1	672	SU-O-001	6	0	0	15.643	2812	Ovarian tumor	ALL	SU-O-001:clone_37	immune	cd8+ t	cd8+ t
672#ACTTCCGAGCCCATGC-1	672	SU-O-001	6	0	0	27.719	8633	Ovarian tumor	ALL	SU-O-001:clone_96	immune	cd8+ t	cd8+ t
672#ACTTCCGAGGTAAGTT-1	672	SU-O-001	6	3	22.8692	24.623	5926	Ovarian tumor	ALL		immune	cd8+ t	cd8+ t
672#ACTTCCGAGTGAAGGA-1	672	SU-O-001	6	0	0	22.42	4617	Ovarian tumor	ALL		immune	cd8+ t	cd8+ t
672#ACTTCCGAGTTAGCGG-1	672	SU-O-001	5	0	0	16.004	3180	Ovarian tumor	ALL	SU-O-001:clone_540	immune	tnk_other	mait
672#ACTTCCGAGTTATGAG-1	672	SU-O-001	6	0	0	21.263	8199	Ovarian tumor	ALL		immune	cd8+ t	cd8+ t
672#ACTTCCGCACACACCG-1	672	SU-O-001	6	0	0	24.527	3263	Ovarian tumor	ALL		immune	cd8+ t	cd8+ t
672#ACTTCCGCACAGCTTA-1	672	SU-O-001	6	0	0	32.871	1660	Ovarian tumor	ALL	SU-O-001:clone_13	immune	cd8+ t	cd8+ t
672#ACTTCCGCACTGTCAA-1	672	SU-O-001	6	1	0	16.955	8406	Ovarian tumor	ALL	SU-O-001:clone_1	immune	cd8+ t	cd8+ t
672#ACTTCCGCAGAGCCAA-1	672	SU-O-001	5	2	4.82753	26.535	3581	Ovarian tumor	ALL		immune	tnk_other	mait
672#ACTTCCGCATCAGCTA-1	672	SU-O-001	8	0	0	21.829	6620	Ovarian tumor	ALL		immune	b	b
672#ACTTCCGCATCATGTG-1	672	SU-O-001	6	0	0	23.054	2803	Ovarian tumor	ALL	SU-O-001:clone_181	immune	cd8+ t	cd8+ t
672#ACTTCCGGTCCCTTTG-1	672	SU-O-001	6	0	0	20.89	6279	Ovarian tumor	ALL		immune	cd8+ t	cd8+ t
672#ACTTCCGGTGATCAGG-1	672	SU-O-001	1	0	0	18.816	12935	Ovarian tumor	ALL		immune	mac	momac1
672#ACTTCCGGTTCAGAAA-1	672	SU-O-001	3	1	0	22.345	4075	Ovarian tumor	ALL		immune	treg	treg
672#ACTTCCGTCCATCGAA-1	672	SU-O-001	7	0	0	25.942	2170	Ovarian tumor	ALL	SU-O-001:clone_3	immune	cd8+ t	cd8+ t
672#ACTTCCGTCGGATAGG-1	672	SU-O-001	6	0	0	20.132	10008	Ovarian tumor	ALL		immune	cd8+ t	cd8+ t
672#ACTTCCGTCGGGAAAC-1	672	SU-O-001	5	1	0	25.591	4932	Ovarian tumor	ALL		immune	cd4+ t	cd4+ t
672#ACTTCCGTCGTCCCAT-1	672	SU-O-001	0	0	0	19.089	2770	Ovarian tumor	ALL	SU-O-001:clone_476	immune	dc	dc2
672#ACTTCCGTCTGACATG-1	672	SU-O-001	10	0	0	12.281	4389	Ovarian tumor	ALL		tumor	tumor	tumor
672#ACTTCCGTCTGGCTAA-1	672	SU-O-001	1	0	0	11.769	19379	Ovarian tumor	ALL	SU-O-001:clone_77	immune	dc	dc3
672#ACTTTCAAGAGGTACC-1	672	SU-O-001	3	2	4.82753	19.75	6682	Ovarian tumor	ALL		immune	cd4+ t	cd4+ t
672#ACTTTCAAGATGAGGA-1	672	SU-O-001	0	0	0	20.818	6812	Ovarian tumor	ALL	SU-O-001:clone_364	immune	dc	dc3
672#ACTTTCAAGCAATAAC-1	672	SU-O-001	5	0	0	19.832	5241	Ovarian tumor	ALL		immune	cd4+ t	cd4+ t
672#ACTTTCAAGCCATCAT-1	672	SU-O-001	6	0	0	25.973	2798	Ovarian tumor	ALL		immune	cd8+ t	cd8+ t
672#ACTTTCAAGGCAGTAC-1	672	SU-O-001	6	0	0	19.436	4716	Ovarian tumor	ALL	SU-O-001:clone_56	immune	cd8+ t	cd8+ t
672#ACTTTCAAGGGATCCA-1	672	SU-O-001	8	0	0	13.7	3585	Ovarian tumor	ALL	SU-O-001:clone_297	immune	b	b
672#ACTTTCAAGTGAACCG-1	672	SU-O-001	10	0	0	13.942	10520	Ovarian tumor	ALL		tumor	tumor	tumor
672#ACTTTCACAAAGAAGG-1	672	SU-O-001	6	0	0	19.523	3030	Ovarian tumor	ALL	SU-O-001:clone_430	immune	cd8+ t	cd8+ t
672#ACTTTCACACCCATCT-1	672	SU-O-001	6	1	0	26.398	2065	Ovarian tumor	ALL		immune	cd8+ t	cd8+ t
672#ACTTTCACAGATAAGT-1	672	SU-O-001	8	0	0	20.31	5567	Ovarian tumor	ALL		immune	b	b
672#ACTTTCACATCATAGC-1	672	SU-O-001	10	0	0	15.926	12523	Ovarian tumor	ALL		tumor	tumor	tumor
672#ACTTTCACATGCCTTC-1	672	SU-O-001	5	0	0	18.115	4897	Ovarian tumor	ALL		immune	tnk_other	mait
672#ACTTTCAGTAAACCCT-1	672	SU-O-001	6	1	0	25.197	5546	Ovarian tumor	ALL		immune	cd8+ t	cd8+ t
672#ACTTTCAGTAACGTAA-1	672	SU-O-001	5	0	0	19.031	1411	Ovarian tumor	ALL	SU-O-001:clone_327	immune	cd4+ t	cd4+ t
672#ACTTTCAGTAGCAGCA-1	672	SU-O-001	1	0	0	18.887	16106	Ovarian tumor	ALL		immune	dc	dc3
672#ACTTTCAGTCAACTGT-1	672	SU-O-001	8	0	0	21.79	4402	Ovarian tumor	ALL		immune	b	b
672#ACTTTCAGTTAGGAAT-1	672	SU-O-001	8	2	4.82753	17.869	6780	Ovarian tumor	ALL		immune	b	b
672#ACTTTCAGTTCACGTA-1	672	SU-O-001	5	0	0	25.371	2098	Ovarian tumor	ALL	SU-O-001:clone_289	immune	cd4+ t	cd4+ t
672#ACTTTCAGTTCCCTTG-1	672	SU-O-001	9	0	0	22.587	2319	Ovarian tumor	ALL		immune	plasma	plasma
672#ACTTTCAGTTTCTACT-1	672	SU-O-001	6	2	4.82753	24.278	3303	Ovarian tumor	ALL		immune	cd8+ t	cd8+ t
672#ACTTTCATCAACACGT-1	672	SU-O-001	6	0	0	18.433	9533	Ovarian tumor	ALL	SU-O-001:clone_215	immune	cd8+ t	cd8+ t
672#ACTTTCATCAGTCACA-1	672	SU-O-001	6	0	0	20.304	4557	Ovarian tumor	ALL	SU-O-001:clone_280	immune	cd8+ t	cd8+ t
672#ACTTTCATCGGGATCC-1	672	SU-O-001	6	0	0	19.648	7505	Ovarian tumor	ALL		immune	cd8+ t	cd8+ t
672#AGACAAAAGAAATCTG-1	672	SU-O-001	3	0	0	23.848	2492	Ovarian tumor	ALL	SU-O-001:clone_161	immune	treg	treg
672#AGACAAAAGCGAATAT-1	672	SU-O-001	6	0	0	33.003	4312	Ovarian tumor	ALL		immune	cd8+ t	cd8+ t
672#AGACAAAAGCGCCTAC-1	672	SU-O-001	6	0	0	25.245	4988	Ovarian tumor	ALL	SU-O-001:clone_536	immune	cd8+ t	cd8+ t
672#AGACAAAAGGATATCA-1	672	SU-O-001	5	0	0	21.804	2461	Ovarian tumor	ALL		immune	tnk_other	mait
672#AGACAAAAGGCCAATG-1	672	SU-O-001	6	0	0	20.484	3603	Ovarian tumor	ALL		immune	cd8+ t	cd8+ t
672#AGACAAAAGGTACACG-1	672	SU-O-001	5	0	0	34.298	4271	Ovarian tumor	ALL	SU-O-001:clone_32	immune	cd4+ t	cd4+ t
672#AGACAAACAAGCGAAC-1	672	SU-O-001	10	0	0	16.512	9869	Ovarian tumor	ALL		tumor	tumor	tumor
672#AGACAAACACAAGGGT-1	672	SU-O-001	0	0	0	12.448	4063	Ovarian tumor	ALL		immune	mac	momac1
672#AGACAAACACCTGGTG-1	672	SU-O-001	6	1	0	20.763	4148	Ovarian tumor	ALL		immune	cd8+ t	cd8+ t
672#AGACAAACAGTTGCAT-1	672	SU-O-001	5	0	0	22.826	4047	Ovarian tumor	ALL		immune	tnk_other	mait
672#AGACAAACATTCGTCC-1	672	SU-O-001	10	0	0	14.838	2647	Ovarian tumor	ALL		tumor	tumor	tumor
672#AGACAAACATTGTTCT-1	672	SU-O-001	8	0	0	17.1	5532	Ovarian tumor	ALL		immune	b	b
672#AGACAAAGTAGATTAG-1	672	SU-O-001	0	0	0	16.979	6464	Ovarian tumor	ALL		immune	dc	dc2
672#AGACAAAGTATCACAC-1	672	SU-O-001	5	0	0	27.604	3111	Ovarian tumor	ALL		immune	cd4+ t	cd4+ t
672#AGACAAAGTATCCCTC-1	672	SU-O-001	0	1	0	14.317	8473	Ovarian tumor	ALL		immune	dc	dc2
672#AGACAAAGTCCAAGTT-1	672	SU-O-001	4	0	0	27.681	3911	Ovarian tumor	ALL	SU-O-001:clone_28	immune	nk_ilc	nk
672#AGACAAAGTGCTGTCG-1	672	SU-O-001	10	1	0	12.296	20250	Ovarian tumor	ALL		tumor	tumor	tumor
672#AGACAAATCAAGGCAG-1	672	SU-O-001	5	0	0	17.453	1672	Ovarian tumor	ALL		immune	cd4+ t	cd4+ t
672#AGACAAATCTCGTAGA-1	672	SU-O-001	6	0	0	25.959	6943	Ovarian tumor	ALL		immune	cd8+ t	cd8+ t
672#AGATAGAAGCGTCTGC-1	672	SU-O-001	3	0	0	19.016	5195	Ovarian tumor	ALL		immune	treg	treg
672#AGATAGAAGGCTAAAT-1	672	SU-O-001	5	0	0	15.811	2582	Ovarian tumor	ALL		immune	tnk_other	mait
672#AGATAGAAGTCGCCTG-1	672	SU-O-001	6	2	4.82753	23.732	8452	Ovarian tumor	ALL		immune	cd8+ t	cd8+ t
672#AGATAGACAACGGACA-1	672	SU-O-001	8	0	0	20.565	1497	Ovarian tumor	ALL	SU-O-001:clone_2	immune	b	b
672#AGATAGACACAAGGGT-1	672	SU-O-001	6	0	0	19.881	3197	Ovarian tumor	ALL		immune	cd8+ t	cd8+ t
672#AGATAGAGTCAGTGTT-1	672	SU-O-001	5	0	0	24.128	2868	Ovarian tumor	ALL		immune	cd4+ t	cd4+ t
672#AGATAGAGTCGAGGTA-1	672	SU-O-001	1	0	0	19.785	18390	Ovarian tumor	ALL	SU-O-001:clone_7	immune	mac	momac1
672#AGATAGATCACGTGTA-1	672	SU-O-001	6	0	0	13.674	2287	Ovarian tumor	ALL		immune	cd8+ t	cd8+ t
672#AGATAGATCATGAACC-1	672	SU-O-001	5	1	0	20.195	2815	Ovarian tumor	ALL		immune	tnk_other	mait
672#AGATAGATCCGCGATG-1	672	SU-O-001	6	1	0	22.133	5532	Ovarian tumor	ALL		immune	cd8+ t	cd8+ t
672#AGATAGATCGACTGGC-1	672	SU-O-001	10	0	0	12.187	8236	Ovarian tumor	ALL		tumor	tumor	tumor
672#AGATTCGAGACAACGC-1	672	SU-O-001	3	0	0	4.312	2196	Ovarian tumor	ALL		immune	nk_ilc	nk
672#AGATTCGAGACTTGAA-1	672	SU-O-001	0	0	0	12.929	11192	Ovarian tumor	ALL	SU-O-001:clone_228	immune	dc	dc2
672#AGATTCGAGAGGCAGG-1	672	SU-O-001	4	0	0	19.307	8701	Ovarian tumor	ALL		immune	nk_ilc	nk
672#AGATTCGAGGGTCTGA-1	672	SU-O-001	5	0	0	18.35	1874	Ovarian tumor	ALL		immune	cd4+ t	cd4+ t
672#AGATTCGAGTCAACTC-1	672	SU-O-001	9	0	0	17.665	1873	Ovarian tumor	ALL		immune	plasma	plasma
672#AGATTCGCAACTCGTA-1	672	SU-O-001	6	0	0	26.345	2059	Ovarian tumor	ALL	SU-O-001:clone_391	immune	cd8+ t	cd8+ t
672#AGATTCGCACAAACAA-1	672	SU-O-001	8	2	4.82753	22.175	6413	Ovarian tumor	ALL		immune	b	b
672#AGATTCGCACCGAATT-1	672	SU-O-001	5	3	22.8692	23.865	4997	Ovarian tumor	ALL		immune	cd4+ t	cd4+ t
672#AGATTCGCACGGCCAT-1	672	SU-O-001	5	0	0	22.79	5393	Ovarian tumor	ALL	SU-O-001:clone_297	immune	cd4+ t	cd4+ t
672#AGATTCGGTACAAGCG-1	672	SU-O-001	6	0	0	26.684	5112	Ovarian tumor	ALL		immune	cd8+ t	cd8+ t
672#AGATTCGGTCGAGGTA-1	672	SU-O-001	5	0	0	16.123	5931	Ovarian tumor	ALL		immune	tnk_other	mait
672#AGATTCGGTTTGACCA-1	672	SU-O-001	5	0	0	21.974	1495	Ovarian tumor	ALL		immune	cd4+ t	cd4+ t
672#AGATTCGTCAACTTGG-1	672	SU-O-001	6	0	0	24.375	6494	Ovarian tumor	ALL		immune	cd8+ t	cd8+ t
672#AGATTCGTCCATAACG-1	672	SU-O-001	10	0	0	12.897	10817	Ovarian tumor	ALL		tumor	tumor	tumor
672#AGATTCGTCTGAGTCA-1	672	SU-O-001	0	0	0	14.097	6395	Ovarian tumor	ALL		immune	dc	dc2
672#AGATTCGTCTTCGTTA-1	672	SU-O-001	8	0	0	22.647	1686	Ovarian tumor	ALL	SU-O-001:clone_374	immune	b	b
672#AGCCAGCAGCGAGAAA-1	672	SU-O-001	6	0	0	21.305	4967	Ovarian tumor	ALL	SU-O-001:clone_386	immune	cd8+ t	cd8+ t
672#AGCCAGCAGGGAAGCG-1	672	SU-O-001	5	2	4.82753	22.239	8644	Ovarian tumor	ALL		immune	cd4+ t	cd4+ t
672#AGCCAGCAGTACGACG-1	672	SU-O-001	5	0	0	22.549	2141	Ovarian tumor	ALL	SU-O-001:clone_70	immune	tnk_other	mait
672#AGCCAGCAGTAGGTCG-1	672	SU-O-001	6	2	4.82753	23.53	4580	Ovarian tumor	ALL	SU-O-001:clone_485	immune	cd8+ t	cd8+ t
672#AGCCAGCCAAGCGACA-1	672	SU-O-001	10	0	0	15.636	4476	Ovarian tumor	ALL		tumor	tumor	tumor
672#AGCCAGCGTACGTAAA-1	672	SU-O-001	6	0	0	24.43	3419	Ovarian tumor	ALL	SU-O-001:clone_14	immune	cd8+ t	cd8+ t
672#AGCCAGCGTATTGTGC-1	672	SU-O-001	6	1	0	22.796	6064	Ovarian tumor	ALL		immune	cd8+ t	cd8+ t
672#AGCCAGCGTCCAACCG-1	672	SU-O-001	5	0	0	24.001	5372	Ovarian tumor	ALL	SU-O-001:clone_7	immune	cd4+ t	cd4+ t
672#AGCCAGCGTCTCGGGT-1	672	SU-O-001	8	0	0	23.233	4387	Ovarian tumor	ALL		immune	b	b
672#AGCCAGCTCAAAGTAG-1	672	SU-O-001	1	0	0	16.221	12285	Ovarian tumor	ALL	SU-O-001:clone_70	immune	dc	dc3
672#AGCCAGCTCCTCAAGA-1	672	SU-O-001	6	0	0	19.629	8057	Ovarian tumor	ALL		immune	cd8+ t	cd8+ t
672#AGCCAGCTCCTGACCT-1	672	SU-O-001	10	0	0	18.257	7426	Ovarian tumor	ALL		tumor	tumor	tumor
672#AGCCAGCTCGATAGTC-1	672	SU-O-001	7	0	0	7.25	1939	Ovarian tumor	ALL		immune	cd8+ t	cd8+ t
672#AGCCAGCTCGCTATAG-1	672	SU-O-001	6	0	0	22.08	7094	Ovarian tumor	ALL		immune	cd8+ t	cd8+ t
672#AGCCAGCTCGGAAAGC-1	672	SU-O-001	5	0	0	21.648	3296	Ovarian tumor	ALL		immune	cd4+ t	cd4+ t
672#AGCCCGAAGCCATCAT-1	672	SU-O-001	5	2	4.82753	23.443	2547	Ovarian tumor	ALL		immune	tnk_other	mait
672#AGCCCGAAGGTTCGTT-1	672	SU-O-001	0	0	0	19.822	5577	Ovarian tumor	ALL		immune	dc	dc3
672#AGCCCGAAGTAGTCGG-1	672	SU-O-001	8	0	0	14.206	2530	Ovarian tumor	ALL	SU-O-001:clone_30	immune	b	b
672#AGCCCGACAATGCACT-1	672	SU-O-001	8	1	0	19.427	3349	Ovarian tumor	ALL		immune	b	b
672#AGCCCGACACAGTTCA-1	672	SU-O-001	6	0	0	23.024	6638	Ovarian tumor	ALL		immune	cd8+ t	cd8+ t
672#AGCCCGACACCTGAAT-1	672	SU-O-001	5	0	0	25.815	1827	Ovarian tumor	ALL	SU-O-001:clone_490	immune	tnk_other	mait
672#AGCCCGACAGCGTGAA-1	672	SU-O-001	10	0	0	11.567	9421	Ovarian tumor	ALL		tumor	tumor	tumor
672#AGCCCGACAGGATGTG-1	672	SU-O-001	8	0	0	23.684	1832	Ovarian tumor	ALL		immune	b	b
672#AGCCCGACATAAAGTG-1	672	SU-O-001	0	0	0	14.277	7929	Ovarian tumor	ALL		immune	dc	dc2
672#AGCCCGAGTATCCTTT-1	672	SU-O-001	7	0	0	27.456	3030	Ovarian tumor	ALL		immune	treg	treg
672#AGCCCGAGTCCGCTTT-1	672	SU-O-001	10	0	0	14.353	3909	Ovarian tumor	ALL		tumor	tumor	tumor
672#AGCCCGAGTCCGTAGC-1	672	SU-O-001	5	1	0	23.616	6812	Ovarian tumor	ALL		immune	cd4+ t	cd4+ t
672#AGCCCGAGTCGCGCTA-1	672	SU-O-001	7	0	0	15.52	1650	Ovarian tumor	ALL		immune	cd8+ t	cd8+ t
672#AGCCCGAGTGCGCTCA-1	672	SU-O-001	1	1	0	14.592	8560	Ovarian tumor	ALL		immune	mono	tissue mono
672#AGCCCGAGTTCCATCC-1	672	SU-O-001	8	0	0	23.4	10359	Ovarian tumor	ALL		immune	b	b
672#AGCCCGAGTTCCTATT-1	672	SU-O-001	5	0	0	26.158	4635	Ovarian tumor	ALL		immune	treg	treg
672#AGCCCGAGTTGGAGGT-1	672	SU-O-001	5	0	0	16.235	1570	Ovarian tumor	ALL		immune	cd4+ t	cd4+ t
672#AGCCCGAGTTGTGACT-1	672	SU-O-001	6	0	0	24.281	4204	Ovarian tumor	ALL		immune	cd8+ t	cd8+ t
672#AGCCCGATCAGTCACA-1	672	SU-O-001	0	2	4.82753	13.552	19525	Ovarian tumor	ALL	SU-O-001:clone_157	immune	dc	dc2
672#AGCCCGATCCCAGTAA-1	672	SU-O-001	1	0	0	19.038	10436	Ovarian tumor	ALL		immune	dc	dc3
672#AGCCCGATCGAGGTAG-1	672	SU-O-001	8	0	0	21.086	4565	Ovarian tumor	ALL		immune	b	b
672#AGCCCGATCGCGTTCT-1	672	SU-O-001	5	0	0	21.547	1968	Ovarian tumor	ALL	SU-O-001:clone_82	immune	tnk_other	mait
672#AGCCCGATCGGACGAA-1	672	SU-O-001	10	0	0	18.974	3655	Ovarian tumor	ALL		tumor	tumor	tumor
672#AGCCGCAAGAAACGCC-1	672	SU-O-001	3	0	0	27.487	4709	Ovarian tumor	ALL		immune	treg	treg
672#AGCCGCAAGCTCGGCT-1	672	SU-O-001	6	0	0	19.981	4583	Ovarian tumor	ALL		immune	cd8+ t	cd8+ t
672#AGCCGCAAGTGCAACG-1	672	SU-O-001	6	0	0	28.16	2768	Ovarian tumor	ALL		immune	cd8+ t	cd8+ t
672#AGCCGCACAAGTGGCA-1	672	SU-O-001	5	0	0	22.594	2236	Ovarian tumor	ALL		immune	cd4+ t	cd4+ t
672#AGCCGCACAGACTAAA-1	672	SU-O-001	10	0	0	17.652	7405	Ovarian tumor	ALL		tumor	tumor	tumor
672#AGCCGCACAGGCAAGT-1	672	SU-O-001	8	1	0	16.297	3354	Ovarian tumor	ALL	SU-O-001:clone_180	immune	b	b
672#AGCCGCACATTGTTCT-1	672	SU-O-001	6	0	0	29.53	2401	Ovarian tumor	ALL		immune	cd8+ t	cd8+ t
672#AGCCGCACATTTAGGC-1	672	SU-O-001	6	0	0	21.718	2799	Ovarian tumor	ALL		immune	cd8+ t	cd8+ t
672#AGCCGCAGTACGTAGG-1	672	SU-O-001	6	0	0	22.733	4184	Ovarian tumor	ALL		immune	cd8+ t	cd8+ t
672#AGCCGCAGTAGGTCTT-1	672	SU-O-001	5	0	0	22.656	3026	Ovarian tumor	ALL	SU-O-001:clone_19	immune	tnk_other	mait
672#AGCCGCAGTAGTACAA-1	672	SU-O-001	5	1	0	23.113	6835	Ovarian tumor	ALL		immune	tnk_other	mait
672#AGCCGCAGTCAGGCTC-1	672	SU-O-001	5	0	0	21.913	2114	Ovarian tumor	ALL		immune	cd4+ t	cd4+ t
672#AGCCGCAGTGCGTAGA-1	672	SU-O-001	8	0	0	19.855	9943	Ovarian tumor	ALL		immune	b	b
672#AGCCGCAGTGTGCGTC-1	672	SU-O-001	6	0	0	13.43	1718	Ovarian tumor	ALL		immune	cd8+ t	cd8+ t
672#AGCCGCAGTTAAGGGC-1	672	SU-O-001	6	0	0	20.466	2873	Ovarian tumor	ALL		immune	cd8+ t	cd8+ t
672#AGCCGCAGTTGGACGA-1	672	SU-O-001	6	1	0	23.007	7038	Ovarian tumor	ALL	SU-O-001:clone_4	immune	cd8+ t	cd8+ t
672#AGCCGCAGTTGGCTAT-1	672	SU-O-001	8	1	0	19.685	6047	Ovarian tumor	ALL		immune	b	b
672#AGCCGCATCAAGTTGC-1	672	SU-O-001	5	0	0	20.674	5371	Ovarian tumor	ALL		immune	tnk_other	mait
672#AGCCGCATCTTAATCC-1	672	SU-O-001	5	2	4.82753	25.148	7531	Ovarian tumor	ALL		immune	tnk_other	mait
672#AGCCGCATCTTGTCGC-1	672	SU-O-001	5	0	0	22.203	2598	Ovarian tumor	ALL		immune	cd4+ t	cd4+ t
672#AGCCTCTAGAGTGGTC-1	672	SU-O-001	4	0	0	16.297	2408	Ovarian tumor	ALL		immune	nk_ilc	nk
672#AGCCTCTAGGGAGATA-1	672	SU-O-001	5	0	0	27.493	3129	Ovarian tumor	ALL	SU-O-001:clone_229	immune	cd4+ t	cd4+ t
672#AGCCTCTAGGTTAACA-1	672	SU-O-001	6	0	0	19.868	1801	Ovarian tumor	ALL		immune	cd8+ t	cd8+ t
672#AGCCTCTAGTGCTGAG-1	672	SU-O-001	2	0	0	13.772	5088	Ovarian tumor	ALL		immune	mono	tissue mono
672#AGCCTCTAGTTGCGCC-1	672	SU-O-001	16	0	0	13.438	6943	Ovarian tumor	ALL		stromal	endothelial	endothelial
672#AGCCTCTGTCAATACC-1	672	SU-O-001	6	1	0	19.905	7820	Ovarian tumor	ALL		immune	cd8+ t	cd8+ t
672#AGCCTCTGTGAATCGG-1	672	SU-O-001	8	0	0	17.204	10883	Ovarian tumor	ALL		immune	b	b
672#AGCCTCTGTGTTAGAA-1	672	SU-O-001	4	2	4.82753	25.738	6053	Ovarian tumor	ALL		immune	nk_ilc	nk
672#AGCCTCTTCCTCCCAA-1	672	SU-O-001	5	1	0	19.62	3159	Ovarian tumor	ALL		immune	tnk_other	mait
672#AGCCTCTTCGACTATG-1	672	SU-O-001	6	0	0	26.671	5191	Ovarian tumor	ALL		immune	cd8+ t	cd8+ t
672#AGCCTCTTCGACTGGC-1	672	SU-O-001	10	1	0	19.454	4722	Ovarian tumor	ALL		tumor	tumor	tumor
672#AGCCTCTTCGAGAAGC-1	672	SU-O-001	3	0	0	22.852	5771	Ovarian tumor	ALL	SU-O-001:clone_133	immune	treg	treg
672#AGCCTCTTCGCGCTGA-1	672	SU-O-001	8	0	0	21.516	1526	Ovarian tumor	ALL	SU-O-001:clone_89	immune	b	b
672#AGCCTGGAGAACGTCG-1	672	SU-O-001	6	1	0	26.267	3687	Ovarian tumor	ALL		immune	cd8+ t	cd8+ t
672#AGCCTGGAGAGTAAGG-1	672	SU-O-001	10	0	0	17.086	5766	Ovarian tumor	ALL		tumor	tumor	tumor
672#AGCCTGGAGCGCACAA-1	672	SU-O-001	8	1	0	20.479	7462	Ovarian tumor	ALL	SU-O-001:clone_1	immune	b	b
672#AGCCTGGAGTTAGCGG-1	672	SU-O-001	6	0	0	29.715	2310	Ovarian tumor	ALL		immune	cd8+ t	cd8+ t
672#AGCCTGGCACAGATGG-1	672	SU-O-001	5	0	0	21.962	2135	Ovarian tumor	ALL		immune	cd4+ t	cd4+ t
672#AGCCTGGCACTGTAAC-1	672	SU-O-001	3	1	0	19.755	6519	Ovarian tumor	ALL		immune	treg	treg
672#AGCCTGGCATCACAAC-1	672	SU-O-001	10	0	0	17.086	4944	Ovarian tumor	ALL		tumor	tumor	tumor
672#AGCCTGGGTATCGCGC-1	672	SU-O-001	5	1	0	23.742	1609	Ovarian tumor	ALL		immune	tnk_other	mait
672#AGCCTGGGTCCTATTT-1	672	SU-O-001	6	1	0	24.624	4843	Ovarian tumor	ALL		immune	cd8+ t	cd8+ t
672#AGCCTGGGTGCCCAGT-1	672	SU-O-001	4	0	0	17.087	9393	Ovarian tumor	ALL	SU-O-001:clone_517	immune	nk_ilc	nk
672#AGCCTGGGTGTCGTCG-1	672	SU-O-001	8	0	0	23.7	3483	Ovarian tumor	ALL	SU-O-001:clone_470	immune	b	b
672#AGCCTGGTCCCGAAGC-1	672	SU-O-001	6	2	4.82753	23.208	3231	Ovarian tumor	ALL		immune	cd8+ t	cd8+ t
672#AGCCTGGTCGCTATTT-1	672	SU-O-001	3	0	0	37.574	1660	Ovarian tumor	ALL	SU-O-001:clone_210	immune	treg	treg
672#AGCCTGGTCGGTAGGA-1	672	SU-O-001	7	0	0	12.048	1521	Ovarian tumor	ALL		immune	cd8+ t	cd8+ t
672#AGCCTGGTCGTGGAAG-1	672	SU-O-001	6	0	0	19.855	4281	Ovarian tumor	ALL	SU-O-001:clone_425	immune	cd8+ t	cd8+ t
672#AGCCTGGTCTAGCAAC-1	672	SU-O-001	2	0	0	10.226	2417	Ovarian tumor	ALL		immune	mono	tissue mono
672#AGCCTGGTCTGGCGCA-1	672	SU-O-001	5	1	0	23.548	3769	Ovarian tumor	ALL		immune	tnk_other	mait
672#AGCCTTCAGCGAGAAA-1	672	SU-O-001	8	2	4.82753	20.498	3431	Ovarian tumor	ALL		immune	b	b
672#AGCCTTCAGCTCCATA-1	672	SU-O-001	10	0	0	16.163	2009	Ovarian tumor	ALL		tumor	tumor	tumor
672#AGCCTTCAGGAATGGA-1	672	SU-O-001	6	0	0	23.804	2553	Ovarian tumor	ALL		immune	cd8+ t	cd8+ t
672#AGCCTTCAGGAGTAGA-1	672	SU-O-001	5	1	0	23.722	2252	Ovarian tumor	ALL	SU-O-001:clone_399	immune	tnk_other	mait
672#AGCCTTCAGGCTCCTG-1	672	SU-O-001	6	1	0	20.423	9564	Ovarian tumor	ALL	SU-O-001:clone_3	immune	cd8+ t	cd8+ t
672#AGCCTTCAGTCGGGAT-1	672	SU-O-001	8	0	0	19.522	2037	Ovarian tumor	ALL	SU-O-001:clone_504	immune	b	b
672#AGCCTTCCAAAGACGC-1	672	SU-O-001	5	0	0	24.514	2824	Ovarian tumor	ALL	SU-O-001:clone_151	immune	cd4+ t	cd4+ t
672#AGCCTTCCAAGTCTGT-1	672	SU-O-001	6	0	0	21.496	3110	Ovarian tumor	ALL		immune	cd8+ t	cd8+ t
672#AGCCTTCCACGATTAC-1	672	SU-O-001	6	0	0	20.749	8213	Ovarian tumor	ALL	SU-O-001:clone_8	immune	cd8+ t	cd8+ t
672#AGCCTTCCACTCGTGG-1	672	SU-O-001	5	0	0	19.715	2145	Ovarian tumor	ALL		immune	tnk_other	mait
672#AGCCTTCCATGGATGG-1	672	SU-O-001	9	0	0	20.67	8647	Ovarian tumor	ALL		immune	plasma	plasma
672#AGCCTTCCATTTGGTG-1	672	SU-O-001	5	0	0	18.577	3375	Ovarian tumor	ALL		immune	tnk_other	mait
672#AGCCTTCGTGGCGCTT-1	672	SU-O-001	5	0	0	23.783	2956	Ovarian tumor	ALL		immune	cd8+ t	cd8+ t
672#AGCCTTCGTGGTGGTA-1	672	SU-O-001	10	0	0	14.169	9941	Ovarian tumor	ALL		tumor	tumor	tumor
672#AGCCTTCGTGTGACCC-1	672	SU-O-001	8	1	0	21.643	3343	Ovarian tumor	ALL	SU-O-001:clone_347	immune	b	b
672#AGCCTTCTCCCATAGA-1	672	SU-O-001	9	0	0	18.482	8070	Ovarian tumor	ALL		immune	plasma	plasma
672#AGCCTTCTCTCAGATG-1	672	SU-O-001	16	0	0	16.712	2585	Ovarian tumor	ALL	SU-O-001:clone_7	stromal	endothelial	endothelial
672#AGCGATTAGAGAGTTT-1	672	SU-O-001	10	1	0	18.241	12069	Ovarian tumor	ALL		tumor	tumor	tumor
672#AGCGATTAGTGAGCTG-1	672	SU-O-001	10	0	0	21.236	3998	Ovarian tumor	ALL		tumor	tumor	tumor
672#AGCGATTAGTGGGACT-1	672	SU-O-001	6	0	0	20.358	5061	Ovarian tumor	ALL		immune	cd8+ t	cd8+ t
672#AGCGATTCAAGTCTGT-1	672	SU-O-001	1	0	0	13.767	23393	Ovarian tumor	ALL	SU-O-001:clone_1	immune	dc	dc3
672#AGCGATTCACGCTAAT-1	672	SU-O-001	3	0	0	22.845	5399	Ovarian tumor	ALL		immune	cd4+ t	cd4+ t
672#AGCGATTCAGATTAAG-1	672	SU-O-001	5	0	0	22.911	4601	Ovarian tumor	ALL		immune	tnk_other	mait
672#AGCGATTCATCGCTAA-1	672	SU-O-001	0	2	4.82753	15.711	15089	Ovarian tumor	ALL		immune	dc	dc2
672#AGCGATTCATGCTATG-1	672	SU-O-001	5	3	22.8692	23.469	3651	Ovarian tumor	ALL	SU-O-001:clone_379	immune	cd4+ t	cd4+ t
672#AGCGATTGTACGTAGG-1	672	SU-O-001	5	0	0	26.196	1465	Ovarian tumor	ALL		immune	cd4+ t	cd4+ t
672#AGCGATTGTCAAGACG-1	672	SU-O-001	2	0	0	15.078	6463	Ovarian tumor	ALL		immune	mono	tissue mono
672#AGCGATTGTCACAGGA-1	672	SU-O-001	6	1	0	22.999	3284	Ovarian tumor	ALL		immune	cd8+ t	cd8+ t
672#AGCGATTGTCACATTG-1	672	SU-O-001	0	2	4.82753	14.968	13132	Ovarian tumor	ALL		immune	dc	dc2
672#AGCGATTGTGCATCAT-1	672	SU-O-001	5	0	0	17.569	3334	Ovarian tumor	ALL		immune	tnk_other	mait
672#AGCGATTGTTTGCCCT-1	672	SU-O-001	5	3	22.8692	27.004	6805	Ovarian tumor	ALL		immune	cd4+ t	cd4+ t
672#AGCGATTTCAGATACC-1	672	SU-O-001	6	0	0	24.231	3735	Ovarian tumor	ALL	SU-O-001:clone_3	immune	cd8+ t	cd8+ t
672#AGCGATTTCCATAACG-1	672	SU-O-001	6	0	0	19.486	3002	Ovarian tumor	ALL	SU-O-001:clone_116	immune	cd8+ t	cd8+ t
672#AGCGATTTCCGCTCTA-1	672	SU-O-001	6	0	0	18.823	2149	Ovarian tumor	ALL		immune	cd8+ t	cd8+ t
672#AGCGATTTCCTTGACC-1	672	SU-O-001	6	0	0	18.889	6770	Ovarian tumor	ALL		immune	cd8+ t	cd8+ t
672#AGCGATTTCGACTATG-1	672	SU-O-001	6	1	0	25.21	5288	Ovarian tumor	ALL		immune	cd8+ t	cd8+ t
672#AGCGTATAGACACGGT-1	672	SU-O-001	0	0	0	18.089	4065	Ovarian tumor	ALL	SU-O-001:clone_264	immune	dc	dc2
672#AGCGTATAGAGCGAAA-1	672	SU-O-001	6	0	0	15.011	1526	Ovarian tumor	ALL		immune	cd8+ t	cd8+ t
672#AGCGTATAGCCTGTAT-1	672	SU-O-001	10	1	0	11.818	11386	Ovarian tumor	ALL		tumor	tumor	tumor
672#AGCGTATAGGACTAGC-1	672	SU-O-001	5	0	0	16.429	5227	Ovarian tumor	ALL		immune	cd4+ t	cd4+ t
672#AGCGTATAGGATTGCG-1	672	SU-O-001	6	1	0	25.924	5500	Ovarian tumor	ALL		immune	cd8+ t	cd8+ t
672#AGCGTATAGGATTTGA-1	672	SU-O-001	0	0	0	14.706	16379	Ovarian tumor	ALL		immune	dc	dc2
672#AGCGTATAGTAATCAG-1	672	SU-O-001	5	0	0	19.576	1619	Ovarian tumor	ALL	SU-O-001:clone_43	immune	tnk_other	mait
672#AGCGTATAGTGCTGAG-1	672	SU-O-001	10	2	4.82753	15.238	19512	Ovarian tumor	ALL		tumor	tumor	tumor
672#AGCGTATCAATCACTG-1	672	SU-O-001	6	0	0	24.089	2660	Ovarian tumor	ALL		immune	cd8+ t	cd8+ t
672#AGCGTATCACAGTAGG-1	672	SU-O-001	0	0	0	9.959	5043	Ovarian tumor	ALL		immune	dc	dc2
672#AGCGTATCAGTCAGAG-1	672	SU-O-001	6	1	0	21.673	3656	Ovarian tumor	ALL		immune	cd8+ t	cd8+ t
672#AGCGTATGTACTATGC-1	672	SU-O-001	0	1	0	17.447	9601	Ovarian tumor	ALL		immune	dc	dc2
672#AGCGTATGTCATTGCA-1	672	SU-O-001	6	2	4.82753	19.404	5035	Ovarian tumor	ALL		immune	cd8+ t	cd8+ t
672#AGCGTATGTGCACCCA-1	672	SU-O-001	0	0	0	20.946	11876	Ovarian tumor	ALL		immune	mac	momac1
672#AGCGTATGTTGCAGCC-1	672	SU-O-001	5	0	0	23.883	3203	Ovarian tumor	ALL		immune	cd4+ t	cd4+ t
672#AGCGTATGTTTAAGCC-1	672	SU-O-001	16	0	0	10.17	5222	Ovarian tumor	ALL	SU-O-001:clone_217	stromal	endothelial	endothelial
672#AGCGTATGTTTCACCC-1	672	SU-O-001	2	0	0	16.611	9871	Ovarian tumor	ALL		immune	mono	tissue mono
672#AGCGTGCAGAGACTCG-1	672	SU-O-001	6	1	0	24.585	4628	Ovarian tumor	ALL	SU-O-001:clone_3	immune	cd8+ t	cd8+ t
672#AGCGTGCAGAGGCAGG-1	672	SU-O-001	5	0	0	28.403	1881	Ovarian tumor	ALL		immune	cd4+ t	cd4+ t
672#AGCGTGCAGAGTAAGG-1	672	SU-O-001	6	0	0	26.944	4102	Ovarian tumor	ALL	SU-O-001:clone_12	immune	cd8+ t	cd8+ t
672#AGCGTGCAGCGTCTGC-1	672	SU-O-001	6	0	0	18.992	14066	Ovarian tumor	ALL		immune	cd8+ t	cd8+ t
672#AGCGTGCAGCGTGTTT-1	672	SU-O-001	0	0	0	16.86	2196	Ovarian tumor	ALL		immune	dc	dc2
672#AGCGTGCCACGCTAAT-1	672	SU-O-001	5	0	0	24.241	1732	Ovarian tumor	ALL	SU-O-001:clone_55	immune	tnk_other	mait
672#AGCGTGCCACTAAACC-1	672	SU-O-001	10	1	0	20.156	5811	Ovarian tumor	ALL		tumor	tumor	tumor
672#AGCGTGCCATCCTCGT-1	672	SU-O-001	3	1	0	20.518	6901	Ovarian tumor	ALL	SU-O-001:clone_280	immune	treg	treg
672#AGCGTGCCATCGCTAA-1	672	SU-O-001	5	0	0	22.22	1656	Ovarian tumor	ALL		immune	tnk_other	mait
672#AGCGTGCGTCAAATCC-1	672	SU-O-001	5	0	0	35.029	2096	Ovarian tumor	ALL		immune	cd4+ t	cd4+ t
672#AGCGTGCGTCAGCTTA-1	672	SU-O-001	5	0	0	25.855	2659	Ovarian tumor	ALL		immune	cd4+ t	cd4+ t
672#AGCGTGCGTCATAGCT-1	672	SU-O-001	6	1	0	30.234	3164	Ovarian tumor	ALL		immune	cd8+ t	cd8+ t
672#AGCGTGCGTCCCTTTG-1	672	SU-O-001	5	0	0	21.949	2435	Ovarian tumor	ALL		immune	tnk_other	mait
672#AGCGTGCGTGTGCTTA-1	672	SU-O-001	5	0	0	6.925	10276	Ovarian tumor	ALL		immune	nk_ilc	nk
672#AGCGTGCTCGCTCTAC-1	672	SU-O-001	6	0	0	16.523	1797	Ovarian tumor	ALL		immune	cd8+ t	cd8+ t
672#AGCGTGCTCTGGCGCA-1	672	SU-O-001	4	2	4.82753	22.309	8657	Ovarian tumor	ALL		immune	nk_ilc	nk
672#AGCTATGAGACACAAT-1	672	SU-O-001	6	1	0	23.539	7319	Ovarian tumor	ALL		immune	cd8+ t	cd8+ t
672#AGCTATGAGCATTGGG-1	672	SU-O-001	6	1	0	19.098	2235	Ovarian tumor	ALL	SU-O-001:clone_288	immune	cd8+ t	cd8+ t
672#AGCTATGAGCTCGTTA-1	672	SU-O-001	5	0	0	19.595	4590	Ovarian tumor	ALL		immune	cd4+ t	cd4+ t
672#AGCTATGAGGAAGGTA-1	672	SU-O-001	5	2	4.82753	21.738	4106	Ovarian tumor	ALL		immune	tnk_other	mait
672#AGCTATGAGGCTCCTG-1	672	SU-O-001	6	0	0	18.109	8580	Ovarian tumor	ALL	SU-O-001:clone_3	immune	cd8+ t	cd8+ t
672#AGCTATGCAAACAGTA-1	672	SU-O-001	6	1	0	21.988	6489	Ovarian tumor	ALL	SU-O-001:clone_19	immune	cd8+ t	cd8+ t
672#AGCTATGCAAGAAACT-1	672	SU-O-001	10	0	0	11.58	3489	Ovarian tumor	ALL		tumor	tumor	tumor
672#AGCTATGGTATATGGA-1	672	SU-O-001	5	0	0	16.566	1881	Ovarian tumor	ALL		immune	tnk_other	mait
672#AGCTATGGTATTCGAC-1	672	SU-O-001	6	0	0	21.979	7112	Ovarian tumor	ALL		immune	cd8+ t	cd8+ t
672#AGCTATGGTTCAGTAC-1	672	SU-O-001	10	0	0	15.688	4267	Ovarian tumor	ALL		tumor	tumor	tumor
672#AGCTATGGTTCCCGGA-1	672	SU-O-001	5	0	0	22.439	2788	Ovarian tumor	ALL		immune	tnk_other	mait
672#AGCTATGGTTTAAGGA-1	672	SU-O-001	8	0	0	22.146	7372	Ovarian tumor	ALL		immune	b	b
672#AGCTATGGTTTCCTAT-1	672	SU-O-001	5	2	4.82753	40.216	1477	Ovarian tumor	ALL		immune	cd4+ t	cd4+ t
672#AGCTATGGTTTGTGAC-1	672	SU-O-001	8	0	0	20.813	11490	Ovarian tumor	ALL		immune	b	b
672#AGCTATGTCTAAACGC-1	672	SU-O-001	5	1	0	20.476	2665	Ovarian tumor	ALL		immune	tnk_other	mait
672#AGCTGATAGACCGCAA-1	672	SU-O-001	8	0	0	22.737	3427	Ovarian tumor	ALL		immune	b	b
672#AGCTGATCACCAAGGA-1	672	SU-O-001	6	0	0	22.731	9042	Ovarian tumor	ALL		immune	cd8+ t	cd8+ t
672#AGCTGATCACCCTTTG-1	672	SU-O-001	6	0	0	23.653	2047	Ovarian tumor	ALL	SU-O-001:clone_487	immune	cd8+ t	cd8+ t
672#AGCTGATCACTGAAGG-1	672	SU-O-001	6	0	0	20.18	5438	Ovarian tumor	ALL		immune	cd8+ t	cd8+ t
672#AGCTGATCAGCTATAC-1	672	SU-O-001	6	0	0	38.319	1472	Ovarian tumor	ALL		immune	cd8+ t	cd8+ t
672#AGCTGATCATGGGTGA-1	672	SU-O-001	5	1	0	25.423	3502	Ovarian tumor	ALL	SU-O-001:clone_197	immune	tnk_other	mait
672#AGCTGATGTACAAATG-1	672	SU-O-001	6	0	0	17.546	1716	Ovarian tumor	ALL		immune	cd8+ t	cd8+ t
672#AGCTGATGTCAGAGTG-1	672	SU-O-001	9	1	0	26.485	5847	Ovarian tumor	ALL		immune	plasma	plasma
672#AGCTGATGTCGAGGAT-1	672	SU-O-001	6	0	0	17.021	1442	Ovarian tumor	ALL		immune	cd8+ t	cd8+ t
672#AGCTGATGTTTAGAAG-1	672	SU-O-001	6	0	0	21.896	1817	Ovarian tumor	ALL		immune	cd8+ t	cd8+ t
672#AGCTGATTCCCAGTAA-1	672	SU-O-001	8	2	4.82753	13.83	28470	Ovarian tumor	ALL		immune	b	b
672#AGCTGATTCGAGCGCT-1	672	SU-O-001	4	2	4.82753	23.025	3172	Ovarian tumor	ALL		immune	cd4+ t	cd4+ t
672#AGCTGATTCTGAACGT-1	672	SU-O-001	6	1	0	22.296	6018	Ovarian tumor	ALL		immune	cd8+ t	cd8+ t
672#AGCTGATTCTTAAGCG-1	672	SU-O-001	5	1	0	23.825	6242	Ovarian tumor	ALL		immune	tnk_other	mait
672#AGCTGGCAGCATTCCA-1	672	SU-O-001	5	0	0	29.028	1729	Ovarian tumor	ALL		immune	cd4+ t	cd4+ t
672#AGCTGGCAGGCAAGCT-1	672	SU-O-001	5	0	0	19.339	2605	Ovarian tumor	ALL	SU-O-001:clone_368	immune	tnk_other	mait
672#AGCTGGCAGGGTTCCC-1	672	SU-O-001	10	0	0	19.024	5849	Ovarian tumor	ALL		tumor	tumor	tumor
672#AGCTGGCAGGTAGGCT-1	672	SU-O-001	8	0	0	17.18	2596	Ovarian tumor	ALL	SU-O-001:clone_179	immune	b	b
672#AGCTGGCAGTATAGTG-1	672	SU-O-001	6	0	0	25.16	6665	Ovarian tumor	ALL	SU-O-001:clone_1	immune	cd8+ t	cd8+ t
672#AGCTGGCAGTGCTCGC-1	672	SU-O-001	6	0	0	28.69	3378	Ovarian tumor	ALL	SU-O-001:clone_511	immune	cd8+ t	cd8+ t
672#AGCTGGCCAATAGCGG-1	672	SU-O-001	1	0	0	12.888	2635	Ovarian tumor	ALL		immune	dc	dc2
672#AGCTGGCCAATTGCCA-1	672	SU-O-001	8	2	4.82753	21.093	13447	Ovarian tumor	ALL	SU-O-001:clone_7	immune	b	b
672#AGCTGGCCACGATATC-1	672	SU-O-001	5	1	0	31.683	1428	Ovarian tumor	ALL	SU-O-001:clone_514	immune	tnk_other	mait
672#AGCTGGCCACTCCTCA-1	672	SU-O-001	6	2	4.82753	24.614	3790	Ovarian tumor	ALL		immune	cd8+ t	cd8+ t
672#AGCTGGCGTAGTCCAT-1	672	SU-O-001	3	1	0	21.447	2986	Ovarian tumor	ALL	SU-O-001:clone_34	immune	treg	treg
672#AGCTGGCGTCAGTGCC-1	672	SU-O-001	5	1	0	25.28	3249	Ovarian tumor	ALL		immune	tnk_other	mait
672#AGCTGGCGTCCAACCG-1	672	SU-O-001	6	0	0	15.924	12518	Ovarian tumor	ALL		immune	cd8+ t	cd8+ t
672#AGCTGGCTCAAGGCCC-1	672	SU-O-001	0	0	0	15.538	10208	Ovarian tumor	ALL		immune	dc	dc2
672#AGCTGGCTCAAGTTGC-1	672	SU-O-001	6	0	0	15.205	12571	Ovarian tumor	ALL		immune	cd8+ t	cd8+ t
672#AGCTGGCTCCAGGTCG-1	672	SU-O-001	0	1	0	16.779	4549	Ovarian tumor	ALL	SU-O-001:clone_65	immune	dc	dc2
672#AGCTGGCTCCCTATTA-1	672	SU-O-001	6	1	0	19.644	6873	Ovarian tumor	ALL		immune	cd8+ t	cd8+ t
672#AGCTGGCTCCGATGCG-1	672	SU-O-001	10	0	0	17.025	2732	Ovarian tumor	ALL		tumor	tumor	tumor
672#AGCTGGCTCCTGGGAC-1	672	SU-O-001	6	1	0	18.242	11874	Ovarian tumor	ALL		immune	cd8+ t	cd8+ t
672#AGCTGGCTCGCAACTA-1	672	SU-O-001	6	1	0	17.273	6267	Ovarian tumor	ALL		immune	cd8+ t	cd8+ t
672#AGCTGGCTCTAGTCGA-1	672	SU-O-001	5	0	0	16.848	2396	Ovarian tumor	ALL		immune	tnk_other	mait
672#AGCTGGCTCTATCTTG-1	672	SU-O-001	10	0	0	16.416	11368	Ovarian tumor	ALL		tumor	tumor	tumor
672#AGCTGGCTCTTAAGCG-1	672	SU-O-001	3	0	0	26.785	5966	Ovarian tumor	ALL		immune	treg	treg
672#AGCTGTAAGATCGAGC-1	672	SU-O-001	6	1	0	10.613	3817	Ovarian tumor	ALL		immune	cd8+ t	cd8+ t
672#AGCTGTAAGATGGCAC-1	672	SU-O-001	0	0	0	14.312	11973	Ovarian tumor	ALL	SU-O-001:clone_30	immune	dc	dc2
672#AGCTGTAAGCACCATT-1	672	SU-O-001	3	0	0	22.769	3770	Ovarian tumor	ALL		immune	treg	treg
672#AGCTGTAAGCATTCCA-1	672	SU-O-001	6	0	0	17.232	1468	Ovarian tumor	ALL		immune	cd4+ t	cd4+ t
672#AGCTGTAAGTCACACT-1	672	SU-O-001	1	0	0	18.246	9418	Ovarian tumor	ALL		immune	dc	dc3
672#AGCTGTACAATGCCAT-1	672	SU-O-001	8	0	0	19.904	9175	Ovarian tumor	ALL		immune	b	b
672#AGCTGTACACTTGCGG-1	672	SU-O-001	3	0	0	27.223	3281	Ovarian tumor	ALL		immune	treg	treg
672#AGCTGTACATCATAGC-1	672	SU-O-001	4	2	4.82753	23.178	9378	Ovarian tumor	ALL		immune	nk_ilc	nk
672#AGCTGTACATTTCTTG-1	672	SU-O-001	7	0	0	21.59	2366	Ovarian tumor	ALL		immune	cd8+ t	cd8+ t
672#AGCTGTAGTATCTAGC-1	672	SU-O-001	6	0	0	22.241	3171	Ovarian tumor	ALL		immune	cd8+ t	cd8+ t
672#AGCTGTAGTCAATCCA-1	672	SU-O-001	6	0	0	28.156	4259	Ovarian tumor	ALL		immune	cd8+ t	cd8+ t
672#AGCTGTAGTCACCCGA-1	672	SU-O-001	5	0	0	22.234	1461	Ovarian tumor	ALL	SU-O-001:clone_2	immune	cd4+ t	cd4+ t
672#AGCTGTAGTCTGTGTA-1	672	SU-O-001	5	0	0	32.743	2205	Ovarian tumor	ALL		immune	cd4+ t	cd4+ t
672#AGCTGTAGTTCCGGCA-1	672	SU-O-001	5	0	0	25.966	2170	Ovarian tumor	ALL		immune	tnk_other	mait
672#AGCTGTATCGTCCCAT-1	672	SU-O-001	5	0	0	27.894	3204	Ovarian tumor	ALL		immune	cd4+ t	cd4+ t
672#AGCTGTATCTGATCCC-1	672	SU-O-001	8	1	0	28.763	5908	Ovarian tumor	ALL	SU-O-001:clone_499	immune	b	b
672#AGCTGTATCTTACGGA-1	672	SU-O-001	0	0	0	15.12	1455	Ovarian tumor	ALL		immune	dc	dc2
672#AGGACGAAGGAACCGT-1	672	SU-O-001	10	0	0	15.182	11677	Ovarian tumor	ALL		tumor	tumor	tumor
672#AGGACGAAGGATGCCA-1	672	SU-O-001	0	0	0	13.217	14533	Ovarian tumor	ALL		immune	dc	dc3
672#AGGACGAAGGTAAGTT-1	672	SU-O-001	3	1	0	22.821	6973	Ovarian tumor	ALL	SU-O-001:clone_303	immune	treg	treg
672#AGGACGAAGGTTAACA-1	672	SU-O-001	5	2	4.82753	21.547	7659	Ovarian tumor	ALL		immune	cd4+ t	cd4+ t
672#AGGACGAAGTCCGGAA-1	672	SU-O-001	2	0	0	16.26	2114	Ovarian tumor	ALL		immune	mono	tissue mono
672#AGGACGACAAGCGACA-1	672	SU-O-001	5	2	4.82753	25.952	4386	Ovarian tumor	ALL		immune	tnk_other	mait
672#AGGACGACAATCATCG-1	672	SU-O-001	5	0	0	27.276	3011	Ovarian tumor	ALL	SU-O-001:clone_143	immune	cd4+ t	cd4+ t
672#AGGACGACAGGTGGTA-1	672	SU-O-001	0	0	0	23.03	1715	Ovarian tumor	ALL		immune	dc	dc2
672#AGGACGAGTAAGTCTC-1	672	SU-O-001	2	0	0	13.871	4252	Ovarian tumor	ALL		immune	mono	tissue mono
672#AGGACGAGTATCTGCA-1	672	SU-O-001	6	1	0	21.11	9564	Ovarian tumor	ALL		immune	cd8+ t	cd8+ t
672#AGGACGAGTCAACTAC-1	672	SU-O-001	10	1	0	14.225	15232	Ovarian tumor	ALL		tumor	tumor	tumor
672#AGGACGAGTTCCATCC-1	672	SU-O-001	5	1	0	22.778	5917	Ovarian tumor	ALL		immune	tnk_other	mait
672#AGGACGATCGCGCTGA-1	672	SU-O-001	6	0	0	23.165	3979	Ovarian tumor	ALL		immune	cd8+ t	cd8+ t
672#AGGACGATCTCGCGGA-1	672	SU-O-001	16	0	0	14.545	11741	Ovarian tumor	ALL	SU-O-001:clone_18	stromal	endothelial	endothelial
672#AGGACGATCTCTGCAC-1	672	SU-O-001	6	0	0	25.971	5895	Ovarian tumor	ALL		immune	cd8+ t	cd8+ t
672#AGGACGATCTTGCGCT-1	672	SU-O-001	6	0	0	22.143	8468	Ovarian tumor	ALL		immune	cd8+ t	cd8+ t
672#AGGCCCAAGACTTGAA-1	672	SU-O-001	6	0	0	23.267	3526	Ovarian tumor	ALL		immune	cd8+ t	cd8+ t
672#AGGCCCAAGTACCACT-1	672	SU-O-001	6	0	0	26.02	9737	Ovarian tumor	ALL		immune	cd8+ t	cd8+ t
672#AGGCCCACAAGTTGCT-1	672	SU-O-001	6	2	4.82753	22.475	6529	Ovarian tumor	ALL		immune	cd8+ t	cd8+ t
672#AGGCCCACACGGTGTC-1	672	SU-O-001	8	0	0	9.339	2288	Ovarian tumor	ALL		immune	b	b
672#AGGCCCACATCACAGT-1	672	SU-O-001	8	0	0	24.357	3994	Ovarian tumor	ALL		immune	b	b
672#AGGCCCACATTAAGGA-1	672	SU-O-001	0	2	4.82753	12.556	16596	Ovarian tumor	ALL		immune	dc	dc2
672#AGGCCCACATTCACGA-1	672	SU-O-001	6	0	0	19.364	6225	Ovarian tumor	ALL	SU-O-001:clone_58	immune	cd8+ t	cd8+ t
672#AGGCCCAGTATGTCCA-1	672	SU-O-001	6	0	0	27.976	4537	Ovarian tumor	ALL		immune	cd8+ t	cd8+ t
672#AGGCCCAGTCATAGAA-1	672	SU-O-001	5	2	4.82753	23.695	5149	Ovarian tumor	ALL		immune	cd4+ t	cd4+ t
672#AGGCCCAGTTAAGGGC-1	672	SU-O-001	8	2	4.82753	21.315	5200	Ovarian tumor	ALL		immune	b	b
672#AGGCCCATCCGAGAGA-1	672	SU-O-001	6	0	0	19.354	3523	Ovarian tumor	ALL	SU-O-001:clone_6	immune	cd8+ t	cd8+ t
672#AGGCCCATCGGGAATG-1	672	SU-O-001	6	0	0	22.928	4027	Ovarian tumor	ALL	SU-O-001:clone_133	immune	cd8+ t	cd8+ t
672#AGGCCTGAGGCCAATG-1	672	SU-O-001	10	0	0	13.696	4574	Ovarian tumor	ALL		tumor	tumor	tumor
672#AGGCCTGCAAGGAAGA-1	672	SU-O-001	0	0	0	13.431	7689	Ovarian tumor	ALL		immune	dc	dc2
672#AGGCCTGCACCATTCC-1	672	SU-O-001	6	0	0	17.874	6079	Ovarian tumor	ALL	SU-O-001:clone_39	immune	cd8+ t	cd8+ t
672#AGGCCTGCAGCAACCC-1	672	SU-O-001	6	2	4.82753	24.901	11323	Ovarian tumor	ALL	SU-O-001:clone_11	immune	cd8+ t	cd8+ t
672#AGGCCTGCAGCACATT-1	672	SU-O-001	12	0	0	4.637	2090	Ovarian tumor	ALL		tumor	tumor	tumor
672#AGGCCTGCATCAGAAA-1	672	SU-O-001	8	0	0	21.583	2633	Ovarian tumor	ALL		immune	b	b
672#AGGCCTGGTATGGTTC-1	672	SU-O-001	6	0	0	15.949	4347	Ovarian tumor	ALL	SU-O-001:clone_1	immune	cd8+ t	cd8+ t
672#AGGCCTGGTTCTTTCA-1	672	SU-O-001	1	0	0	14.427	6137	Ovarian tumor	ALL	SU-O-001:clone_118	immune	dc	dc3
672#AGGCCTGTCACGTGTA-1	672	SU-O-001	6	0	0	28.239	2003	Ovarian tumor	ALL	SU-O-001:clone_281	immune	cd8+ t	cd8+ t
672#AGGCCTGTCGAGAACG-1	672	SU-O-001	16	0	0	7.805	8496	Ovarian tumor	ALL		stromal	endothelial	endothelial
672#AGGCCTGTCGGCTATA-1	672	SU-O-001	0	0	0	14.368	12178	Ovarian tumor	ALL		immune	dc	dc2
672#AGGCCTGTCTATCTTG-1	672	SU-O-001	6	1	0	24.411	3512	Ovarian tumor	ALL		immune	cd8+ t	cd8+ t
672#AGGCGAAAGCTGGAGT-1	672	SU-O-001	5	0	0	27.649	3406	Ovarian tumor	ALL		immune	nk_ilc	nk
672#AGGCGAAAGGAGAACA-1	672	SU-O-001	6	0	0	19.526	3391	Ovarian tumor	ALL		immune	cd8+ t	cd8+ t
672#AGGCGAAAGGCGCTTC-1	672	SU-O-001	8	1	0	21.872	4202	Ovarian tumor	ALL	SU-O-001:clone_281	immune	b	b
672#AGGCGAAAGTAGACCG-1	672	SU-O-001	5	0	0	24.624	3748	Ovarian tumor	ALL		immune	tnk_other	mait
672#AGGCGAAAGTCGACCC-1	672	SU-O-001	5	0	0	18.713	3114	Ovarian tumor	ALL	SU-O-001:clone_402	immune	cd4+ t	cd4+ t
672#AGGCGAAAGTTCAAGA-1	672	SU-O-001	5	0	0	26.7	2348	Ovarian tumor	ALL	SU-O-001:clone_333	immune	cd4+ t	cd4+ t
672#AGGCGAACAACGTCCG-1	672	SU-O-001	5	0	0	23.83	1927	Ovarian tumor	ALL		immune	tnk_other	mait
672#AGGCGAACACACATGT-1	672	SU-O-001	8	0	0	21.484	3334	Ovarian tumor	ALL		immune	b	b
672#AGGCGAACACCCATCT-1	672	SU-O-001	7	0	0	19.258	2363	Ovarian tumor	ALL		immune	cd8+ t	cd8+ t
672#AGGCGAACACGGCCAT-1	672	SU-O-001	0	0	0	24.598	2841	Ovarian tumor	ALL		immune	mac	momac2
672#AGGCGAACATCCCAAA-1	672	SU-O-001	5	0	0	11.608	2067	Ovarian tumor	ALL	SU-O-001:clone_30	immune	nk_ilc	nk
672#AGGCGAACATTCCCGT-1	672	SU-O-001	2	0	0	14.404	10171	Ovarian tumor	ALL		immune	mono	tissue mono
672#AGGCGAAGTAAGCCTT-1	672	SU-O-001	10	0	0	11.139	2057	Ovarian tumor	ALL		tumor	tumor	tumor
672#AGGCGAAGTCAGAAGC-1	672	SU-O-001	3	2	4.82753	18.635	6566	Ovarian tumor	ALL		immune	treg	treg
672#AGGCGAAGTCTGGGAA-1	672	SU-O-001	3	0	0	21.746	3691	Ovarian tumor	ALL		immune	cd4+ t	cd4+ t
672#AGGCGAAGTGGACTGA-1	672	SU-O-001	5	0	0	19.677	1994	Ovarian tumor	ALL		immune	cd4+ t	cd4+ t
672#AGGCGAAGTGGTACTT-1	672	SU-O-001	4	1	0	21.189	6840	Ovarian tumor	ALL		immune	nk_ilc	nk
672#AGGCGAAGTTCTGAAC-1	672	SU-O-001	0	0	0	19.735	4479	Ovarian tumor	ALL	SU-O-001:clone_158	immune	dc	dc2
672#AGGCGAATCACCCGGA-1	672	SU-O-001	4	1	0	24.021	3228	Ovarian tumor	ALL		immune	nk_ilc	nk
672#AGGCGAATCAGCACGC-1	672	SU-O-001	8	0	0	21.132	1607	Ovarian tumor	ALL		immune	b	b
672#AGGCGAATCAGCACTA-1	672	SU-O-001	8	1	0	19.962	12433	Ovarian tumor	ALL		immune	b	b
672#AGGCGAATCGCGGCAT-1	672	SU-O-001	8	0	0	22.574	11250	Ovarian tumor	ALL		immune	b	b
672#AGGCGAATCGGGTCCA-1	672	SU-O-001	5	0	0	18.044	3700	Ovarian tumor	ALL	SU-O-001:clone_478	immune	tnk_other	mait
672#AGGCGTCAGACCCATT-1	672	SU-O-001	6	0	0	21.728	7845	Ovarian tumor	ALL		immune	cd8+ t	cd8+ t
672#AGGCGTCAGAGAGTTT-1	672	SU-O-001	6	0	0	22.404	3946	Ovarian tumor	ALL		immune	cd8+ t	cd8+ t
672#AGGCGTCAGATTGACA-1	672	SU-O-001	0	0	0	15.873	10551	Ovarian tumor	ALL	SU-O-001:clone_142	immune	dc	dc2
672#AGGCGTCAGGAGTAGA-1	672	SU-O-001	6	0	0	18.836	5910	Ovarian tumor	ALL	SU-O-001:clone_3	immune	cd8+ t	cd8+ t
672#AGGCGTCAGGAGTCTG-1	672	SU-O-001	5	0	0	21.253	2613	Ovarian tumor	ALL	SU-O-001:clone_266	immune	tnk_other	mait
672#AGGCGTCAGGCTCCTG-1	672	SU-O-001	0	0	0	11.637	7844	Ovarian tumor	ALL		immune	dc	dc2
672#AGGCGTCAGTTCGACT-1	672	SU-O-001	0	0	0	12.071	7173	Ovarian tumor	ALL		immune	dc	dc2
672#AGGCGTCAGTTGAATG-1	672	SU-O-001	6	1	0	21.345	10258	Ovarian tumor	ALL	SU-O-001:clone_4	immune	cd8+ t	cd8+ t
672#AGGCGTCCAAGGCTTT-1	672	SU-O-001	4	0	0	19.674	5213	Ovarian tumor	ALL		immune	nk_ilc	nk
672#AGGCGTCCACATTCTT-1	672	SU-O-001	6	1	0	29.343	4782	Ovarian tumor	ALL		immune	cd8+ t	cd8+ t
672#AGGCGTCCACTCCACT-1	672	SU-O-001	5	0	0	25.899	1926	Ovarian tumor	ALL		immune	cd4+ t	cd4+ t
672#AGGCGTCCAGATGGCA-1	672	SU-O-001	10	0	0	16.023	4249	Ovarian tumor	ALL		tumor	tumor	tumor
672#AGGCGTCCAGTTACAC-1	672	SU-O-001	6	2	4.82753	23.466	8635	Ovarian tumor	ALL	SU-O-001:clone_6	immune	cd8+ t	cd8+ t
672#AGGCGTCCATGCACTA-1	672	SU-O-001	0	0	0	11.974	7468	Ovarian tumor	ALL	SU-O-001:clone_183	immune	dc	dc2
672#AGGCGTCGTCTGGGCT-1	672	SU-O-001	5	0	0	18.422	5041	Ovarian tumor	ALL	SU-O-001:clone_368	immune	cd4+ t	cd4+ t
672#AGGCGTCGTGCACTTA-1	672	SU-O-001	6	0	0	26.233	1535	Ovarian tumor	ALL		immune	cd8+ t	cd8+ t
672#AGGCGTCGTGTCCTTC-1	672	SU-O-001	6	1	0	21.243	7036	Ovarian tumor	ALL	SU-O-001:clone_395	immune	cd8+ t	cd8+ t
672#AGGCGTCTCACCGCGA-1	672	SU-O-001	0	0	0	13.331	12662	Ovarian tumor	ALL		immune	dc	dc2
672#AGGCGTCTCCTGACCT-1	672	SU-O-001	10	0	0	15.712	6665	Ovarian tumor	ALL		tumor	tumor	tumor
672#AGTCAACAGAGCGGTT-1	672	SU-O-001	5	1	0	24.289	2198	Ovarian tumor	ALL		immune	tnk_other	mait
672#AGTCAACAGAGCTCCC-1	672	SU-O-001	2	0	0	17.118	4370	Ovarian tumor	ALL		immune	mono	tissue mono
672#AGTCAACAGCATACCT-1	672	SU-O-001	6	0	0	24.216	4293	Ovarian tumor	ALL	SU-O-001:clone_5	immune	cd8+ t	cd8+ t
672#AGTCAACCAACTACTG-1	672	SU-O-001	5	2	4.82753	34.358	3274	Ovarian tumor	ALL	SU-O-001:clone_34	immune	cd4+ t	cd4+ t
672#AGTCAACCAATAGCGG-1	672	SU-O-001	16	0	0	11.957	1788	Ovarian tumor	ALL	SU-O-001:clone_18	stromal	endothelial	endothelial
672#AGTCAACCAGAACAGC-1	672	SU-O-001	5	0	0	35.493	2095	Ovarian tumor	ALL	SU-O-001:clone_337	immune	cd4+ t	cd4+ t
672#AGTCAACCAGAATGCG-1	672	SU-O-001	8	0	0	19.015	6192	Ovarian tumor	ALL		immune	b	b
672#AGTCAACCAGTAGGCA-1	672	SU-O-001	5	0	0	23.509	1521	Ovarian tumor	ALL		immune	tnk_other	mait
672#AGTCAACGTAGTGATA-1	672	SU-O-001	8	0	0	22.954	4340	Ovarian tumor	ALL		immune	b	b
672#AGTCAACGTCTTAGCA-1	672	SU-O-001	5	0	0	18.891	4628	Ovarian tumor	ALL		immune	tnk_other	mait
672#AGTCAACTCCGATGCG-1	672	SU-O-001	5	0	0	21.738	4760	Ovarian tumor	ALL	SU-O-001:clone_281	immune	cd4+ t	cd4+ t
672#AGTCAACTCGCACAAT-1	672	SU-O-001	4	0	0	24.773	3223	Ovarian tumor	ALL		immune	nk_ilc	nk
672#AGTCAACTCGGAGTTT-1	672	SU-O-001	5	0	0	19.893	1809	Ovarian tumor	ALL		immune	cd4+ t	cd4+ t
672#AGTCAACTCGTCGCAG-1	672	SU-O-001	5	0	0	25.005	1774	Ovarian tumor	ALL		immune	tnk_other	mait
672#AGTCAACTCTAGCTGA-1	672	SU-O-001	10	0	0	15.251	2896	Ovarian tumor	ALL		tumor	tumor	tumor
672#AGTCAACTCTTCTCTC-1	672	SU-O-001	5	0	0	27.599	1783	Ovarian tumor	ALL		immune	cd4+ t	cd4+ t
672#AGTCCGGAGACTCGGA-1	672	SU-O-001	6	0	0	28.133	1543	Ovarian tumor	ALL	SU-O-001:clone_19	immune	cd8+ t	cd8+ t
672#AGTCCGGAGGTTCGTT-1	672	SU-O-001	10	0	0	12.579	3727	Ovarian tumor	ALL		tumor	tumor	tumor
672#AGTCCGGAGTATGGGC-1	672	SU-O-001	2	0	0	16.112	9326	Ovarian tumor	ALL		immune	mono	tissue mono
672#AGTCCGGCACGTTGTA-1	672	SU-O-001	10	0	0	12.533	7251	Ovarian tumor	ALL		tumor	tumor	tumor
672#AGTCCGGCAGGGTACA-1	672	SU-O-001	6	0	0	22.221	1924	Ovarian tumor	ALL		immune	cd8+ t	cd8+ t
672#AGTCCGGCAGTCCTGG-1	672	SU-O-001	10	0	0	13.969	8318	Ovarian tumor	ALL		tumor	tumor	tumor
672#AGTCCGGCATGGGAAC-1	672	SU-O-001	0	0	0	10.642	12944	Ovarian tumor	ALL	SU-O-001:clone_236	immune	dc	dc2
672#AGTCCGGGTAAGGTCG-1	672	SU-O-001	2	0	0	10.987	2712	Ovarian tumor	ALL		immune	mono	tissue mono
672#AGTCCGGGTACAAATG-1	672	SU-O-001	6	0	0	20.696	5029	Ovarian tumor	ALL	SU-O-001:clone_163	immune	cd8+ t	cd8+ t
672#AGTCCGGGTAGCAGCA-1	672	SU-O-001	5	0	0	16.761	1464	Ovarian tumor	ALL		immune	tnk_other	mait
672#AGTCCGGGTCAACTAC-1	672	SU-O-001	6	0	0	20.903	3456	Ovarian tumor	ALL		immune	cd8+ t	cd8+ t
672#AGTCCGGGTCGTCGCA-1	672	SU-O-001	8	0	0	19.151	15972	Ovarian tumor	ALL		immune	b	b
672#AGTCCGGGTGATCAGG-1	672	SU-O-001	1	0	0	15.759	5725	Ovarian tumor	ALL	SU-O-001:clone_8	immune	dc	dc2
672#AGTCCGGGTGCAACAG-1	672	SU-O-001	10	0	0	16.484	9674	Ovarian tumor	ALL		tumor	tumor	tumor
672#AGTCCGGTCCTCCAGT-1	672	SU-O-001	6	1	0	22.004	6372	Ovarian tumor	ALL	SU-O-001:clone_16	immune	cd8+ t	cd8+ t
672#AGTCCGGTCTCGCGGA-1	672	SU-O-001	6	1	0	17.193	5590	Ovarian tumor	ALL	SU-O-001:clone_10	immune	cd8+ t	cd8+ t
672#AGTGCCGCAACGAGGT-1	672	SU-O-001	6	1	0	21.261	3061	Ovarian tumor	ALL	SU-O-001:clone_8	immune	cd8+ t	cd8+ t
672#AGTGCCGCAACTTGGT-1	672	SU-O-001	5	0	0	22.528	4017	Ovarian tumor	ALL	SU-O-001:clone_40	immune	tnk_other	mait
672#AGTGCCGCACGCCGAT-1	672	SU-O-001	3	0	0	6.184	11338	Ovarian tumor	ALL		immune	treg	treg
672#AGTGCCGCACGGCCAT-1	672	SU-O-001	6	0	0	21.219	5290	Ovarian tumor	ALL	SU-O-001:clone_278	immune	cd8+ t	cd8+ t
672#AGTGCCGCACTTGCGG-1	672	SU-O-001	5	0	0	25.546	2090	Ovarian tumor	ALL		immune	tnk_other	mait
672#AGTGCCGCATCGCTAA-1	672	SU-O-001	5	1	0	25.835	3427	Ovarian tumor	ALL		immune	tnk_other	mait
672#AGTGCCGCATGGTATC-1	672	SU-O-001	8	0	0	17.822	11844	Ovarian tumor	ALL		immune	b	b
672#AGTGCCGCATTCACCC-1	672	SU-O-001	8	0	0	31.496	1840	Ovarian tumor	ALL		immune	b	b
672#AGTGCCGGTAGGGTCA-1	672	SU-O-001	6	3	22.8692	20.093	4292	Ovarian tumor	ALL	SU-O-001:clone_3	immune	cd8+ t	cd8+ t
672#AGTGCCGGTATCCCTC-1	672	SU-O-001	5	0	0	17.809	2358	Ovarian tumor	ALL		immune	tnk_other	mait
672#AGTGCCGGTCAGCTTA-1	672	SU-O-001	4	1	0	22.478	4395	Ovarian tumor	ALL		immune	nk_ilc	nk
672#AGTGCCGGTGCAAAGC-1	672	SU-O-001	5	0	0	19.997	1715	Ovarian tumor	ALL		immune	tnk_other	mait
672#AGTGCCGGTGGAAGCT-1	672	SU-O-001	5	1	0	22.124	5074	Ovarian tumor	ALL	SU-O-001:clone_367	immune	tnk_other	mait
672#AGTGCCGGTGGCGCTT-1	672	SU-O-001	0	2	4.82753	13.126	11943	Ovarian tumor	ALL		immune	dc	dc2
672#AGTGCCGGTTACGCTA-1	672	SU-O-001	4	0	0	25.319	3730	Ovarian tumor	ALL		immune	nk_ilc	nk
672#AGTGCCGTCACGGGTC-1	672	SU-O-001	5	0	0	23.919	1715	Ovarian tumor	ALL	SU-O-001:clone_268	immune	cd4+ t	cd4+ t
672#AGTGCCGTCACTAGCA-1	672	SU-O-001	6	0	0	23.237	3248	Ovarian tumor	ALL	SU-O-001:clone_4	immune	cd8+ t	cd8+ t
672#AGTGCCGTCGCGCCAA-1	672	SU-O-001	5	0	0	34.68	1698	Ovarian tumor	ALL		immune	tnk_other	mait
672#AGTGCCGTCTCCCTTT-1	672	SU-O-001	10	0	0	15.268	9321	Ovarian tumor	ALL		tumor	tumor	tumor
672#AGTGCCGTCTGAAAGA-1	672	SU-O-001	6	1	0	25.974	3006	Ovarian tumor	ALL		immune	cd8+ t	cd8+ t
672#AGTGCGCAGAGTAAGG-1	672	SU-O-001	10	0	0	14.183	9035	Ovarian tumor	ALL		tumor	tumor	tumor
672#AGTGCGCAGCCTCGCA-1	672	SU-O-001	6	1	0	26.239	3886	Ovarian tumor	ALL		immune	cd8+ t	cd8+ t
672#AGTGCGCAGCTCCGGT-1	672	SU-O-001	2	0	0	17.387	2106	Ovarian tumor	ALL		immune	mono	tissue mono
672#AGTGCGCAGGATGTCG-1	672	SU-O-001	8	3	22.8692	24.489	6351	Ovarian tumor	ALL		immune	b	b
672#AGTGCGCAGGTAGGAA-1	672	SU-O-001	4	1	0	22.455	9209	Ovarian tumor	ALL		immune	nk_ilc	nk
672#AGTGCGCCAAATTGAG-1	672	SU-O-001	10	0	0	15.802	6920	Ovarian tumor	ALL		tumor	tumor	tumor
672#AGTGCGCCAAGGTTCT-1	672	SU-O-001	6	0	0	24.223	2076	Ovarian tumor	ALL	SU-O-001:clone_5	immune	cd8+ t	cd8+ t
672#AGTGCGCCACTCAAGT-1	672	SU-O-001	6	0	0	23.147	2346	Ovarian tumor	ALL		immune	cd8+ t	cd8+ t
672#AGTGCGCCAGGGTACA-1	672	SU-O-001	6	1	0	29.447	7113	Ovarian tumor	ALL		immune	cd8+ t	cd8+ t
672#AGTGCGCCAGTGCGAA-1	672	SU-O-001	5	2	4.82753	20.267	5604	Ovarian tumor	ALL		immune	tnk_other	mait
672#AGTGCGCCATTTGTTC-1	672	SU-O-001	5	0	0	17.7	2376	Ovarian tumor	ALL	SU-O-001:clone_163	immune	tnk_other	mait
672#AGTGCGCGTAACACTC-1	672	SU-O-001	8	1	0	19.599	7943	Ovarian tumor	ALL		immune	b	b
672#AGTGCGCGTAGAGAGA-1	672	SU-O-001	5	0	0	19.811	3167	Ovarian tumor	ALL		immune	tnk_other	mait
672#AGTGCGCGTGGTTCTA-1	672	SU-O-001	5	0	0	23.482	1972	Ovarian tumor	ALL		immune	tnk_other	mait
672#AGTGCGCGTTAGAGAT-1	672	SU-O-001	5	2	4.82753	22.042	5166	Ovarian tumor	ALL		immune	tnk_other	mait
672#AGTGCGCGTTGAAGCG-1	672	SU-O-001	5	1	0	22.292	5974	Ovarian tumor	ALL		immune	cd4+ t	cd4+ t
672#AGTGCGCTCCATTGAG-1	672	SU-O-001	6	2	4.82753	21.98	7751	Ovarian tumor	ALL	SU-O-001:clone_3	immune	cd8+ t	cd8+ t
672#AGTGCGCTCGATGTAC-1	672	SU-O-001	3	0	0	21.208	2955	Ovarian tumor	ALL		immune	cd4+ t	cd4+ t
672#AGTGCGCTCGGATCGC-1	672	SU-O-001	8	2	4.82753	19.983	13032	Ovarian tumor	ALL		immune	b	b
672#AGTGCGCTCTCCAACC-1	672	SU-O-001	6	0	0	15.746	22130	Ovarian tumor	ALL	SU-O-001:clone_8	immune	cd8+ t	cd8+ t
672#AGTGCGCTCTGTCGGG-1	672	SU-O-001	1	0	0	15.241	4682	Ovarian tumor	ALL		immune	dc	dc3
672#AGTGTACAGATCGCCC-1	672	SU-O-001	5	0	0	22.992	1613	Ovarian tumor	ALL		immune	tnk_other	mait
672#AGTGTACAGATGCGCA-1	672	SU-O-001	6	1	0	20.05	12755	Ovarian tumor	ALL		immune	cd8+ t	cd8+ t
672#AGTGTACAGGAACCGT-1	672	SU-O-001	0	0	0	23.908	2602	Ovarian tumor	ALL	SU-O-001:clone_195	immune	dc	dc2
672#AGTGTACAGTCGTATC-1	672	SU-O-001	3	0	0	23.72	1826	Ovarian tumor	ALL		immune	cd4+ t	cd4+ t
672#AGTGTACCAAAGCTTC-1	672	SU-O-001	4	0	0	25.099	2278	Ovarian tumor	ALL	SU-O-001:clone_165	immune	nk_ilc	nk
672#AGTGTACCAAGACTAA-1	672	SU-O-001	4	1	0	26.845	2890	Ovarian tumor	ALL		immune	nk_ilc	nk
672#AGTGTACCAATGATGA-1	672	SU-O-001	10	0	0	14.223	7186	Ovarian tumor	ALL		tumor	tumor	tumor
672#AGTGTACCAGGTGTCC-1	672	SU-O-001	6	0	0	14.914	7521	Ovarian tumor	ALL		immune	cd8+ t	cd8+ t
672#AGTGTACCATGGCCTG-1	672	SU-O-001	5	0	0	20.847	2988	Ovarian tumor	ALL		immune	tnk_other	mait
672#AGTGTACCATTTGGTG-1	672	SU-O-001	8	0	0	21.941	7077	Ovarian tumor	ALL		immune	b	b
672#AGTGTACGTAGTTTGC-1	672	SU-O-001	0	0	0	17.997	12965	Ovarian tumor	ALL	SU-O-001:clone_75	immune	mac	momac1
672#AGTGTACGTGATAGAT-1	672	SU-O-001	3	0	0	31.207	4487	Ovarian tumor	ALL		immune	treg	treg
672#AGTGTACGTGATGTGG-1	672	SU-O-001	4	3	22.8692	24.063	3460	Ovarian tumor	ALL		immune	nk_ilc	nk
672#AGTGTACGTTCTTATC-1	672	SU-O-001	5	0	0	22.203	1719	Ovarian tumor	ALL	SU-O-001:clone_186	immune	tnk_other	mait
672#AGTGTACTCATCGCTC-1	672	SU-O-001	6	0	0	27.654	2834	Ovarian tumor	ALL		immune	cd8+ t	cd8+ t
672#AGTGTACTCCCAGTAA-1	672	SU-O-001	5	0	0	19.507	1586	Ovarian tumor	ALL		immune	tnk_other	mait
672#AGTGTACTCCGTGCGA-1	672	SU-O-001	6	1	0	27.072	2321	Ovarian tumor	ALL		immune	cd8+ t	cd8+ t
672#AGTGTACTCTATGAGC-1	672	SU-O-001	6	0	0	22.704	3707	Ovarian tumor	ALL	SU-O-001:clone_392	immune	cd8+ t	cd8+ t
672#AGTGTACTCTCGGCGA-1	672	SU-O-001	6	0	0	15.218	3295	Ovarian tumor	ALL	SU-O-001:clone_298	immune	cd8+ t	cd8+ t
672#AGTGTACTCTCTCAAT-1	672	SU-O-001	0	1	0	15.274	12666	Ovarian tumor	ALL		immune	dc	dc2
672#AGTGTACTCTCTGACC-1	672	SU-O-001	0	0	0	13.109	1566	Ovarian tumor	ALL		immune	dc	dc2
672#AGTGTACTCTTCCGTG-1	672	SU-O-001	8	0	0	19.151	5998	Ovarian tumor	ALL		immune	b	b
672#AGTTACGAGGCCTCGT-1	672	SU-O-001	6	0	0	24.151	2995	Ovarian tumor	ALL		immune	cd8+ t	cd8+ t
672#AGTTACGAGGGTTCTT-1	672	SU-O-001	3	0	0	25.355	2579	Ovarian tumor	ALL	SU-O-001:clone_26	immune	treg	treg
672#AGTTACGAGTAGAAGG-1	672	SU-O-001	6	0	0	20.755	11966	Ovarian tumor	ALL	SU-O-001:clone_4	immune	cd8+ t	cd8+ t
672#AGTTACGAGTCATACC-1	672	SU-O-001	3	0	0	27.308	4187	Ovarian tumor	ALL		immune	cd4+ t	cd4+ t
672#AGTTACGAGTCGATAA-1	672	SU-O-001	5	0	0	28.383	1653	Ovarian tumor	ALL		immune	cd4+ t	cd4+ t
672#AGTTACGAGTGCTAGG-1	672	SU-O-001	5	0	0	24.166	5253	Ovarian tumor	ALL		immune	tnk_other	mait
672#AGTTACGCAACGTCCG-1	672	SU-O-001	5	0	0	23.345	1660	Ovarian tumor	ALL		immune	cd4+ t	cd4+ t
672#AGTTACGCATCCCTCA-1	672	SU-O-001	6	1	0	16.921	9282	Ovarian tumor	ALL		immune	cd8+ t	cd8+ t
672#AGTTACGGTATGTTCG-1	672	SU-O-001	8	0	0	20.949	5058	Ovarian tumor	ALL		immune	b	b
672#AGTTACGGTCAGACGA-1	672	SU-O-001	3	1	0	20.5	7576	Ovarian tumor	ALL		immune	cd4+ t	cd4+ t
672#AGTTACGGTCCCGAGT-1	672	SU-O-001	5	0	0	22.236	5785	Ovarian tumor	ALL		immune	tnk_other	mait
672#AGTTACGGTCTGTGTA-1	672	SU-O-001	10	0	0	12.794	6372	Ovarian tumor	ALL		tumor	tumor	tumor
672#AGTTACGGTGCTGTGC-1	672	SU-O-001	0	0	0	10.834	7093	Ovarian tumor	ALL		immune	dc	dc2
672#AGTTACGGTTTGGATC-1	672	SU-O-001	6	0	0	26.79	3239	Ovarian tumor	ALL	SU-O-001:clone_4	immune	cd8+ t	cd8+ t
672#AGTTACGTCCACGGCA-1	672	SU-O-001	0	0	0	7.065	5660	Ovarian tumor	ALL		immune	dc	dc2
672#AGTTACGTCCTTACGC-1	672	SU-O-001	5	2	4.82753	33.189	4497	Ovarian tumor	ALL		immune	tnk_other	mait
672#AGTTACGTCGTTTGAG-1	672	SU-O-001	5	0	0	18.552	4660	Ovarian tumor	ALL		immune	tnk_other	mait
672#AGTTACGTCTATCTTG-1	672	SU-O-001	6	1	0	26.13	7284	Ovarian tumor	ALL		immune	cd8+ t	cd8+ t
672#AGTTTGGAGGTTGTTC-1	672	SU-O-001	5	0	0	17.06	2337	Ovarian tumor	ALL		immune	cd4+ t	cd4+ t
672#AGTTTGGCAAAGCATA-1	672	SU-O-001	6	0	0	23.956	4975	Ovarian tumor	ALL		immune	cd8+ t	cd8+ t
672#AGTTTGGCAACTCAAC-1	672	SU-O-001	8	0	0	20.025	9529	Ovarian tumor	ALL	SU-O-001:clone_31	immune	b	b
672#AGTTTGGCAAGACTTC-1	672	SU-O-001	6	0	0	24.168	5800	Ovarian tumor	ALL		immune	cd8+ t	cd8+ t
672#AGTTTGGCACAGGAAC-1	672	SU-O-001	8	0	0	18.686	7225	Ovarian tumor	ALL		immune	b	b
672#AGTTTGGCACCTGAAT-1	672	SU-O-001	8	0	0	17.263	15314	Ovarian tumor	ALL		immune	b	b
672#AGTTTGGGTAGCGAGT-1	672	SU-O-001	5	0	0	21.7	2290	Ovarian tumor	ALL		immune	cd4+ t	cd4+ t
672#AGTTTGGGTGGTTCTA-1	672	SU-O-001	6	1	0	23.617	5009	Ovarian tumor	ALL		immune	cd8+ t	cd8+ t
672#AGTTTGGGTGTGTGTT-1	672	SU-O-001	5	0	0	20.72	4370	Ovarian tumor	ALL		immune	cd4+ t	cd4+ t
672#AGTTTGGTCCTTACGC-1	672	SU-O-001	5	1	0	18.154	5126	Ovarian tumor	ALL		immune	tnk_other	mait
672#AGTTTGGTCGAACCGC-1	672	SU-O-001	5	1	0	27.714	3885	Ovarian tumor	ALL	SU-O-001:clone_257	immune	cd4+ t	cd4+ t
672#AGTTTGGTCGCGTTCT-1	672	SU-O-001	8	0	0	23.107	2190	Ovarian tumor	ALL	SU-O-001:clone_141	immune	b	b
672#AGTTTGGTCGTATAGC-1	672	SU-O-001	10	0	0	15.227	3063	Ovarian tumor	ALL		tumor	tumor	tumor
672#ATAGGCTAGAGTAAGG-1	672	SU-O-001	5	0	0	25.565	2781	Ovarian tumor	ALL		immune	tnk_other	mait
672#ATAGGCTAGATCGAGC-1	672	SU-O-001	6	0	0	29.727	1388	Ovarian tumor	ALL		immune	cd8+ t	cd8+ t
672#ATAGGCTAGGAGTACC-1	672	SU-O-001	8	0	0	18.952	6125	Ovarian tumor	ALL		immune	b	b
672#ATAGGCTAGTCAGGAC-1	672	SU-O-001	9	0	0	21.342	9017	Ovarian tumor	ALL		immune	plasma	plasma
672#ATAGGCTAGTGAGTTA-1	672	SU-O-001	8	0	0	21.901	4622	Ovarian tumor	ALL		immune	b	b
672#ATAGGCTCAGTTGGAG-1	672	SU-O-001	6	2	4.82753	24.22	7682	Ovarian tumor	ALL		immune	cd8+ t	cd8+ t
672#ATAGGCTGTAGCGAGT-1	672	SU-O-001	9	0	0	23.29	5959	Ovarian tumor	ALL	SU-O-001:clone_22	immune	plasma	plasma
672#ATAGGCTGTAGTGATA-1	672	SU-O-001	6	1	0	23.087	3261	Ovarian tumor	ALL	SU-O-001:clone_94	immune	cd8+ t	cd8+ t
672#ATAGGCTTCGTGATAC-1	672	SU-O-001	5	0	0	19.584	5235	Ovarian tumor	ALL		immune	cd8+ t	cd8+ t
672#ATAGGCTTCTTGTCAT-1	672	SU-O-001	4	1	0	18.72	11051	Ovarian tumor	ALL		immune	nk_ilc	nk
672#ATAGTCGAGACACTTC-1	672	SU-O-001	6	1	0	24.44	4912	Ovarian tumor	ALL	SU-O-001:clone_4	immune	cd8+ t	cd8+ t
672#ATAGTCGAGACTAATG-1	672	SU-O-001	6	0	0	19.173	2822	Ovarian tumor	ALL		immune	cd8+ t	cd8+ t
672#ATAGTCGAGAGGCGGA-1	672	SU-O-001	6	2	4.82753	21.337	2769	Ovarian tumor	ALL	SU-O-001:clone_53	immune	cd8+ t	cd8+ t
672#ATAGTCGAGCTGAAAT-1	672	SU-O-001	6	3	22.8692	24.297	4544	Ovarian tumor	ALL		immune	cd8+ t	cd8+ t
672#ATAGTCGAGGAGTACC-1	672	SU-O-001	8	1	0	17.501	6893	Ovarian tumor	ALL		immune	b	b
672#ATAGTCGAGGCCAATG-1	672	SU-O-001	5	0	0	25.083	4712	Ovarian tumor	ALL	SU-O-001:clone_98	immune	cd4+ t	cd4+ t
672#ATAGTCGAGGCCTCTG-1	672	SU-O-001	6	0	0	18.375	12767	Ovarian tumor	ALL		immune	cd8+ t	cd8+ t
672#ATAGTCGAGGTTGTGG-1	672	SU-O-001	8	1	0	22.205	11666	Ovarian tumor	ALL		immune	b	b
672#ATAGTCGCATAGATAG-1	672	SU-O-001	0	1	0	13.901	9149	Ovarian tumor	ALL		immune	dc	dc2
672#ATAGTCGCATGGCCCA-1	672	SU-O-001	7	0	0	18.818	1540	Ovarian tumor	ALL		immune	cd8+ t	cd8+ t
672#ATAGTCGCATTTCTTG-1	672	SU-O-001	0	1	0	19.583	9560	Ovarian tumor	ALL		immune	dc	dc2
672#ATAGTCGGTTATAGAG-1	672	SU-O-001	5	2	4.82753	22.951	4197	Ovarian tumor	ALL		immune	cd4+ t	cd4+ t
672#ATAGTCGGTTCTGAAC-1	672	SU-O-001	8	0	0	27.777	3192	Ovarian tumor	ALL	SU-O-001:clone_244	immune	b	b
672#ATAGTCGTCTATTTCG-1	672	SU-O-001	8	0	0	16.645	3468	Ovarian tumor	ALL	SU-O-001:clone_267	immune	b	b
672#ATATTCCAGAACTCCT-1	672	SU-O-001	5	0	0	19.896	1660	Ovarian tumor	ALL	SU-O-001:clone_39	immune	tnk_other	mait
672#ATATTCCAGAATCAGT-1	672	SU-O-001	10	0	0	14.157	2317	Ovarian tumor	ALL		tumor	tumor	tumor
672#ATATTCCAGGTTGTTC-1	672	SU-O-001	6	0	0	22.624	1914	Ovarian tumor	ALL		immune	cd8+ t	cd8+ t
672#ATATTCCAGTGCAACG-1	672	SU-O-001	6	0	0	23.28	4370	Ovarian tumor	ALL		immune	cd8+ t	cd8+ t
672#ATATTCCCAGGACTGA-1	672	SU-O-001	4	0	0	23.886	2910	Ovarian tumor	ALL		immune	nk_ilc	nk
672#ATATTCCGTAACCATC-1	672	SU-O-001	0	0	0	13.475	8173	Ovarian tumor	ALL		immune	dc	dc2
672#ATATTCCGTAGTACAA-1	672	SU-O-001	8	0	0	19.698	5194	Ovarian tumor	ALL		immune	b	b
672#ATATTCCGTCTCAAAC-1	672	SU-O-001	5	0	0	6.315	18526	Ovarian tumor	ALL		immune	cd4+ t	cd4+ t
672#ATATTCCTCACAAGCT-1	672	SU-O-001	6	1	0	23.821	3034	Ovarian tumor	ALL		immune	cd8+ t	cd8+ t
672#ATATTCCTCACTAGGT-1	672	SU-O-001	0	0	0	15.881	5983	Ovarian tumor	ALL	SU-O-001:clone_116	immune	dc	dc2
672#ATATTCCTCAGCCGGT-1	672	SU-O-001	4	0	0	32.829	3192	Ovarian tumor	ALL		immune	nk_ilc	nk
672#ATATTCCTCCACACCT-1	672	SU-O-001	7	1	0	14.303	4171	Ovarian tumor	ALL		immune	cd8+ t	cd8+ t
672#ATATTCCTCGCACCGA-1	672	SU-O-001	3	0	0	24.845	10147	Ovarian tumor	ALL		immune	treg	treg
672#ATATTCCTCGCCTTAC-1	672	SU-O-001	5	0	0	21.281	2712	Ovarian tumor	ALL		immune	cd4+ t	cd4+ t
672#ATATTCCTCGCTAGTA-1	672	SU-O-001	10	2	4.82753	12.925	7962	Ovarian tumor	ALL		tumor	tumor	tumor
672#ATATTCCTCTGGCCAG-1	672	SU-O-001	5	0	0	35.236	2296	Ovarian tumor	ALL		immune	cd8+ t	cd8+ t
672#ATCCAGAAGAGAGGTA-1	672	SU-O-001	5	0	0	20.053	5351	Ovarian tumor	ALL	SU-O-001:clone_409	immune	tnk_other	mait
672#ATCCAGAAGGCACTAG-1	672	SU-O-001	5	2	4.82753	21.708	8255	Ovarian tumor	ALL		immune	tnk_other	mait
672#ATCCAGAAGGGCTTCC-1	672	SU-O-001	5	0	0	21.853	1641	Ovarian tumor	ALL		immune	tnk_other	mait
672#ATCCAGAAGGTTGTGG-1	672	SU-O-001	6	0	0	32.663	4307	Ovarian tumor	ALL	SU-O-001:clone_186	immune	cd8+ t	cd8+ t
672#ATCCAGAAGTGCTCGC-1	672	SU-O-001	8	0	0	21.442	2944	Ovarian tumor	ALL		immune	b	b
672#ATCCAGACAAAGGCCA-1	672	SU-O-001	6	0	0	28.425	7964	Ovarian tumor	ALL		immune	cd8+ t	cd8+ t
672#ATCCAGACAAGACACG-1	672	SU-O-001	5	0	0	20.874	3674	Ovarian tumor	ALL		immune	tnk_other	mait
672#ATCCAGACACCTATTT-1	672	SU-O-001	5	1	0	25.927	5193	Ovarian tumor	ALL		immune	cd4+ t	cd4+ t
672#ATCCAGAGTGACAAGC-1	672	SU-O-001	6	0	0	18.574	7064	Ovarian tumor	ALL		immune	cd8+ t	cd8+ t
672#ATCCAGAGTGCTAGTT-1	672	SU-O-001	6	0	0	28.279	2103	Ovarian tumor	ALL		immune	cd8+ t	cd8+ t
672#ATCCAGAGTGGACAGT-1	672	SU-O-001	6	1	0	25.06	4735	Ovarian tumor	ALL	SU-O-001:clone_457	immune	cd8+ t	cd8+ t
672#ATCCAGAGTTGCTTGA-1	672	SU-O-001	5	0	0	21.986	2851	Ovarian tumor	ALL		immune	tnk_other	mait
672#ATCCAGAGTTTGCCAA-1	672	SU-O-001	0	1	0	18.2	5687	Ovarian tumor	ALL	SU-O-001:clone_458	immune	dc	dc2
672#ATCCAGATCGCAAACT-1	672	SU-O-001	8	0	0	19.379	3773	Ovarian tumor	ALL		immune	b	b
672#ATCCAGATCGCCACTT-1	672	SU-O-001	6	0	0	25.64	3996	Ovarian tumor	ALL		immune	cd8+ t	cd8+ t
672#ATCCAGATCTCTGAGA-1	672	SU-O-001	5	1	0	24.312	3583	Ovarian tumor	ALL	SU-O-001:clone_41	immune	cd4+ t	cd4+ t
672#ATCCCTGAGAAATCTG-1	672	SU-O-001	5	0	0	26.41	3846	Ovarian tumor	ALL		immune	cd4+ t	cd4+ t
672#ATCCCTGAGAACCATA-1	672	SU-O-001	6	1	0	21.229	5782	Ovarian tumor	ALL		immune	cd8+ t	cd8+ t
672#ATCCCTGAGAACGCCA-1	672	SU-O-001	0	0	0	15.878	9230	Ovarian tumor	ALL		immune	dc	dc2
672#ATCCCTGAGCTGAGGT-1	672	SU-O-001	6	0	0	19.551	9131	Ovarian tumor	ALL	SU-O-001:clone_8	immune	cd8+ t	cd8+ t
672#ATCCCTGAGTTTGGAA-1	672	SU-O-001	10	1	0	12.56	14341	Ovarian tumor	ALL		tumor	tumor	tumor
672#ATCCCTGCACCCATCT-1	672	SU-O-001	6	0	0	24.959	1543	Ovarian tumor	ALL		immune	cd8+ t	cd8+ t
672#ATCCCTGCAGGTAGCA-1	672	SU-O-001	4	0	0	22.145	1860	Ovarian tumor	ALL		immune	nk_ilc	nk
672#ATCCCTGGTAATGTAG-1	672	SU-O-001	0	0	0	19.276	5620	Ovarian tumor	ALL		immune	dc	dc2
672#ATCCCTGGTAGTATCC-1	672	SU-O-001	0	0	0	13.687	5325	Ovarian tumor	ALL		immune	dc	dc3
672#ATCCCTGGTTACTACG-1	672	SU-O-001	0	0	0	11.667	3428	Ovarian tumor	ALL		immune	dc	dc2
672#ATCCCTGGTTTAGACC-1	672	SU-O-001	3	1	0	24.494	4048	Ovarian tumor	ALL		immune	treg	treg
672#ATCCCTGTCAAGTTGC-1	672	SU-O-001	6	0	0	21.186	7926	Ovarian tumor	ALL		immune	cd8+ t	cd8+ t
672#ATCCCTGTCCCACTAC-1	672	SU-O-001	6	0	0	22.359	3636	Ovarian tumor	ALL		immune	cd8+ t	cd8+ t
672#ATCCCTGTCCCGTATC-1	672	SU-O-001	6	1	0	24.535	3327	Ovarian tumor	ALL		immune	cd8+ t	cd8+ t
672#ATCCCTGTCCGCTATC-1	672	SU-O-001	6	1	0	23.829	10965	Ovarian tumor	ALL		immune	cd8+ t	cd8+ t
672#ATCCTCGAGATGTTGA-1	672	SU-O-001	2	0	0	14.304	2859	Ovarian tumor	ALL		immune	mono	tissue mono
672#ATCCTCGAGCGTGTTT-1	672	SU-O-001	0	0	0	19.98	5372	Ovarian tumor	ALL	SU-O-001:clone_166	immune	dc	dc2
672#ATCCTCGAGCTTTCCC-1	672	SU-O-001	10	0	0	12.469	2037	Ovarian tumor	ALL		tumor	tumor	tumor
672#ATCCTCGAGGCCAGTA-1	672	SU-O-001	8	0	0	22.657	6487	Ovarian tumor	ALL		immune	b	b
672#ATCCTCGAGGTTGACG-1	672	SU-O-001	6	0	0	21.842	4420	Ovarian tumor	ALL	SU-O-001:clone_12	immune	cd8+ t	cd8+ t
672#ATCCTCGAGTCCAGAG-1	672	SU-O-001	5	1	0	22.824	4536	Ovarian tumor	ALL	SU-O-001:clone_25	immune	tnk_other	mait
672#ATCCTCGAGTGTTCCA-1	672	SU-O-001	6	0	0	23.38	5074	Ovarian tumor	ALL		immune	cd8+ t	cd8+ t
672#ATCCTCGCAACTGCGC-1	672	SU-O-001	5	0	0	21.764	1618	Ovarian tumor	ALL		immune	tnk_other	mait
672#ATCCTCGCACAGTTCA-1	672	SU-O-001	5	2	4.82753	18.324	2790	Ovarian tumor	ALL		immune	cd4+ t	cd4+ t
672#ATCCTCGCACCTGAAT-1	672	SU-O-001	1	0	0	20.45	10863	Ovarian tumor	ALL		immune	dc	dc3
672#ATCCTCGCACCTGGTG-1	672	SU-O-001	6	2	4.82753	24.251	8836	Ovarian tumor	ALL		immune	cd8+ t	cd8+ t
672#ATCCTCGCACTCGTGG-1	672	SU-O-001	5	0	0	23.815	2717	Ovarian tumor	ALL		immune	tnk_other	mait
672#ATCCTCGCAGTAAGCG-1	672	SU-O-001	5	0	0	19.359	2196	Ovarian tumor	ALL		immune	tnk_other	mait
672#ATCCTCGCATACCCGG-1	672	SU-O-001	6	1	0	21.829	4988	Ovarian tumor	ALL		immune	cd8+ t	cd8+ t
672#ATCCTCGCATCATCGA-1	672	SU-O-001	5	0	0	22.839	3161	Ovarian tumor	ALL		immune	tnk_other	mait
672#ATCCTCGGTAGGGTCA-1	672	SU-O-001	6	0	0	22.21	2034	Ovarian tumor	ALL		immune	cd8+ t	cd8+ t
672#ATCCTCGGTCAAGACG-1	672	SU-O-001	5	0	0	26.021	2787	Ovarian tumor	ALL		immune	cd4+ t	cd4+ t
672#ATCCTCGGTGAATGGC-1	672	SU-O-001	10	0	0	7.921	2598	Ovarian tumor	ALL		tumor	tumor	tumor
672#ATCCTCGTCACCCTTG-1	672	SU-O-001	6	0	0	21.189	4004	Ovarian tumor	ALL	SU-O-001:clone_269	immune	cd8+ t	cd8+ t
672#ATCCTCGTCCTGGAAT-1	672	SU-O-001	5	0	0	21.764	3326	Ovarian tumor	ALL		immune	cd4+ t	cd4+ t
672#ATCCTCGTCGTCTTAT-1	672	SU-O-001	5	0	0	23.049	3468	Ovarian tumor	ALL		immune	tnk_other	mait
672#ATCCTGCAGAAGCCTG-1	672	SU-O-001	6	0	0	20.366	6800	Ovarian tumor	ALL	SU-O-001:clone_4	immune	cd8+ t	cd8+ t
672#ATCCTGCAGAGCGAAA-1	672	SU-O-001	5	2	4.82753	18.955	3936	Ovarian tumor	ALL		immune	tnk_other	mait
672#ATCCTGCAGCGTTGCC-1	672	SU-O-001	5	0	0	14.21	2584	Ovarian tumor	ALL	SU-O-001:clone_35	immune	tnk_other	mait
672#ATCCTGCAGGAATGGA-1	672	SU-O-001	6	2	4.82753	15.162	12838	Ovarian tumor	ALL		immune	cd8+ t	cd8+ t
672#ATCCTGCAGTCTGCTA-1	672	SU-O-001	3	0	0	21.441	3749	Ovarian tumor	ALL		immune	cd4+ t	cd4+ t
672#ATCCTGCCAAATGTCC-1	672	SU-O-001	0	0	0	20.238	6087	Ovarian tumor	ALL	SU-O-001:clone_34	immune	dc	dc2
672#ATCCTGCCAATTGTGC-1	672	SU-O-001	6	0	0	18.272	4289	Ovarian tumor	ALL		immune	cd8+ t	cd8+ t
672#ATCCTGCCATATAGAG-1	672	SU-O-001	16	0	0	13.982	4665	Ovarian tumor	ALL		stromal	endothelial	endothelial
672#ATCCTGCCATCGCTAA-1	672	SU-O-001	6	0	0	26.365	1574	Ovarian tumor	ALL		immune	cd8+ t	cd8+ t
672#ATCCTGCCATGGCCCA-1	672	SU-O-001	5	0	0	20.987	3448	Ovarian tumor	ALL		immune	cd4+ t	cd4+ t
672#ATCCTGCGTAACTCCA-1	672	SU-O-001	6	0	0	18.744	2081	Ovarian tumor	ALL		immune	cd8+ t	cd8+ t
672#ATCCTGCGTACGAGAC-1	672	SU-O-001	8	0	0	13.287	3969	Ovarian tumor	ALL	SU-O-001:clone_450	immune	b	b
672#ATCCTGCGTTAGGCTT-1	672	SU-O-001	5	0	0	19.255	1631	Ovarian tumor	ALL		immune	tnk_other	mait
672#ATCCTGCTCAAAGTAG-1	672	SU-O-001	5	0	0	24.241	1945	Ovarian tumor	ALL	SU-O-001:clone_132	immune	cd4+ t	cd4+ t
672#ATCCTGCTCATCGCAA-1	672	SU-O-001	4	0	0	20.618	4738	Ovarian tumor	ALL		immune	nk_ilc	nk
672#ATCCTGCTCGCACCTT-1	672	SU-O-001	8	1	0	20.377	9897	Ovarian tumor	ALL		immune	b	b
672#ATCGAGTAGACACGGT-1	672	SU-O-001	0	0	0	14.312	11738	Ovarian tumor	ALL		immune	dc	dc2
672#ATCGAGTAGGGTCTGA-1	672	SU-O-001	6	1	0	24.835	7422	Ovarian tumor	ALL		immune	cd8+ t	cd8+ t
672#ATCGAGTAGGTTAGTA-1	672	SU-O-001	6	0	0	19.566	6427	Ovarian tumor	ALL		immune	cd8+ t	cd8+ t
672#ATCGAGTCAAAGCTTC-1	672	SU-O-001	6	2	4.82753	19.517	6291	Ovarian tumor	ALL	SU-O-001:clone_5	immune	cd8+ t	cd8+ t
672#ATCGAGTCAACTCAAC-1	672	SU-O-001	6	0	0	22.158	6326	Ovarian tumor	ALL		immune	cd8+ t	cd8+ t
672#ATCGAGTCACAAACGG-1	672	SU-O-001	6	3	22.8692	22.55	6991	Ovarian tumor	ALL		immune	cd8+ t	cd8+ t
672#ATCGAGTCATAGAATG-1	672	SU-O-001	8	1	0	19.18	2166	Ovarian tumor	ALL		immune	b	b
672#ATCGAGTCATCCGTGG-1	672	SU-O-001	0	0	0	14.466	7884	Ovarian tumor	ALL		immune	dc	dc2
672#ATCGAGTGTGCATTCA-1	672	SU-O-001	10	0	0	12.944	7195	Ovarian tumor	ALL		tumor	tumor	tumor
672#ATCGAGTGTTTGCCAA-1	672	SU-O-001	6	2	4.82753	23.693	10527	Ovarian tumor	ALL		immune	cd8+ t	cd8+ t
672#ATCGAGTTCTGTGTCC-1	672	SU-O-001	0	0	0	18.804	4607	Ovarian tumor	ALL		immune	dc	dc3
672#ATGCATGAGCGGACTA-1	672	SU-O-001	6	0	0	26.783	2225	Ovarian tumor	ALL		immune	cd8+ t	cd8+ t
672#ATGCATGAGGGTCTGA-1	672	SU-O-001	5	0	0	22.372	1670	Ovarian tumor	ALL	SU-O-001:clone_61	immune	tnk_other	mait
672#ATGCATGAGGTCTTGT-1	672	SU-O-001	5	0	0	23.222	3049	Ovarian tumor	ALL		immune	tnk_other	mait
672#ATGCATGAGTGATTAG-1	672	SU-O-001	3	1	0	22.566	6104	Ovarian tumor	ALL		immune	treg	treg
672#ATGCATGAGTTCGCGC-1	672	SU-O-001	10	0	0	13.407	3897	Ovarian tumor	ALL		tumor	tumor	tumor
672#ATGCATGCAACTTGGT-1	672	SU-O-001	5	1	0	24.619	2740	Ovarian tumor	ALL		immune	tnk_other	mait
672#ATGCATGCAAGGAACC-1	672	SU-O-001	6	0	0	18.68	5610	Ovarian tumor	ALL	SU-O-001:clone_1	immune	cd8+ t	cd8+ t
672#ATGCATGCACCTCGTT-1	672	SU-O-001	8	0	0	18.624	13022	Ovarian tumor	ALL		immune	b	b
672#ATGCATGCATCTCACC-1	672	SU-O-001	0	0	0	18.388	1757	Ovarian tumor	ALL		immune	dc	dc2
672#ATGCATGCATGCTATG-1	672	SU-O-001	6	0	0	22.279	4473	Ovarian tumor	ALL		immune	cd8+ t	cd8+ t
672#ATGCATGGTGCTGAAG-1	672	SU-O-001	7	0	0	23.326	6368	Ovarian tumor	ALL		immune	cd8+ t	cd8+ t
672#ATGCATGGTTGCTTGA-1	672	SU-O-001	0	0	0	17.121	18344	Ovarian tumor	ALL		immune	mac	momac1
672#ATGCATGTCACATCCC-1	672	SU-O-001	6	0	0	19.988	6127	Ovarian tumor	ALL		immune	cd8+ t	cd8+ t
672#ATGCATGTCCGTGCGA-1	672	SU-O-001	10	0	0	13.028	1924	Ovarian tumor	ALL		tumor	tumor	tumor
672#ATGCATGTCGCTAGTA-1	672	SU-O-001	5	1	0	22.009	2504	Ovarian tumor	ALL		immune	tnk_other	mait
672#ATGCATGTCTCGGCGA-1	672	SU-O-001	8	1	0	17.967	9615	Ovarian tumor	ALL	SU-O-001:clone_53	immune	b	b
672#ATGCATGTCTTCTCTC-1	672	SU-O-001	5	0	0	32.001	1626	Ovarian tumor	ALL		immune	cd4+ t	cd4+ t
672#ATGGATCAGAAGAGTG-1	672	SU-O-001	6	1	0	18.398	4423	Ovarian tumor	ALL	SU-O-001:clone_3	immune	cd8+ t	cd8+ t
672#ATGGATCAGAGAAGCA-1	672	SU-O-001	6	0	0	17.579	2068	Ovarian tumor	ALL	SU-O-001:clone_197	immune	cd8+ t	cd8+ t
672#ATGGATCAGCGATACG-1	672	SU-O-001	6	1	0	27.069	3213	Ovarian tumor	ALL		immune	cd8+ t	cd8+ t
672#ATGGATCAGGATTGCG-1	672	SU-O-001	4	0	0	26.704	3129	Ovarian tumor	ALL	SU-O-001:clone_268	immune	nk_ilc	nk
672#ATGGATCAGGGTAATT-1	672	SU-O-001	8	1	0	24.985	9630	Ovarian tumor	ALL		immune	b	b
672#ATGGATCAGGTTAGTA-1	672	SU-O-001	5	1	0	21.53	3530	Ovarian tumor	ALL		immune	cd4+ t	cd4+ t
672#ATGGATCAGTACGACG-1	672	SU-O-001	5	0	0	19.868	1963	Ovarian tumor	ALL	SU-O-001:clone_2	immune	cd4+ t	cd4+ t
672#ATGGATCAGTCGAAAT-1	672	SU-O-001	5	0	0	20.471	1922	Ovarian tumor	ALL		immune	tnk_other	mait
672#ATGGATCCAAGCAGGT-1	672	SU-O-001	6	2	4.82753	20.73	9633	Ovarian tumor	ALL	SU-O-001:clone_3	immune	cd8+ t	cd8+ t
672#ATGGATCCACAAGGGT-1	672	SU-O-001	10	0	0	16.175	7567	Ovarian tumor	ALL		tumor	tumor	tumor
672#ATGGATCCACCTGAAT-1	672	SU-O-001	7	2	4.82753	24.868	4638	Ovarian tumor	ALL		immune	cd8+ t	cd8+ t
672#ATGGATCCACGTTACA-1	672	SU-O-001	0	1	0	18.187	3288	Ovarian tumor	ALL		immune	dc	dc2
672#ATGGATCCAGGTCCTG-1	672	SU-O-001	5	3	22.8692	31.411	3838	Ovarian tumor	ALL	SU-O-001:clone_58	immune	cd4+ t	cd4+ t
672#ATGGATCCATTCACGA-1	672	SU-O-001	5	2	4.82753	23.031	4854	Ovarian tumor	ALL		immune	cd4+ t	cd4+ t
672#ATGGATCGTAACGGCA-1	672	SU-O-001	6	0	0	19.082	1539	Ovarian tumor	ALL		immune	cd8+ t	cd8+ t
672#ATGGATCGTAGCTGTT-1	672	SU-O-001	7	0	0	21.147	2909	Ovarian tumor	ALL	SU-O-001:clone_3	immune	cd8+ t	cd8+ t
672#ATGGATCGTATCATGC-1	672	SU-O-001	10	0	0	8.23	24993	Ovarian tumor	ALL		tumor	tumor	tumor
672#ATGGATCGTCTGCGCA-1	672	SU-O-001	5	0	0	24.856	2137	Ovarian tumor	ALL	SU-O-001:clone_156	immune	cd4+ t	cd4+ t
672#ATGGATCGTGATAAGT-1	672	SU-O-001	10	1	0	12.81	11661	Ovarian tumor	ALL		tumor	tumor	tumor
672#ATGGATCGTTCTACCC-1	672	SU-O-001	4	0	0	26.704	1609	Ovarian tumor	ALL		immune	nk_ilc	nk
672#ATGGATCGTTTGCGAT-1	672	SU-O-001	7	0	0	21.845	1715	Ovarian tumor	ALL	SU-O-001:clone_19	immune	cd8+ t	cd8+ t
672#ATGGATCTCACTGGTA-1	672	SU-O-001	5	0	0	22.313	3573	Ovarian tumor	ALL		immune	tnk_other	mait
672#ATGGATCTCCTAGAGT-1	672	SU-O-001	6	1	0	20.662	2505	Ovarian tumor	ALL		immune	cd8+ t	cd8+ t
672#ATGGATCTCTCTGCGT-1	672	SU-O-001	5	2	4.82753	20.503	6042	Ovarian tumor	ALL		immune	cd4+ t	cd4+ t
672#ATGTACGAGACAGTGC-1	672	SU-O-001	10	1	0	15.209	6345	Ovarian tumor	ALL		tumor	tumor	tumor
672#ATGTACGAGGTTAACA-1	672	SU-O-001	8	0	0	15.336	2579	Ovarian tumor	ALL		immune	b	b
672#ATGTACGAGTGCTGAG-1	672	SU-O-001	10	1	0	18.152	16698	Ovarian tumor	ALL		tumor	tumor	tumor
672#ATGTACGCAACTAGAA-1	672	SU-O-001	4	2	4.82753	19.575	12089	Ovarian tumor	ALL	SU-O-001:clone_128	immune	nk_ilc	nk
672#ATGTACGCAAGGCGTA-1	672	SU-O-001	3	0	0	26.155	2996	Ovarian tumor	ALL	SU-O-001:clone_468	immune	treg	treg
672#ATGTACGCAATGGTAA-1	672	SU-O-001	2	1	0	18.726	5630	Ovarian tumor	ALL	SU-O-001:clone_395	immune	mono	tissue mono
672#ATGTACGCACAGATGG-1	672	SU-O-001	2	0	0	21.442	5895	Ovarian tumor	ALL		immune	mono	tissue mono
672#ATGTACGCACTCCACT-1	672	SU-O-001	8	1	0	23.065	12787	Ovarian tumor	ALL		immune	b	b
672#ATGTACGCAGGCATTT-1	672	SU-O-001	6	2	4.82753	21.042	9223	Ovarian tumor	ALL		immune	cd8+ t	cd8+ t
672#ATGTACGCAGGTTATC-1	672	SU-O-001	5	0	0	22.572	3385	Ovarian tumor	ALL		immune	cd4+ t	cd4+ t
672#ATGTACGCAGTAGTCT-1	672	SU-O-001	6	0	0	20.198	4625	Ovarian tumor	ALL		immune	cd8+ t	cd8+ t
672#ATGTACGCATTCACCC-1	672	SU-O-001	5	1	0	27.942	4858	Ovarian tumor	ALL		immune	tnk_other	mait
672#ATGTACGGTAAGGTCG-1	672	SU-O-001	5	0	0	30.657	1406	Ovarian tumor	ALL	SU-O-001:clone_123	immune	tnk_other	mait
672#ATGTACGGTACGTAGG-1	672	SU-O-001	8	0	0	20.592	5342	Ovarian tumor	ALL		immune	b	b
672#ATGTACGGTAGCCATT-1	672	SU-O-001	5	2	4.82753	27.359	5291	Ovarian tumor	ALL		immune	cd4+ t	cd4+ t
672#ATGTACGGTCAACAGG-1	672	SU-O-001	6	0	0	22.068	6258	Ovarian tumor	ALL	SU-O-001:clone_23	immune	cd8+ t	cd8+ t
672#ATGTACGGTTTCGTTT-1	672	SU-O-001	8	1	0	21.771	10476	Ovarian tumor	ALL		immune	b	b
672#ATGTACGTCAACGTGT-1	672	SU-O-001	16	0	0	17.609	12321	Ovarian tumor	ALL	SU-O-001:clone_221	stromal	endothelial	endothelial
672#ATGTACGTCAGATACC-1	672	SU-O-001	0	1	0	15.185	25346	Ovarian tumor	ALL	SU-O-001:clone_217	immune	dc	dc2
672#ATGTACGTCCATCTAT-1	672	SU-O-001	0	2	4.82753	13.337	17966	Ovarian tumor	ALL	SU-O-001:clone_71	immune	dc	dc2
672#ATGTACGTCCGAGGAA-1	672	SU-O-001	6	1	0	21.079	7255	Ovarian tumor	ALL		immune	cd8+ t	cd8+ t
672#ATGTACGTCCTGAAAC-1	672	SU-O-001	6	1	0	18.303	3452	Ovarian tumor	ALL	SU-O-001:clone_11	immune	cd8+ t	cd8+ t
672#ATGTACGTCTTACGGA-1	672	SU-O-001	7	0	0	17.06	2819	Ovarian tumor	ALL		immune	cd8+ t	cd8+ t
672#ATGTACGTCTTCATAC-1	672	SU-O-001	2	0	0	11.368	2430	Ovarian tumor	ALL		immune	dc	dc2
672#ATGTCGAAGACACTTC-1	672	SU-O-001	5	0	0	23.224	2838	Ovarian tumor	ALL		immune	cd4+ t	cd4+ t
672#ATGTCGAAGAGACTCG-1	672	SU-O-001	3	1	0	29.346	14201	Ovarian tumor	ALL		immune	cd4+ t	cd4+ t
672#ATGTCGAAGGAAACTT-1	672	SU-O-001	6	0	0	25.888	4181	Ovarian tumor	ALL		immune	cd8+ t	cd8+ t
672#ATGTCGAAGGAATGGA-1	672	SU-O-001	5	0	0	15.531	1577	Ovarian tumor	ALL		immune	tnk_other	mait
672#ATGTCGAAGGCTTCGC-1	672	SU-O-001	7	0	0	15.575	3175	Ovarian tumor	ALL	SU-O-001:clone_174	immune	cd8+ t	cd8+ t
672#ATGTCGAAGTAATGTG-1	672	SU-O-001	5	1	0	24.891	4696	Ovarian tumor	ALL	SU-O-001:clone_318	immune	tnk_other	mait
672#ATGTCGAAGTCCGTGC-1	672	SU-O-001	3	0	0	24.314	3747	Ovarian tumor	ALL	SU-O-001:clone_445	immune	treg	treg
672#ATGTCGACAAAGAAGG-1	672	SU-O-001	5	0	0	22.772	2530	Ovarian tumor	ALL	SU-O-001:clone_316	immune	tnk_other	mait
672#ATGTCGACAACACGGA-1	672	SU-O-001	6	0	0	22.826	3121	Ovarian tumor	ALL		immune	cd8+ t	cd8+ t
672#ATGTCGACAAGCAACG-1	672	SU-O-001	8	0	0	28.065	3621	Ovarian tumor	ALL	SU-O-001:clone_219	immune	b	b
672#ATGTCGACACACACCG-1	672	SU-O-001	1	0	0	13.015	17236	Ovarian tumor	ALL		immune	mono	tissue mono
672#ATGTCGACACTGATAC-1	672	SU-O-001	6	1	0	22.492	6126	Ovarian tumor	ALL		immune	cd8+ t	cd8+ t
672#ATGTCGACACTTATGG-1	672	SU-O-001	0	0	0	15.162	12199	Ovarian tumor	ALL		immune	dc	dc2
672#ATGTCGACAGAACTTC-1	672	SU-O-001	6	0	0	26.651	3649	Ovarian tumor	ALL	SU-O-001:clone_529	immune	cd8+ t	cd8+ t
672#ATGTCGAGTAGGGTTG-1	672	SU-O-001	8	0	0	16.24	12194	Ovarian tumor	ALL		immune	b	b
672#ATGTCGAGTGACCAGA-1	672	SU-O-001	5	2	4.82753	19.014	6870	Ovarian tumor	ALL		immune	cd4+ t	cd4+ t
672#ATGTCGAGTTTCAGCA-1	672	SU-O-001	0	0	0	14.593	13416	Ovarian tumor	ALL		immune	dc	dc2
672#ATGTCGATCACGTGTA-1	672	SU-O-001	3	0	0	25.186	4523	Ovarian tumor	ALL		immune	treg	treg
672#ATGTCGATCGAAGCCC-1	672	SU-O-001	10	0	0	12.767	1401	Ovarian tumor	ALL		tumor	tumor	tumor
672#ATGTCTTAGAATCAAC-1	672	SU-O-001	6	1	0	25.302	7156	Ovarian tumor	ALL		immune	cd8+ t	cd8+ t
672#ATGTCTTAGGAACCGT-1	672	SU-O-001	10	0	0	19.107	2015	Ovarian tumor	ALL		tumor	tumor	tumor
672#ATGTCTTAGTAGAAGG-1	672	SU-O-001	0	2	4.82753	13.419	8204	Ovarian tumor	ALL		immune	mac	momac1
672#ATGTCTTAGTTACACC-1	672	SU-O-001	0	0	0	17.11	16623	Ovarian tumor	ALL		immune	dc	dc2
672#ATGTCTTAGTTCTCCC-1	672	SU-O-001	5	0	0	21.24	3207	Ovarian tumor	ALL		immune	tnk_other	mait
672#ATGTCTTCAAATGCTC-1	672	SU-O-001	3	0	0	23.512	4873	Ovarian tumor	ALL	SU-O-001:clone_356	immune	treg	treg
672#ATGTCTTCAATGACTC-1	672	SU-O-001	10	1	0	22.258	4898	Ovarian tumor	ALL		tumor	tumor	tumor
672#ATGTCTTCACAGATGG-1	672	SU-O-001	0	0	0	16.107	9958	Ovarian tumor	ALL		immune	dc	dc2
672#ATGTCTTCATCGTACA-1	672	SU-O-001	1	0	0	18.305	6331	Ovarian tumor	ALL		immune	dc	dc3
672#ATGTCTTCATTAGCAC-1	672	SU-O-001	10	0	0	9.827	9518	Ovarian tumor	ALL		tumor	tumor	tumor
672#ATGTCTTGTGAATACA-1	672	SU-O-001	6	0	0	22.704	3226	Ovarian tumor	ALL		immune	cd8+ t	cd8+ t
672#ATGTCTTGTGAATGTA-1	672	SU-O-001	0	0	0	16.689	5447	Ovarian tumor	ALL		immune	dc	dc2
672#ATGTCTTGTGTTAGAA-1	672	SU-O-001	0	1	0	11.478	20450	Ovarian tumor	ALL		immune	dc	dc2
672#ATGTCTTGTTAAGTCC-1	672	SU-O-001	0	0	0	11.456	5257	Ovarian tumor	ALL	SU-O-001:clone_62	immune	dc	dc3
672#ATGTCTTTCCGCTCTA-1	672	SU-O-001	6	0	0	21.94	3927	Ovarian tumor	ALL	SU-O-001:clone_8	immune	cd8+ t	cd8+ t
672#ATGTCTTTCTGAACGT-1	672	SU-O-001	8	1	0	19.624	5703	Ovarian tumor	ALL		immune	b	b
672#ATGTTTCAGATCTAAG-1	672	SU-O-001	6	1	0	19.117	4198	Ovarian tumor	ALL	SU-O-001:clone_8	immune	cd8+ t	cd8+ t
672#ATGTTTCAGTTCCCGG-1	672	SU-O-001	6	0	0	21.32	11045	Ovarian tumor	ALL		immune	cd8+ t	cd8+ t
672#ATGTTTCCAAATTGAG-1	672	SU-O-001	5	0	0	24.237	1676	Ovarian tumor	ALL		immune	cd4+ t	cd4+ t
672#ATGTTTCCAAGCGGTA-1	672	SU-O-001	5	0	0	17.365	1860	Ovarian tumor	ALL		immune	cd4+ t	cd4+ t
672#ATGTTTCCAGGATGTG-1	672	SU-O-001	0	1	0	15.174	7899	Ovarian tumor	ALL	SU-O-001:clone_72	immune	dc	dc2
672#ATGTTTCCAGGTAGGT-1	672	SU-O-001	5	0	0	27.251	3211	Ovarian tumor	ALL		immune	cd4+ t	cd4+ t
672#ATGTTTCGTACGCCCA-1	672	SU-O-001	0	2	4.82753	19.327	19901	Ovarian tumor	ALL	SU-O-001:clone_484	immune	mac	momac1
672#ATGTTTCGTACTTCGA-1	672	SU-O-001	6	0	0	22.004	3580	Ovarian tumor	ALL	SU-O-001:clone_2	immune	cd8+ t	cd8+ t
672#ATGTTTCGTAGGGTTG-1	672	SU-O-001	10	2	4.82753	17.316	16084	Ovarian tumor	ALL		tumor	tumor	tumor
672#ATGTTTCGTCGTAGTT-1	672	SU-O-001	8	0	0	27.174	1422	Ovarian tumor	ALL		immune	b	b
672#ATGTTTCTCAAAGTAG-1	672	SU-O-001	6	0	0	21.886	3212	Ovarian tumor	ALL		immune	cd8+ t	cd8+ t
672#ATGTTTCTCAGGATCT-1	672	SU-O-001	2	0	0	26.23	1513	Ovarian tumor	ALL		immune	mono	tissue mono
672#ATGTTTCTCCAGAGAG-1	672	SU-O-001	5	0	0	25.403	4098	Ovarian tumor	ALL		immune	cd4+ t	cd4+ t
672#ATGTTTCTCCCAGCGA-1	672	SU-O-001	4	0	0	22.415	5426	Ovarian tumor	ALL		immune	nk_ilc	nk
672#ATGTTTCTCCTAGAGT-1	672	SU-O-001	5	0	0	24.662	1585	Ovarian tumor	ALL		immune	tnk_other	mait
672#ATGTTTCTCCTCCTGA-1	672	SU-O-001	0	0	0	12.92	1797	Ovarian tumor	ALL		immune	dc	dc3
672#ATGTTTCTCGCACCTT-1	672	SU-O-001	10	0	0	14.956	6335	Ovarian tumor	ALL		tumor	tumor	tumor
672#ATGTTTCTCGTATAGC-1	672	SU-O-001	0	1	0	17.468	16737	Ovarian tumor	ALL		immune	dc	dc2
672#ATGTTTCTCGTCTAGA-1	672	SU-O-001	5	0	0	32.034	1831	Ovarian tumor	ALL	SU-O-001:clone_273	immune	tnk_other	mait
672#ATGTTTCTCTCCAACC-1	672	SU-O-001	6	0	0	25.463	7807	Ovarian tumor	ALL	SU-O-001:clone_12	immune	cd8+ t	cd8+ t
672#ATGTTTCTCTCGCGTT-1	672	SU-O-001	5	0	0	18.869	1927	Ovarian tumor	ALL	SU-O-001:clone_128	immune	cd4+ t	cd4+ t
672#ATGTTTCTCTGGGCGT-1	672	SU-O-001	0	0	0	20.56	2244	Ovarian tumor	ALL		immune	mac	momac1
672#ATTACCTAGCTCGTTA-1	672	SU-O-001	10	0	0	16.325	9611	Ovarian tumor	ALL		tumor	tumor	tumor
672#ATTACCTAGCTGGAGT-1	672	SU-O-001	6	0	0	19.312	13467	Ovarian tumor	ALL	SU-O-001:clone_10	immune	cd8+ t	cd8+ t
672#ATTACCTAGGCAATTA-1	672	SU-O-001	6	2	4.82753	22.181	5314	Ovarian tumor	ALL	SU-O-001:clone_407	immune	cd8+ t	cd8+ t
672#ATTACCTCAACGCAAG-1	672	SU-O-001	6	0	0	21.256	3273	Ovarian tumor	ALL	SU-O-001:clone_8	immune	cd8+ t	cd8+ t
672#ATTACCTCAAGGATGC-1	672	SU-O-001	2	0	0	14.905	1428	Ovarian tumor	ALL	SU-O-001:clone_2	immune	mono	tissue mono
672#ATTACCTCAAGTCCTA-1	672	SU-O-001	6	0	0	22.109	2634	Ovarian tumor	ALL		immune	cd8+ t	cd8+ t
672#ATTACCTCAATAGTGA-1	672	SU-O-001	8	1	0	24.017	3156	Ovarian tumor	ALL	SU-O-001:clone_461	immune	b	b
672#ATTACCTCAATCACTG-1	672	SU-O-001	5	0	0	30.07	1590	Ovarian tumor	ALL		immune	cd4+ t	cd4+ t
672#ATTACCTCAATTAGGA-1	672	SU-O-001	5	0	0	28.194	2476	Ovarian tumor	ALL	SU-O-001:clone_52	immune	tnk_other	mait
672#ATTACCTCACTAAACC-1	672	SU-O-001	6	3	22.8692	21.691	5626	Ovarian tumor	ALL		immune	cd8+ t	cd8+ t
672#ATTACCTCAGAGATGC-1	672	SU-O-001	8	0	0	17.287	5967	Ovarian tumor	ALL		immune	b	b
672#ATTACCTCAGTAAGCG-1	672	SU-O-001	8	0	0	28.506	1729	Ovarian tumor	ALL		immune	b	b
672#ATTACCTCATTACACG-1	672	SU-O-001	10	0	0	19.822	1839	Ovarian tumor	ALL		tumor	tumor	tumor
672#ATTACCTGTCAACAGG-1	672	SU-O-001	6	3	22.8692	33.433	4704	Ovarian tumor	ALL		immune	cd8+ t	cd8+ t
672#ATTACCTGTCCCGAGT-1	672	SU-O-001	6	0	0	22.329	4672	Ovarian tumor	ALL		immune	cd8+ t	cd8+ t
672#ATTACCTGTGAATCGG-1	672	SU-O-001	5	0	0	30.24	3508	Ovarian tumor	ALL	SU-O-001:clone_41	immune	cd4+ t	cd4+ t
672#ATTACCTGTTGTATCG-1	672	SU-O-001	6	0	0	20.795	4017	Ovarian tumor	ALL	SU-O-001:clone_28	immune	cd8+ t	cd8+ t
672#ATTACCTGTTTCTACT-1	672	SU-O-001	5	0	0	23.655	5004	Ovarian tumor	ALL	SU-O-001:clone_13	immune	tnk_other	mait
672#ATTACCTGTTTGGATC-1	672	SU-O-001	10	0	0	16.382	1839	Ovarian tumor	ALL		tumor	tumor	tumor
672#ATTACCTTCACACGTA-1	672	SU-O-001	6	0	0	21.406	13491	Ovarian tumor	ALL	SU-O-001:clone_4	immune	cd8+ t	cd8+ t
672#ATTACCTTCCAGCACG-1	672	SU-O-001	8	2	4.82753	24.173	7647	Ovarian tumor	ALL		immune	b	b
672#ATTACCTTCCCAGCGA-1	672	SU-O-001	6	0	0	25.981	6065	Ovarian tumor	ALL		immune	cd8+ t	cd8+ t
672#ATTACCTTCCTGTGGG-1	672	SU-O-001	6	0	0	20.327	5235	Ovarian tumor	ALL	SU-O-001:clone_5	immune	cd8+ t	cd8+ t
672#ATTACCTTCGGTACTA-1	672	SU-O-001	5	1	0	21.012	3269	Ovarian tumor	ALL		immune	tnk_other	mait
672#ATTACCTTCGTTCCGT-1	672	SU-O-001	5	0	0	17.688	6357	Ovarian tumor	ALL		immune	cd4+ t	cd4+ t
672#ATTACTCAGAATCAAC-1	672	SU-O-001	0	1	0	16.801	7963	Ovarian tumor	ALL		immune	dc	dc2
672#ATTACTCAGAGGAATG-1	672	SU-O-001	10	0	0	19.068	5458	Ovarian tumor	ALL		tumor	tumor	tumor
672#ATTACTCAGATACCAA-1	672	SU-O-001	8	0	0	14.889	2050	Ovarian tumor	ALL	SU-O-001:clone_286	immune	b	b
672#ATTACTCAGCGTTAGG-1	672	SU-O-001	6	0	0	27.183	4563	Ovarian tumor	ALL		immune	cd8+ t	cd8+ t
672#ATTACTCAGGCAGATC-1	672	SU-O-001	10	0	0	10.647	2026	Ovarian tumor	ALL		tumor	tumor	tumor
672#ATTACTCAGTACCCAT-1	672	SU-O-001	5	0	0	28.368	2168	Ovarian tumor	ALL	SU-O-001:clone_512	immune	cd4+ t	cd4+ t
672#ATTACTCAGTTTACGC-1	672	SU-O-001	10	0	0	10.482	7044	Ovarian tumor	ALL		tumor	tumor	tumor
672#ATTACTCCAAGCAATA-1	672	SU-O-001	5	0	0	28.508	2953	Ovarian tumor	ALL	SU-O-001:clone_180	immune	tnk_other	mait
672#ATTACTCCACGTTAGT-1	672	SU-O-001	4	1	0	25.31	1916	Ovarian tumor	ALL		immune	nk_ilc	nk
672#ATTACTCCATGGGAAC-1	672	SU-O-001	8	0	0	18.38	2052	Ovarian tumor	ALL		immune	b	b
672#ATTACTCGTACAACGG-1	672	SU-O-001	5	1	0	26.605	1486	Ovarian tumor	ALL	SU-O-001:clone_496	immune	tnk_other	mait
672#ATTACTCGTACATGGG-1	672	SU-O-001	10	0	0	14.754	3708	Ovarian tumor	ALL		tumor	tumor	tumor
672#ATTACTCGTATGTTCG-1	672	SU-O-001	6	1	0	26.619	3886	Ovarian tumor	ALL		immune	cd8+ t	cd8+ t
672#ATTACTCGTATTTGCG-1	672	SU-O-001	5	0	0	28.665	2931	Ovarian tumor	ALL	SU-O-001:clone_483	immune	cd4+ t	cd4+ t
672#ATTACTCGTCACCCGA-1	672	SU-O-001	6	0	0	29.26	2627	Ovarian tumor	ALL	SU-O-001:clone_537	immune	cd8+ t	cd8+ t
672#ATTACTCGTGATAACA-1	672	SU-O-001	6	0	0	24.203	6846	Ovarian tumor	ALL		immune	cd8+ t	cd8+ t
672#ATTACTCGTTTGATCG-1	672	SU-O-001	5	2	4.82753	22.447	4013	Ovarian tumor	ALL	SU-O-001:clone_183	immune	tnk_other	mait
672#ATTACTCTCAGTTGAC-1	672	SU-O-001	6	0	0	17.421	1562	Ovarian tumor	ALL		immune	cd8+ t	cd8+ t
672#ATTACTCTCATCGCCT-1	672	SU-O-001	0	2	4.82753	19.219	13688	Ovarian tumor	ALL	SU-O-001:clone_491	immune	dc	dc2
672#ATTACTCTCCAGTTAG-1	672	SU-O-001	8	0	0	32.107	1583	Ovarian tumor	ALL	SU-O-001:clone_448	immune	b	b
672#ATTACTCTCCTCATTA-1	672	SU-O-001	5	0	0	16.584	1738	Ovarian tumor	ALL		immune	cd4+ t	cd4+ t
672#ATTACTCTCGCTAGTA-1	672	SU-O-001	10	0	0	20.188	4738	Ovarian tumor	ALL		tumor	tumor	tumor
672#ATTACTCTCGGTCTAA-1	672	SU-O-001	5	0	0	24.509	4713	Ovarian tumor	ALL		immune	tnk_other	mait
672#ATTACTCTCTAGCTGA-1	672	SU-O-001	6	0	0	19.605	1704	Ovarian tumor	ALL		immune	cd8+ t	cd8+ t
672#ATTCGTTAGACGCCCT-1	672	SU-O-001	5	0	0	17.396	2224	Ovarian tumor	ALL		immune	cd4+ t	cd4+ t
672#ATTCGTTAGACTCTTG-1	672	SU-O-001	10	0	0	20.272	1428	Ovarian tumor	ALL		tumor	tumor	tumor
672#ATTCGTTAGCGTCTGC-1	672	SU-O-001	5	0	0	27.774	1670	Ovarian tumor	ALL		immune	cd4+ t	cd4+ t
672#ATTCGTTAGGCCTCTG-1	672	SU-O-001	3	0	0	27.276	3471	Ovarian tumor	ALL		immune	treg	treg
672#ATTCGTTAGGTACATA-1	672	SU-O-001	8	1	0	23.544	8135	Ovarian tumor	ALL		immune	b	b
672#ATTCGTTAGTCATACC-1	672	SU-O-001	5	0	0	30.171	3056	Ovarian tumor	ALL		immune	tnk_other	mait
672#ATTCGTTAGTCGAGCA-1	672	SU-O-001	6	0	0	24.234	3671	Ovarian tumor	ALL	SU-O-001:clone_202	immune	cd8+ t	cd8+ t
672#ATTCGTTAGTCTGCTA-1	672	SU-O-001	5	0	0	15.252	5887	Ovarian tumor	ALL		immune	cd4+ t	cd4+ t
672#ATTCGTTCAGGACTGA-1	672	SU-O-001	4	1	0	26.395	3624	Ovarian tumor	ALL	SU-O-001:clone_227	immune	nk_ilc	nk
672#ATTCGTTCATCACAAC-1	672	SU-O-001	6	0	0	26.51	1484	Ovarian tumor	ALL		immune	cd8+ t	cd8+ t
672#ATTCGTTGTACTAGAA-1	672	SU-O-001	10	0	0	17.464	7271	Ovarian tumor	ALL		tumor	tumor	tumor
672#ATTCGTTGTGCCAAGA-1	672	SU-O-001	7	0	0	7.433	12645	Ovarian tumor	ALL		immune	nk_ilc	nk
672#ATTCGTTGTTGCAGAG-1	672	SU-O-001	5	0	0	19.937	3670	Ovarian tumor	ALL		immune	tnk_other	mait
672#ATTCGTTTCGCTGATA-1	672	SU-O-001	6	0	0	26.518	4290	Ovarian tumor	ALL		immune	cd8+ t	cd8+ t
672#ATTCGTTTCGGATGTT-1	672	SU-O-001	6	0	0	24.317	4300	Ovarian tumor	ALL		immune	cd8+ t	cd8+ t
672#ATTCGTTTCGTCGCAG-1	672	SU-O-001	1	0	0	12.196	1555	Ovarian tumor	ALL		immune	mono	tissue mono
672#ATTGTCTAGACAGCTG-1	672	SU-O-001	6	0	0	24.169	3171	Ovarian tumor	ALL		immune	cd8+ t	cd8+ t
672#ATTGTCTAGATGTTCC-1	672	SU-O-001	10	0	0	17.356	3352	Ovarian tumor	ALL		tumor	tumor	tumor
672#ATTGTCTAGCATGATA-1	672	SU-O-001	5	2	4.82753	22.908	3568	Ovarian tumor	ALL	SU-O-001:clone_297	immune	tnk_other	mait
672#ATTGTCTAGTCCGGAA-1	672	SU-O-001	10	2	4.82753	17.282	9674	Ovarian tumor	ALL		tumor	tumor	tumor
672#ATTGTCTAGTGAATAC-1	672	SU-O-001	10	0	0	11.199	2389	Ovarian tumor	ALL		tumor	tumor	tumor
672#ATTGTCTCACCCATCT-1	672	SU-O-001	5	0	0	21.458	2485	Ovarian tumor	ALL		immune	tnk_other	mait
672#ATTGTCTCACCCTTTG-1	672	SU-O-001	6	0	0	22.155	7265	Ovarian tumor	ALL	SU-O-001:clone_44	immune	cd8+ t	cd8+ t
672#ATTGTCTCAGCGTAGA-1	672	SU-O-001	5	0	0	17.375	2886	Ovarian tumor	ALL	SU-O-001:clone_7	immune	tnk_other	mait
672#ATTGTCTCATTAGCAC-1	672	SU-O-001	6	0	0	22.786	5274	Ovarian tumor	ALL	SU-O-001:clone_216	immune	cd8+ t	cd8+ t
672#ATTGTCTCATTTAGGC-1	672	SU-O-001	10	0	0	12.263	7656	Ovarian tumor	ALL		tumor	tumor	tumor
672#ATTGTCTGTATGTCCA-1	672	SU-O-001	5	0	0	20.93	5040	Ovarian tumor	ALL		immune	cd4+ t	cd4+ t
672#ATTGTCTGTCAAGACG-1	672	SU-O-001	8	0	0	26.585	3238	Ovarian tumor	ALL	SU-O-001:clone_94	immune	b	b
672#ATTGTCTGTCGAGGAT-1	672	SU-O-001	5	0	0	28.366	1398	Ovarian tumor	ALL		immune	cd4+ t	cd4+ t
672#ATTGTCTGTGAATGTA-1	672	SU-O-001	1	0	0	16.003	11054	Ovarian tumor	ALL		immune	dc	dc3
672#ATTGTCTGTTACACTG-1	672	SU-O-001	5	0	0	27.049	1518	Ovarian tumor	ALL	SU-O-001:clone_124	immune	cd4+ t	cd4+ t
672#ATTGTCTGTTTCTCTA-1	672	SU-O-001	5	0	0	23.418	4137	Ovarian tumor	ALL	SU-O-001:clone_409	immune	tnk_other	mait
672#ATTGTCTTCAGGTCTA-1	672	SU-O-001	8	0	0	20.383	7718	Ovarian tumor	ALL		immune	b	b
672#ATTGTCTTCCATACGA-1	672	SU-O-001	10	0	0	16.855	4005	Ovarian tumor	ALL		tumor	tumor	tumor
672#ATTGTCTTCGAGAAGC-1	672	SU-O-001	6	1	0	25.164	4101	Ovarian tumor	ALL		immune	cd8+ t	cd8+ t
672#ATTGTCTTCGGTTGTA-1	672	SU-O-001	5	1	0	22.042	2801	Ovarian tumor	ALL	SU-O-001:clone_25	immune	tnk_other	mait
672#ATTGTCTTCTCGTGAA-1	672	SU-O-001	0	0	0	16.236	20469	Ovarian tumor	ALL	SU-O-001:clone_33	immune	dc	dc2
672#ATTGTCTTCTGAAAGA-1	672	SU-O-001	6	0	0	22.707	6638	Ovarian tumor	ALL	SU-O-001:clone_3	immune	cd8+ t	cd8+ t
672#ATTGTCTTCTTAGTGG-1	672	SU-O-001	8	3	22.8692	25.957	4952	Ovarian tumor	ALL	SU-O-001:clone_15	immune	b	b
672#ATTGTGGAGCAATAAC-1	672	SU-O-001	5	0	0	29.151	2983	Ovarian tumor	ALL	SU-O-001:clone_505	immune	treg	treg
672#ATTGTGGAGCATTGGG-1	672	SU-O-001	6	1	0	30.205	4291	Ovarian tumor	ALL		immune	cd8+ t	cd8+ t
672#ATTGTGGAGCCAGAAC-1	672	SU-O-001	5	0	0	21.057	2227	Ovarian tumor	ALL		immune	tnk_other	mait
672#ATTGTGGAGGCAGTAC-1	672	SU-O-001	6	0	0	23.551	3128	Ovarian tumor	ALL		immune	cd8+ t	cd8+ t
672#ATTGTGGAGGTCACTT-1	672	SU-O-001	5	0	0	21.751	5686	Ovarian tumor	ALL		immune	tnk_other	mait
672#ATTGTGGAGTCTAGAA-1	672	SU-O-001	6	2	4.82753	16.81	8825	Ovarian tumor	ALL	SU-O-001:clone_260	immune	cd8+ t	cd8+ t
672#ATTGTGGCAATCATCG-1	672	SU-O-001	0	0	0	15.112	6450	Ovarian tumor	ALL		immune	dc	dc2
672#ATTGTGGCACGCGATC-1	672	SU-O-001	6	0	0	19.557	1838	Ovarian tumor	ALL		immune	cd8+ t	cd8+ t
672#ATTGTGGCAGCGTAGA-1	672	SU-O-001	8	0	0	20.496	3764	Ovarian tumor	ALL	SU-O-001:clone_308	immune	b	b
672#ATTGTGGCAGCTATAC-1	672	SU-O-001	5	0	0	25.011	3375	Ovarian tumor	ALL		immune	cd4+ t	cd4+ t
672#ATTGTGGCATCCCAAA-1	672	SU-O-001	6	0	0	24.988	6001	Ovarian tumor	ALL		immune	cd8+ t	cd8+ t
672#ATTGTGGCATCGCTAA-1	672	SU-O-001	0	0	0	16.209	10215	Ovarian tumor	ALL	SU-O-001:clone_41	immune	dc	dc2
672#ATTGTGGGTAAACGAT-1	672	SU-O-001	5	2	4.82753	24.771	5941	Ovarian tumor	ALL		immune	tnk_other	mait
672#ATTGTGGGTTTAAGGA-1	672	SU-O-001	10	0	0	7.966	4378	Ovarian tumor	ALL		tumor	tumor	tumor
672#ATTGTGGTCCCAATAG-1	672	SU-O-001	5	2	4.82753	26.537	2524	Ovarian tumor	ALL	SU-O-001:clone_27	immune	tnk_other	mait
672#ATTGTGGTCGACTGGC-1	672	SU-O-001	10	0	0	14.124	5907	Ovarian tumor	ALL		tumor	tumor	tumor
672#ATTGTGGTCTCGTGAA-1	672	SU-O-001	8	1	0	27.167	3883	Ovarian tumor	ALL		immune	b	b
672#ATTGTGGTCTTTATCG-1	672	SU-O-001	2	0	0	17.853	6351	Ovarian tumor	ALL	SU-O-001:clone_19	immune	mono	tissue mono
672#ATTTGTCAGCGAGCTA-1	672	SU-O-001	6	1	0	27.875	2729	Ovarian tumor	ALL	SU-O-001:clone_359	immune	cd8+ t	cd8+ t
672#ATTTGTCAGCTGAAAT-1	672	SU-O-001	8	0	0	19.658	4229	Ovarian tumor	ALL		immune	b	b
672#ATTTGTCAGGCCAGTA-1	672	SU-O-001	6	0	0	19.129	7277	Ovarian tumor	ALL	SU-O-001:clone_192	immune	cd8+ t	cd8+ t
672#ATTTGTCAGGCTTTAC-1	672	SU-O-001	0	0	0	24.3	1449	Ovarian tumor	ALL		immune	dc	dc3
672#ATTTGTCAGTACGCGA-1	672	SU-O-001	6	1	0	18.628	16357	Ovarian tumor	ALL	SU-O-001:clone_3	immune	cd8+ t	cd8+ t
672#ATTTGTCCACGTTAGT-1	672	SU-O-001	5	0	0	23.165	2634	Ovarian tumor	ALL		immune	cd4+ t	cd4+ t
672#ATTTGTCCACTGATAC-1	672	SU-O-001	4	2	4.82753	22.429	5923	Ovarian tumor	ALL		immune	nk_ilc	nk
672#ATTTGTCCAGACCTGC-1	672	SU-O-001	6	2	4.82753	25.976	3053	Ovarian tumor	ALL	SU-O-001:clone_222	immune	cd8+ t	cd8+ t
672#ATTTGTCCATTCACCC-1	672	SU-O-001	10	0	0	15.677	4241	Ovarian tumor	ALL		tumor	tumor	tumor
672#ATTTGTCGTTACACTG-1	672	SU-O-001	3	0	0	28.785	2242	Ovarian tumor	ALL		immune	treg	treg
672#ATTTGTCGTTTCTTAC-1	672	SU-O-001	6	0	0	23.351	4552	Ovarian tumor	ALL	SU-O-001:clone_287	immune	cd8+ t	cd8+ t
672#ATTTGTCTCGTGAGTT-1	672	SU-O-001	8	0	0	21.107	2148	Ovarian tumor	ALL		immune	b	b
672#ATTTGTCTCTGGCTAA-1	672	SU-O-001	3	1	0	26.644	7803	Ovarian tumor	ALL		immune	treg	treg
672#CAAAGCTAGAGAACCC-1	672	SU-O-001	0	1	0	17.159	14165	Ovarian tumor	ALL	SU-O-001:clone_523	immune	dc	dc2
672#CAAAGCTAGAGAGTTT-1	672	SU-O-001	3	0	0	27.66	3799	Ovarian tumor	ALL		immune	treg	treg
672#CAAAGCTAGAGCGAAA-1	672	SU-O-001	6	0	0	14.017	2839	Ovarian tumor	ALL		immune	cd8+ t	cd8+ t
672#CAAAGCTAGGAGTAGA-1	672	SU-O-001	6	0	0	24.282	2617	Ovarian tumor	ALL		immune	cd8+ t	cd8+ t
672#CAAAGCTCAAGCAGGT-1	672	SU-O-001	0	0	0	13.715	3480	Ovarian tumor	ALL		immune	dc	dc2
672#CAAAGCTCACTGCTCT-1	672	SU-O-001	10	0	0	17.258	3099	Ovarian tumor	ALL		tumor	tumor	tumor
672#CAAAGCTCAGGTAACG-1	672	SU-O-001	6	0	0	14.175	5443	Ovarian tumor	ALL		immune	cd8+ t	cd8+ t
672#CAAAGCTGTACGTAGG-1	672	SU-O-001	6	2	4.82753	21.303	4852	Ovarian tumor	ALL	SU-O-001:clone_3	immune	cd8+ t	cd8+ t
672#CAAAGCTGTGATGCTT-1	672	SU-O-001	6	0	0	21.238	4278	Ovarian tumor	ALL		immune	cd8+ t	cd8+ t
672#CAAAGCTGTGGCATAG-1	672	SU-O-001	3	1	0	23.936	4466	Ovarian tumor	ALL		immune	treg	treg
672#CAAAGCTGTGTCGTGC-1	672	SU-O-001	10	0	0	16.026	7790	Ovarian tumor	ALL		tumor	tumor	tumor
672#CAAAGCTTCATTCTCA-1	672	SU-O-001	5	0	0	20.33	3199	Ovarian tumor	ALL		immune	tnk_other	mait
672#CAAAGCTTCCAGAGAG-1	672	SU-O-001	5	0	0	23.684	4209	Ovarian tumor	ALL	SU-O-001:clone_402	immune	cd4+ t	cd4+ t
672#CAAAGCTTCGGGCTCA-1	672	SU-O-001	10	0	0	12.527	9701	Ovarian tumor	ALL		tumor	tumor	tumor
672#CAAAGCTTCGTTACAG-1	672	SU-O-001	5	0	0	19.566	1949	Ovarian tumor	ALL		immune	tnk_other	mait
672#CAAAGCTTCTATCTAC-1	672	SU-O-001	8	2	4.82753	21.692	10052	Ovarian tumor	ALL		immune	b	b
672#CAACCAAAGAGAATTC-1	672	SU-O-001	6	0	0	22.632	6450	Ovarian tumor	ALL		immune	cd8+ t	cd8+ t
672#CAACCAAAGAGGTCCA-1	672	SU-O-001	0	0	0	16.637	3301	Ovarian tumor	ALL		immune	dc	dc2
672#CAACCAAAGCTATCGT-1	672	SU-O-001	5	0	0	34.599	3076	Ovarian tumor	ALL		immune	cd4+ t	cd4+ t
672#CAACCAAAGTACGACG-1	672	SU-O-001	10	2	4.82753	17.314	9320	Ovarian tumor	ALL		tumor	tumor	tumor
672#CAACCAACAATGTGCT-1	672	SU-O-001	4	1	0	27.185	5191	Ovarian tumor	ALL		immune	nk_ilc	nk
672#CAACCAACACGCTGTG-1	672	SU-O-001	4	2	4.82753	22.192	9346	Ovarian tumor	ALL		immune	cd4+ t	cd4+ t
672#CAACCAACACTTATGG-1	672	SU-O-001	0	0	0	16.539	3940	Ovarian tumor	ALL		immune	dc	dc3
672#CAACCAAGTAGACGCA-1	672	SU-O-001	5	0	0	11.725	7903	Ovarian tumor	ALL		immune	cd4+ t	cd4+ t
672#CAACCAAGTATTCTCT-1	672	SU-O-001	5	0	0	16.688	6312	Ovarian tumor	ALL		immune	cd8+ t	cd8+ t
672#CAACCAAGTCCAACCG-1	672	SU-O-001	1	0	0	18.284	12220	Ovarian tumor	ALL		immune	dc	dc3
672#CAACCAAGTGAATGGC-1	672	SU-O-001	6	0	0	21.93	10372	Ovarian tumor	ALL		immune	cd8+ t	cd8+ t
672#CAACCAAGTTGGGAAC-1	672	SU-O-001	2	0	0	16.444	4253	Ovarian tumor	ALL	SU-O-001:clone_56	immune	mono	tissue mono
672#CAACCAAGTTTGCATG-1	672	SU-O-001	6	0	0	26.2	3003	Ovarian tumor	ALL	SU-O-001:clone_174	immune	cd8+ t	cd8+ t
672#CAACCAATCCTTCGAC-1	672	SU-O-001	3	0	0	17.085	3128	Ovarian tumor	ALL	SU-O-001:clone_421	immune	treg	treg
672#CAACCAATCGGGCTCA-1	672	SU-O-001	5	0	0	21.912	2068	Ovarian tumor	ALL	SU-O-001:clone_528	immune	tnk_other	mait
672#CAACCAATCGGTCTAA-1	672	SU-O-001	0	0	0	23.742	1739	Ovarian tumor	ALL		immune	dc	dc2
672#CAACGGCAGAGAAGCA-1	672	SU-O-001	2	0	0	16.445	7884	Ovarian tumor	ALL		immune	mono	tissue mono
672#CAACGGCAGCTGATTC-1	672	SU-O-001	9	0	0	28.374	2808	Ovarian tumor	ALL		immune	plasma	plasma
672#CAACGGCAGGATCCTT-1	672	SU-O-001	0	0	0	21.552	3011	Ovarian tumor	ALL		immune	dc	dc2
672#CAACGGCAGTTAGAGT-1	672	SU-O-001	0	0	0	15.6	6473	Ovarian tumor	ALL		immune	dc	dc2
672#CAACGGCCAAGTCTCA-1	672	SU-O-001	6	0	0	25.433	3987	Ovarian tumor	ALL		immune	cd8+ t	cd8+ t
672#CAACGGCCAATGTGCT-1	672	SU-O-001	0	0	0	18.213	1591	Ovarian tumor	ALL		immune	dc	dc2
672#CAACGGCCAGCAACAG-1	672	SU-O-001	6	0	0	23.58	3993	Ovarian tumor	ALL	SU-O-001:clone_8	immune	cd8+ t	cd8+ t
672#CAACGGCCATGGTTTG-1	672	SU-O-001	0	0	0	19.912	18071	Ovarian tumor	ALL		immune	dc	dc2
672#CAACGGCGTCGATTAC-1	672	SU-O-001	5	0	0	22.183	2529	Ovarian tumor	ALL		immune	cd4+ t	cd4+ t
672#CAACGGCGTCGCGCTA-1	672	SU-O-001	2	0	0	17.423	4389	Ovarian tumor	ALL	SU-O-001:clone_194	immune	mono	tissue mono
672#CAACGGCGTCTAAAGA-1	672	SU-O-001	0	0	0	15.001	7225	Ovarian tumor	ALL	SU-O-001:clone_145	immune	dc	dc2
672#CAACGGCGTTCTACGA-1	672	SU-O-001	4	1	0	22.574	4282	Ovarian tumor	ALL	SU-O-001:clone_500	immune	nk_ilc	nk
672#CAACGGCGTTTCTTAC-1	672	SU-O-001	3	1	0	25.812	2775	Ovarian tumor	ALL		immune	treg	treg
672#CAACGGCTCCAATCCC-1	672	SU-O-001	8	0	0	5.058	6326	Ovarian tumor	ALL		immune	b	b
672#CAACGGCTCCCAATGA-1	672	SU-O-001	5	3	22.8692	21.718	6022	Ovarian tumor	ALL		immune	cd4+ t	cd4+ t
672#CAACGGCTCCCATAGA-1	672	SU-O-001	8	0	0	22.862	11764	Ovarian tumor	ALL		immune	b	b
672#CAACGGCTCGACTATG-1	672	SU-O-001	6	0	0	23.699	3946	Ovarian tumor	ALL		immune	cd8+ t	cd8+ t
672#CAACGGCTCGCCACTT-1	672	SU-O-001	1	0	0	15.428	11072	Ovarian tumor	ALL	SU-O-001:clone_118	immune	dc	dc3
672#CAACGGCTCGTTACAG-1	672	SU-O-001	6	0	0	24.914	6008	Ovarian tumor	ALL		immune	cd8+ t	cd8+ t
672#CAACGGCTCGTTTGAG-1	672	SU-O-001	8	1	0	20.308	3752	Ovarian tumor	ALL		immune	b	b
672#CAACGGCTCTTGGCCT-1	672	SU-O-001	7	0	0	20.705	2938	Ovarian tumor	ALL	SU-O-001:clone_98	immune	cd8+ t	cd8+ t
672#CAACGTAAGCCTATAC-1	672	SU-O-001	4	1	0	22.846	7814	Ovarian tumor	ALL		immune	nk_ilc	nk
672#CAACGTAAGGAAGACA-1	672	SU-O-001	6	2	4.82753	20.857	6105	Ovarian tumor	ALL	SU-O-001:clone_10	immune	cd8+ t	cd8+ t
672#CAACGTAAGGCTTCGC-1	672	SU-O-001	0	0	0	16.739	1890	Ovarian tumor	ALL		immune	dc	dc3
672#CAACGTAAGGGACGTT-1	672	SU-O-001	5	0	0	22.833	3459	Ovarian tumor	ALL		immune	cd4+ t	cd4+ t
672#CAACGTAAGTCGCCTG-1	672	SU-O-001	6	0	0	21.743	5866	Ovarian tumor	ALL		immune	cd8+ t	cd8+ t
672#CAACGTACAAAGGCCA-1	672	SU-O-001	2	0	0	16.332	1875	Ovarian tumor	ALL		immune	mono	tissue mono
672#CAACGTACAATGTGCT-1	672	SU-O-001	4	1	0	25.187	4282	Ovarian tumor	ALL	SU-O-001:clone_275	immune	nk_ilc	nk
672#CAACGTACACTACACA-1	672	SU-O-001	6	0	0	25.207	1814	Ovarian tumor	ALL		immune	cd8+ t	cd8+ t
672#CAACGTACAGTAGTTC-1	672	SU-O-001	5	1	0	22.717	7342	Ovarian tumor	ALL		immune	cd4+ t	cd4+ t
672#CAACGTACATTAACGC-1	672	SU-O-001	6	0	0	19.802	7051	Ovarian tumor	ALL	SU-O-001:clone_1	immune	cd8+ t	cd8+ t
672#CAACGTAGTACGTAAA-1	672	SU-O-001	6	0	0	18.506	10645	Ovarian tumor	ALL	SU-O-001:clone_3	immune	cd8+ t	cd8+ t
672#CAACGTAGTTAACTCG-1	672	SU-O-001	5	0	0	14.642	3240	Ovarian tumor	ALL		immune	tnk_other	mait
672#CAACGTAGTTGCTTGA-1	672	SU-O-001	0	2	4.82753	16.674	14770	Ovarian tumor	ALL	SU-O-001:clone_278	immune	dc	dc2
672#CAACGTATCAGTTGAC-1	672	SU-O-001	6	2	4.82753	19.744	3973	Ovarian tumor	ALL	SU-O-001:clone_1	immune	cd8+ t	cd8+ t
672#CAACGTATCGCTACCT-1	672	SU-O-001	9	0	0	22.506	3526	Ovarian tumor	ALL		immune	plasma	plasma
672#CAACGTATCGTCGCAG-1	672	SU-O-001	0	0	0	12.917	12782	Ovarian tumor	ALL		immune	dc	dc2
672#CAACGTATCTTAGTGG-1	672	SU-O-001	10	0	0	14.53	4033	Ovarian tumor	ALL		tumor	tumor	tumor
672#CAACGTATCTTCAGAG-1	672	SU-O-001	6	0	0	22.264	3231	Ovarian tumor	ALL	SU-O-001:clone_11	immune	cd8+ t	cd8+ t
672#CAAGAAAAGCGAGCTA-1	672	SU-O-001	8	1	0	22.383	5947	Ovarian tumor	ALL		immune	b	b
672#CAAGAAAAGCTAGCAG-1	672	SU-O-001	1	0	0	14.895	10784	Ovarian tumor	ALL	SU-O-001:clone_145	immune	dc	dc3
672#CAAGAAAAGGATTGCG-1	672	SU-O-001	6	0	0	25.304	3167	Ovarian tumor	ALL	SU-O-001:clone_435	immune	cd8+ t	cd8+ t
672#CAAGAAAAGTCTCTAG-1	672	SU-O-001	2	0	0	15.407	14893	Ovarian tumor	ALL		immune	mono	tissue mono
672#CAAGAAACAATAGCGG-1	672	SU-O-001	5	2	4.82753	25.581	4604	Ovarian tumor	ALL	SU-O-001:clone_260	immune	tnk_other	mait
672#CAAGAAACACAAACAA-1	672	SU-O-001	5	0	0	13.239	1536	Ovarian tumor	ALL		immune	cd8+ t	cd8+ t
672#CAAGAAACACGGTTAT-1	672	SU-O-001	2	0	0	20.358	3573	Ovarian tumor	ALL		immune	mono	tissue mono
672#CAAGAAACAGCAATGG-1	672	SU-O-001	5	0	0	20.773	3738	Ovarian tumor	ALL		immune	tnk_other	mait
672#CAAGAAAGTAACATAG-1	672	SU-O-001	10	0	0	10.817	1758	Ovarian tumor	ALL	SU-O-001:clone_14	tumor	tumor	tumor
672#CAAGAAAGTATCCCTC-1	672	SU-O-001	8	0	0	19.316	1504	Ovarian tumor	ALL		immune	b	b
672#CAAGAAAGTCCCTAAA-1	672	SU-O-001	10	0	0	16.881	8479	Ovarian tumor	ALL		tumor	tumor	tumor
672#CAAGAAAGTGAGTAAT-1	672	SU-O-001	5	0	0	7.952	2538	Ovarian tumor	ALL	SU-O-001:clone_12	immune	cd8+ t	cd8+ t
672#CAAGAAAGTGCAACAG-1	672	SU-O-001	3	2	4.82753	24.332	12721	Ovarian tumor	ALL	SU-O-001:clone_226	immune	treg	treg
672#CAAGAAAGTGCCCTAG-1	672	SU-O-001	5	0	0	22.155	2333	Ovarian tumor	ALL	SU-O-001:clone_356	immune	tnk_other	mait
672#CAAGAAAGTGTTGGTT-1	672	SU-O-001	6	2	4.82753	24.578	9816	Ovarian tumor	ALL	SU-O-001:clone_64	immune	cd8+ t	cd8+ t
672#CAAGAAAGTTCTTATC-1	672	SU-O-001	6	0	0	26.206	3292	Ovarian tumor	ALL		immune	cd8+ t	cd8+ t
672#CAAGAAATCGTTCAGA-1	672	SU-O-001	10	0	0	10.037	7559	Ovarian tumor	ALL		tumor	tumor	tumor
672#CAAGAAATCTGGCTAA-1	672	SU-O-001	5	0	0	27.138	2025	Ovarian tumor	ALL		immune	cd4+ t	cd4+ t
672#CAAGCTAAGTGAGTGC-1	672	SU-O-001	5	0	0	17.682	7343	Ovarian tumor	ALL	SU-O-001:clone_262	immune	tnk_other	mait
672#CAAGCTACAATCATCG-1	672	SU-O-001	5	0	0	26.716	3621	Ovarian tumor	ALL	SU-O-001:clone_367	immune	cd4+ t	cd4+ t
672#CAAGCTACAGAAGTGC-1	672	SU-O-001	5	0	0	25.534	2073	Ovarian tumor	ALL		immune	tnk_other	mait
672#CAAGCTACAGATAAGT-1	672	SU-O-001	6	0	0	28.655	2523	Ovarian tumor	ALL		immune	cd8+ t	cd8+ t
672#CAAGCTACATAGATAG-1	672	SU-O-001	10	1	0	19.027	12929	Ovarian tumor	ALL		tumor	tumor	tumor
672#CAAGCTACATGGTATC-1	672	SU-O-001	6	2	4.82753	19.958	5942	Ovarian tumor	ALL		immune	cd8+ t	cd8+ t
672#CAAGCTACATTGAACC-1	672	SU-O-001	9	1	0	20.746	10429	Ovarian tumor	ALL	SU-O-001:clone_109	immune	plasma	plasma
672#CAAGCTAGTAGCTGTT-1	672	SU-O-001	7	0	0	19.916	3318	Ovarian tumor	ALL	SU-O-001:clone_4	immune	cd8+ t	cd8+ t
672#CAAGCTAGTCAAACAA-1	672	SU-O-001	0	1	0	20.269	13152	Ovarian tumor	ALL		immune	mac	momac1
672#CAAGCTAGTGGACTGA-1	672	SU-O-001	2	0	0	18.417	3971	Ovarian tumor	ALL		immune	mono	tissue mono
672#CAAGCTAGTTACCCAA-1	672	SU-O-001	5	0	0	28.619	2898	Ovarian tumor	ALL	SU-O-001:clone_244	immune	cd4+ t	cd4+ t
672#CAAGCTATCAAGAGGC-1	672	SU-O-001	6	0	0	21.422	5752	Ovarian tumor	ALL	SU-O-001:clone_1	immune	cd8+ t	cd8+ t
672#CAAGCTATCTTCTTCC-1	672	SU-O-001	10	0	0	15.131	5053	Ovarian tumor	ALL		tumor	tumor	tumor
672#CAAGGCCAGAAAGGGT-1	672	SU-O-001	5	2	4.82753	25.914	4149	Ovarian tumor	ALL	SU-O-001:clone_249	immune	tnk_other	mait
672#CAAGGCCAGAGCGGTT-1	672	SU-O-001	10	1	0	16.155	8144	Ovarian tumor	ALL		tumor	tumor	tumor
672#CAAGGCCCAAACTACC-1	672	SU-O-001	5	0	0	23.435	3382	Ovarian tumor	ALL		immune	cd4+ t	cd4+ t
672#CAAGGCCCAAAGCATA-1	672	SU-O-001	5	0	0	23.567	3388	Ovarian tumor	ALL		immune	cd4+ t	cd4+ t
672#CAAGGCCCAAGCTTTG-1	672	SU-O-001	6	1	0	23.907	2502	Ovarian tumor	ALL		immune	cd8+ t	cd8+ t
672#CAAGGCCCAGAGAGAA-1	672	SU-O-001	8	3	22.8692	22.95	3711	Ovarian tumor	ALL		immune	b	b
[truncated: 50,156 more rows]

## Sheet: Ovarian_PBMC
Table S2. Summary of single-cell profiles, related to Figure 1.
cell_index	sample	cluster	DoubletEnrichment	DoubletScore	TSSEnrichment	nFrags	patient	clone	cell_type_lv2	cell_type_lv1
684#GAACTTGAGAGCAGCT-1	684	13	0	0	5.015	56341	SU-O-002		cd8+ t	cd8+ t
684#AGTTACGAGTGTCACT-1	684	17	0	0	5.02	39478	SU-O-002		circ cd14+ mono	mono
684#TAATTCCGTGGTGGTA-1	684	21	0	0	5.85	37590	SU-O-002	SU-O-002:clone_741	pdc	dc
684#GAGCATTCACAGTTCA-1	684	20	0	0	8.616	35441	SU-O-002		circ cd16+ mono	mono
684#TTAGCTTCAAGACTAA-1	684	6	0	0	8.578	33661	SU-O-002		cd8+ t	cd8+ t
684#CTCAGAAGTCAGGTGA-1	684	23	0	0	4.1	32391	SU-O-002		b	b
684#ACTCGGGTCCATATCT-1	684	6	0	0	4.475	30539	SU-O-002		cd8+ t	cd8+ t
684#GCGCCAAAGAAAGGGT-1	684	16	0	0	6.736	28627	SU-O-002	SU-O-002:clone_1041	circ cd14+ mono	mono
684#GACCTTCAGTGCTAGG-1	684	17	0	0	4.624	27268	SU-O-002		circ cd14+ mono	mono
684#ATAGGCTTCTACTGCC-1	684	23	0	0	4.712	25241	SU-O-002		b	b
684#ACTGCAAGTGCGTTTA-1	684	17	0	0	8.595	24268	SU-O-002		circ cd14+ mono	mono
684#TGCTATTGTCTGGGAA-1	684	6	0	0	7.581	23216	SU-O-002		cd8+ t	cd8+ t
684#TGTTAGGGTCTCTGGG-1	684	13	0	0	4.157	22769	SU-O-002		nk_ilc	nk_ilc
684#TTTGGTTAGAAGAGTG-1	684	17	0	0	14.667	21341	SU-O-002		circ cd14+ mono	mono
684#TAGCGGCGTTCAGAAA-1	684	17	0	0	13.294	21296	SU-O-002		circ cd14+ mono	mono
684#ACGGATTAGTGCTGAG-1	684	6	0	0	7.292	20677	SU-O-002		cd8+ t	cd8+ t
684#GTACTTTGTTGTATCG-1	684	19	0	0	17.423	19578	SU-O-002		circ cdc	dc
684#TGAATCGTCCCACTTG-1	684	6	0	0	8.665	19287	SU-O-002		cd8+ t	cd8+ t
684#CAGCTAAGTCGATAGG-1	684	17	0	0	12.65	18928	SU-O-002		circ cd14+ mono	mono
684#GGAATCTAGACGCCCT-1	684	21	0	0	13.903	18825	SU-O-002		pdc	dc
684#GGGTGTCGTTAACCGT-1	684	17	0	0	15.97	16967	SU-O-002	SU-O-002:clone_126	circ cd14+ mono	mono
684#ATGTACGGTAATGTGA-1	684	1	0	0	5.326	16589	SU-O-002		tnk_lq	tnk_other
684#GTGCACGCAAACGACG-1	684	17	0	0	14.18	16318	SU-O-002		circ cd14+ mono	mono
684#CAGTATGAGGATTAAC-1	684	4	0	0	4.191	15875	SU-O-002		cd8+ t	cd8+ t
684#CCTCCCTTCGAGGTAG-1	684	23	0	0	13.327	15657	SU-O-002		b	b
684#CGCACAGTCTAAACGC-1	684	20	0	0	14.551	15027	SU-O-002		circ cd16+ mono	mono
684#AGCCCGAAGCGTTGCC-1	684	23	0	0	19.007	14992	SU-O-002	SU-O-002:clone_500	b	b
684#GCCAGCATCACCCTTG-1	684	20	0	0	21.132	14468	SU-O-002		circ cd16+ mono	mono
684#CTCAGAACATCCATAG-1	684	20	0	0	15.62	13785	SU-O-002		circ cd16+ mono	mono
684#TCGCCTACATTCTCGC-1	684	17	0	0	14.92	13675	SU-O-002		circ cd14+ mono	mono
684#GCGAGTCAGCTGAATA-1	684	17	0	0	11.228	13299	SU-O-002		circ cd14+ mono	mono
684#CAGGATTAGTTGGAAT-1	684	7	0	0	23.093	13143	SU-O-002	SU-O-002:clone_267	cd8+ t	cd8+ t
684#AGATTCGGTGATAAGT-1	684	20	0	0	17.511	12958	SU-O-002		circ cd16+ mono	mono
684#TAGGAGGTCGCACCTT-1	684	5	0	0	22.081	12930	SU-O-002	SU-O-002:clone_1084	cd8+ t	cd8+ t
684#TGCTATTTCAACTTGG-1	684	17	0	0	7.168	12807	SU-O-002		circ cd14+ mono	mono
684#CTCACCAAGCGTCTGC-1	684	17	0	0	15.721	12783	SU-O-002		circ cd14+ mono	mono
684#CTAGCGGGTTGTCGGC-1	684	19	0	0	15.258	12452	SU-O-002		circ cd14+ mono	mono
684#GAAGTGGTCCTAAGTG-1	684	6	0	0	18.082	12390	SU-O-002	SU-O-002:clone_43	cd8+ t	cd8+ t
684#CCCTAGTAGTCGTATC-1	684	17	0	0	14.798	12322	SU-O-002		circ cd14+ mono	mono
684#CCTCCCTTCAAGAGAT-1	684	17	0	0	14.94	12280	SU-O-002		circ cd14+ mono	mono
684#CATTCATCAAGCAACG-1	684	20	0	0	15.361	12249	SU-O-002	SU-O-002:clone_766	circ cd16+ mono	mono
684#ACAGGCCGTCTGTTGA-1	684	19	0	0	15.657	12246	SU-O-002	SU-O-002:clone_1208	circ cdc	dc
684#GGTGTCGAGATTCCGT-1	684	20	0	0	17.555	11961	SU-O-002		circ cd16+ mono	mono
684#AGGCCCACAACGGACA-1	684	7	0	0	8.776	11842	SU-O-002	SU-O-002:clone_343	cd4+ t	cd4+ t
684#GGCGTTGGTTAGCTCA-1	684	20	0	0	9.531	11585	SU-O-002		circ cd14+ mono	mono
684#TATCGAGGTCAGCAAG-1	684	17	0	0	14.167	11394	SU-O-002		circ cd14+ mono	mono
684#TAGGTGTGTATGGGTG-1	684	17	0	0	16.811	11355	SU-O-002		circ cd14+ mono	mono
684#AGCCTCTTCGGATAGG-1	684	6	0	0	12.324	11249	SU-O-002		cd8+ t	cd8+ t
684#TCGATTTTCGTCAACA-1	684	20	0	0	19.381	11236	SU-O-002		circ cd16+ mono	mono
684#ACTAGGTGTAGCGTTT-1	684	6	0	0	21.219	11077	SU-O-002		cd8+ t	cd8+ t
684#CAGGGCTCAGTGGTCC-1	684	7	0	0	20.003	11021	SU-O-002	SU-O-002:clone_168	cd4+ t	cd4+ t
684#AACTTGGCAAAGCATA-1	684	17	0	0	4.724	11004	SU-O-002		circ cd14+ mono	mono
684#TTCGGTCTCAATTCCT-1	684	20	0	0	16.454	10982	SU-O-002		circ cd16+ mono	mono
684#GCACGGTTCCCACTTG-1	684	20	0	0	14.162	10908	SU-O-002		circ cd16+ mono	mono
684#ATTGTCTGTCGCTACG-1	684	17	0	0	12.31	10888	SU-O-002		circ cd14+ mono	mono
684#CCAGATATCCGCTCTA-1	684	23	0	0	15.807	10827	SU-O-002		b	b
684#GGAGAACGTCGTCGCA-1	684	8	0	0	24.478	10726	SU-O-002		cd4+ t	cd4+ t
684#ACGTGGCTCGGTTAGT-1	684	23	0	0	22.223	10695	SU-O-002	SU-O-002:clone_17	b	b
684#TCGAGCGAGTTCAAGA-1	684	17	0	0	17.152	10678	SU-O-002	SU-O-002:clone_285	circ cd14+ mono	mono
684#TGGGTGCAGCTAGCAG-1	684	19	0	0	17.702	10648	SU-O-002		circ cdc	dc
684#CTAGGGCGTCCGTAGC-1	684	20	0	0	16.009	10635	SU-O-002		circ cd16+ mono	mono
684#ACTAACGCATCCGTAA-1	684	23	0	0	17.313	10581	SU-O-002	SU-O-002:clone_488	b	b
684#CTAGGGCGTACGTATC-1	684	12	0	0	7.277	10505	SU-O-002		cd4+ t	cd4+ t
684#TCAAAGCAGAGCACTG-1	684	23	0	0	22.016	10491	SU-O-002		b	b
684#AAACGAATCCCAGTAA-1	684	20	0	0	14.408	10437	SU-O-002		circ cd16+ mono	mono
684#ACAGAAAGTCAACTAC-1	684	17	0	0	14.51	10419	SU-O-002		circ cd14+ mono	mono
684#TGATTTCTCTAAACGC-1	684	7	0	0	16.53	10412	SU-O-002		cd4+ t	cd4+ t
684#GAAGTGGAGGATGTAT-1	684	17	0	0	16.407	10410	SU-O-002	SU-O-002:clone_1093	circ cd14+ mono	mono
684#ACAGACTCAATCAGGG-1	684	23	0	0	17.933	10405	SU-O-002	SU-O-002:clone_1296	b	b
684#TGGCAATGTCGATAGG-1	684	23	0	0	19.398	10380	SU-O-002		b	b
684#TATCGAGCACACACCG-1	684	17	0	0	18.052	10359	SU-O-002		circ cd14+ mono	mono
684#TATGTTCGTGCAACAG-1	684	17	0	0	9.522	10317	SU-O-002	SU-O-002:clone_754	circ cd14+ mono	mono
684#AACCGATCAAATTGAG-1	684	20	0	0	18.891	10301	SU-O-002		circ cd16+ mono	mono
684#ACTTTCACAGTTGGAG-1	684	17	0	0	17.633	10251	SU-O-002		circ cd14+ mono	mono
684#AAAGGGCGTAGGTAAT-1	684	20	0	0	18.371	10186	SU-O-002		circ cd16+ mono	mono
684#GAGATTCTCTGGAAGG-1	684	20	0	0	17.271	10133	SU-O-002		circ cd16+ mono	mono
684#CCAGAATCAAGTCCTA-1	684	20	0	0	16.278	10076	SU-O-002		circ cd16+ mono	mono
684#TTGAGCATCGAGCGCT-1	684	23	0	0	19.126	9933	SU-O-002		b	b
684#GTCACAAAGTAATCAG-1	684	17	0	0	15.65	9866	SU-O-002	SU-O-002:clone_172	circ cd14+ mono	mono
684#ATTCGTTAGAACGTCG-1	684	20	0	0	15.574	9855	SU-O-002		circ cd16+ mono	mono
684#ACTCGGGAGGAGGCGA-1	684	4	0	0	24.796	9832	SU-O-002	SU-O-002:clone_39	nk_ilc	nk_ilc
684#CAGGGCTTCTAGTCGA-1	684	20	0	0	16.512	9803	SU-O-002		circ cd16+ mono	mono
684#GATGATCTCCGTGCAG-1	684	17	0	0	18.091	9697	SU-O-002	SU-O-002:clone_1293	circ cd14+ mono	mono
684#CTCCCAACAATGGCAG-1	684	6	0	0	17.94	9685	SU-O-002	SU-O-002:clone_166	cd8+ t	cd8+ t
684#TAGCACAGTATGGGTG-1	684	19	0	0	18.693	9638	SU-O-002		circ cdc	dc
684#ATCCCTGTCGCCTTAC-1	684	20	0	0	14.542	9586	SU-O-002		circ cd16+ mono	mono
684#CCCTAACCATGGGACA-1	684	20	0	0	15.805	9580	SU-O-002		circ cd16+ mono	mono
684#ACCATCCAGAAGGGCG-1	684	23	0	0	21.431	9579	SU-O-002	SU-O-002:clone_917	b	b
684#AACCGATGTCACCCGA-1	684	17	0	0	15.391	9562	SU-O-002		circ cd14+ mono	mono
684#GTTATGGTCTCTGCGT-1	684	20	0	0	18.1	9553	SU-O-002		circ cd16+ mono	mono
684#GGTCATATCTGAACGT-1	684	19	0	0	15.865	9522	SU-O-002		circ cdc	dc
684#ATATTCCGTCGTCGCA-1	684	17	0	0	17.274	9427	SU-O-002		circ cd14+ mono	mono
684#CACTGAATCACATTCT-1	684	17	0	0	17.995	9362	SU-O-002		circ cd14+ mono	mono
684#CAGGGCTCAGTAACCT-1	684	23	0	0	20.029	9356	SU-O-002		b	b
684#AACCTTTTCAAGGCAG-1	684	17	0	0	17.009	9341	SU-O-002	SU-O-002:clone_1450	circ cd14+ mono	mono
684#CTCAACCAGGCGACTA-1	684	17	0	0	17.24	9328	SU-O-002		circ cd14+ mono	mono
684#CCTTAATTCGCCGAAC-1	684	7	0	0	6.664	9323	SU-O-002		cd4+ t	cd4+ t
684#AATGGAAAGCGTCTGC-1	684	7	0	0	16.723	9317	SU-O-002		cd4+ t	cd4+ t
684#AGTGTACGTCAACGGA-1	684	23	0	0	13.723	9315	SU-O-002	SU-O-002:clone_475	b	b
684#TAGCGGCGTCCGAGCT-1	684	17	0	0	12.996	9300	SU-O-002		circ cd14+ mono	mono
684#ACAAGCTCAACGCAAG-1	684	20	0	0	19.842	9257	SU-O-002		circ cd16+ mono	mono
684#ATTTGTCTCCTTCGAC-1	684	17	0	0	13.647	9255	SU-O-002		circ cd14+ mono	mono
684#CAGCTGGTCGCTCGGA-1	684	19	0	0	17.838	9253	SU-O-002		circ cdc	dc
684#CACAACACATAGTCCA-1	684	23	0	0	21.088	9251	SU-O-002		b	b
684#ACTCGGGTCGCTTACC-1	684	20	0	0	17.14	9240	SU-O-002	SU-O-002:clone_149	circ cd16+ mono	mono
684#GGAACTTCAAGCCTTA-1	684	23	0	0	18.649	9231	SU-O-002	SU-O-002:clone_61	b	b
684#AAACTGCGTGGTTCTA-1	684	20	0	0	16.208	9187	SU-O-002		circ cd16+ mono	mono
684#AAGGTTCTCTTCCACG-1	684	20	0	0	15.937	9186	SU-O-002		circ cd16+ mono	mono
684#TTCTAACTCATACTTC-1	684	6	0	0	14.214	9175	SU-O-002		cd8+ t	cd8+ t
684#AAACTCGGTATGGGTG-1	684	20	0	0	16.64	9173	SU-O-002		circ cd16+ mono	mono
684#AAACTCGTCGATCTTT-1	684	17	0	0	15.226	9153	SU-O-002		circ cd14+ mono	mono
684#GACCAATCAGCAACGA-1	684	17	0	0	19.868	9141	SU-O-002	SU-O-002:clone_636	circ cd14+ mono	mono
684#CAACCAATCGATCGCG-1	684	19	0	0	16.896	9135	SU-O-002		circ cdc	dc
684#ACAGAAAAGCGCCTAC-1	684	19	0	0	14.015	9113	SU-O-002		circ cdc	dc
684#GTAGTACCAAATGTCC-1	684	4	0	0	25.135	9078	SU-O-002	SU-O-002:clone_11	nk_ilc	nk_ilc
684#CAAGGCCTCCTCCTGA-1	684	17	0	0	13.646	9061	SU-O-002		circ cd14+ mono	mono
684#TCGTTCGAGGGAAATG-1	684	23	0	0	23.351	9061	SU-O-002		b	b
684#GCAGATTTCCAGCACG-1	684	19	0	0	19.274	9048	SU-O-002	SU-O-002:clone_1296	circ cdc	dc
684#GATTAGCCAAACCCTA-1	684	17	0	0	14.456	9013	SU-O-002		circ cd14+ mono	mono
684#TCAGGGCTCAATTGGC-1	684	16	0	0	5.9	8982	SU-O-002		circ cd14+ mono	mono
684#GGATAGGCACCCATCT-1	684	7	0	0	16.587	8966	SU-O-002	SU-O-002:clone_819	cd4+ t	cd4+ t
684#CTTGTCGCATTGAACC-1	684	17	0	0	17.886	8929	SU-O-002		circ cd14+ mono	mono
684#CCGTGAGAGACTCGGA-1	684	23	0	0	21.013	8916	SU-O-002		b	b
684#CCTGGGATCGATAGGG-1	684	20	0	0	15.207	8910	SU-O-002		circ cd16+ mono	mono
684#ACCATCCAGTACCTCA-1	684	20	0	0	16.099	8906	SU-O-002		circ cd16+ mono	mono
684#CAGCTGGAGGGAAATG-1	684	20	0	0	16.534	8859	SU-O-002	SU-O-002:clone_2	circ cd16+ mono	mono
684#CCAGAATAGTTGACAA-1	684	7	0	0	12.648	8838	SU-O-002		cd4+ t	cd4+ t
684#CTCGCTATCATACTTC-1	684	20	0	0	13.272	8838	SU-O-002		circ cd16+ mono	mono
684#TGCTTCGGTATGTTCG-1	684	7	0	0	23.077	8814	SU-O-002	SU-O-002:clone_1338	cd4+ t	cd4+ t
684#GCTGTTCGTAACGGAC-1	684	6	0	0	20.908	8793	SU-O-002		cd8+ t	cd8+ t
684#GCTCAGGAGTTCAACC-1	684	7	0	0	23.318	8791	SU-O-002		cd4+ t	cd4+ t
684#TGAATCGAGGCCAGTA-1	684	7	0	0	20.184	8783	SU-O-002	SU-O-002:clone_709	cd4+ t	cd4+ t
684#GGACACCTCAAAGTAG-1	684	23	0	0	17.368	8740	SU-O-002		b	b
684#GTCCATCTCCATCTAT-1	684	23	0	0	17.968	8653	SU-O-002		b	b
684#AAATGAGTCTTTATCG-1	684	23	0	0	17.581	8625	SU-O-002	SU-O-002:clone_468	b	b
684#AGCCCGAGTCAAATCC-1	684	17	0	0	12.308	8614	SU-O-002		circ cd14+ mono	mono
684#GGGAACAGTTCAGTAC-1	684	17	0	0	18.273	8600	SU-O-002		circ cd14+ mono	mono
684#GCTCCTACAGACTAAA-1	684	20	0	0	16.591	8595	SU-O-002		circ cd16+ mono	mono
684#CTCTCGATCAGTGTGT-1	684	17	0	0	14.979	8547	SU-O-002		circ cd14+ mono	mono
684#GGACACCTCGCCTTAC-1	684	17	0	0	13.798	8534	SU-O-002		circ cd14+ mono	mono
684#CACATGATCAAGTTGC-1	684	8	0	0	22.667	8515	SU-O-002		cd4+ t	cd4+ t
684#TTACCCGAGTACAGTA-1	684	17	0	0	14.348	8510	SU-O-002		circ cd14+ mono	mono
684#CTGTATTCAGTAACTC-1	684	17	0	0	17.548	8507	SU-O-002	SU-O-002:clone_1301	circ cd14+ mono	mono
684#AGCGTGCGTTTGTGAC-1	684	23	0	0	16.771	8480	SU-O-002		b	b
684#ACTTTCATCCTGAAAC-1	684	20	0	0	18.273	8466	SU-O-002		circ cd16+ mono	mono
684#TGCATGATCGGTACTA-1	684	20	0	0	14.059	8426	SU-O-002		circ cd16+ mono	mono
684#CGCTATCAGCAGAATT-1	684	6	0	0	13.583	8417	SU-O-002		cd8+ t	cd8+ t
684#GCGATCGCAAGGCTTT-1	684	17	0	0	18.073	8407	SU-O-002		circ cd14+ mono	mono
684#CAGGGCTGTATCAGCT-1	684	23	0	0	20.826	8396	SU-O-002		b	b
684#AGATAGACAGTAAGCG-1	684	4	0	0	25.255	8363	SU-O-002	SU-O-002:clone_120	nk_ilc	nk_ilc
684#CAGTATGTCCTCCTGA-1	684	20	0	0	17.687	8345	SU-O-002	SU-O-002:clone_747	circ cd16+ mono	mono
684#GATCGTATCTGGGCGT-1	684	17	0	0	15.739	8328	SU-O-002	SU-O-002:clone_1146	circ cd14+ mono	mono
684#CTCTCGACAATGATGA-1	684	20	0	0	17.912	8302	SU-O-002		circ cd16+ mono	mono
684#TGGTCCTTCTCTGTTA-1	684	23	0	0	17.502	8285	SU-O-002	SU-O-002:clone_270	b	b
684#TCAAGCATCTAGTCGA-1	684	20	0	0	17.565	8282	SU-O-002		circ cd16+ mono	mono
684#AGCCGCAAGTAGGTCG-1	684	20	0	0	17.16	8273	SU-O-002		circ cd16+ mono	mono
684#AACCAACGTCGCGCTA-1	684	17	0	0	19.61	8266	SU-O-002		circ cd14+ mono	mono
684#TAGACTGTCACAAGCT-1	684	17	0	0	16.78	8257	SU-O-002		circ cd14+ mono	mono
684#GCAACCGGTATTCACG-1	684	6	0	0	23.134	8250	SU-O-002	SU-O-002:clone_106	cd8+ t	cd8+ t
684#GGCGTTGCATGATCGT-1	684	17	0	0	16.601	8247	SU-O-002		circ cd14+ mono	mono
684#GCGAGTCCAACTCGAT-1	684	20	0	0	11.474	8246	SU-O-002	SU-O-002:clone_10	circ cd16+ mono	mono
684#GGAGGATAGGATCCTT-1	684	17	0	0	17.136	8237	SU-O-002		circ cd14+ mono	mono
684#ACAAACCAGTCTGTGT-1	684	7	0	0	21.591	8187	SU-O-002		cd4+ t	cd4+ t
684#GGTTGCGCAAGATGCG-1	684	20	0	0	15.345	8179	SU-O-002		circ cd16+ mono	mono
684#TCGGGACTCCACGCTT-1	684	23	0	0	17.375	8177	SU-O-002	SU-O-002:clone_246	b	b
684#GCAGCTGGTTTGTGAC-1	684	20	0	0	14.948	8172	SU-O-002		circ cd16+ mono	mono
684#AGCGTGCCACATTGCA-1	684	19	0	0	16.057	8150	SU-O-002		circ cdc	dc
684#GAGGCTCGTAACGTAA-1	684	6	0	0	10.278	8150	SU-O-002	SU-O-002:clone_160	cd8+ t	cd8+ t
684#ACAAACCGTTGAATAG-1	684	4	0	0	22.292	8147	SU-O-002	SU-O-002:clone_513	nk_ilc	nk_ilc
684#CACATGAAGTACAGTA-1	684	23	0	0	20.456	8142	SU-O-002	SU-O-002:clone_1450	b	b
684#GCAACCGTCGACCCGA-1	684	17	0	0	16.993	8114	SU-O-002		circ cd14+ mono	mono
684#AAAGGATAGTGCACAG-1	684	6	0	0	23.368	8106	SU-O-002		cd8+ t	cd8+ t
684#CCCTAGTAGCGCAATG-1	684	20	0	0	18.822	8098	SU-O-002		circ cd16+ mono	mono
684#CACTGAAAGAGAGTAG-1	684	20	0	0	14.519	8094	SU-O-002		circ cd16+ mono	mono
684#GTAGGAGGTTACGGAG-1	684	6	0	0	24.358	8059	SU-O-002		cd8+ t	cd8+ t
684#ACAATCGCACCACCAG-1	684	23	0	0	20.126	8040	SU-O-002	SU-O-002:clone_1154	b	b
684#TAGGAGGCATTTAGGC-1	684	20	0	0	14.758	8022	SU-O-002		circ cd16+ mono	mono
684#ATTGTGGTCGGTAGGA-1	684	20	0	0	18.412	7996	SU-O-002		circ cd16+ mono	mono
684#CACCACTGTGAGTCGA-1	684	20	0	0	16.24	7990	SU-O-002		circ cd16+ mono	mono
684#CTTGCTGCACCTGTGG-1	684	20	0	0	17.041	7948	SU-O-002		circ cd16+ mono	mono
684#CATGCCTCAGGTGGTA-1	684	7	0	0	24.656	7944	SU-O-002		cd4+ t	cd4+ t
684#TTCGCGTTCCCAGTAA-1	684	20	0	0	14.85	7909	SU-O-002		circ cd16+ mono	mono
684#ATGTCGAGTAACGGTG-1	684	20	0	0	15.145	7908	SU-O-002		circ cd16+ mono	mono
684#TGCACCTAGAGGTGGG-1	684	20	0	0	15.924	7904	SU-O-002	SU-O-002:clone_1297	circ cd16+ mono	mono
684#TGGCCTTTCTGCTACC-1	684	4	0	0	24.551	7898	SU-O-002		cd8+ t	cd8+ t
684#TAGCCCTCACTCGCAG-1	684	23	0	0	21.187	7887	SU-O-002		b	b
684#CATTGGAGTCCGTCGA-1	684	23	0	0	20.746	7884	SU-O-002		b	b
684#ACAAACCAGCAATAAC-1	684	6	0	0	20.095	7855	SU-O-002		cd8+ t	cd8+ t
684#AGCGTATTCTCGGCGA-1	684	23	0	0	17.272	7844	SU-O-002	SU-O-002:clone_1339	b	b
684#CTTAATCGTGGATTCT-1	684	20	0	0	16.937	7829	SU-O-002		circ cd16+ mono	mono
684#TAGCACAAGGAGTCTG-1	684	6	0	0	21.583	7824	SU-O-002		cd8+ t	cd8+ t
684#ATGTCGAGTTTGCCCT-1	684	20	0	0	14.344	7819	SU-O-002		circ cd16+ mono	mono
684#GTCACTCAGGTTCTCA-1	684	20	0	0	16.759	7811	SU-O-002	SU-O-002:clone_887	circ cd16+ mono	mono
684#TGTGACATCTTCCGTG-1	684	23	0	0	18.958	7811	SU-O-002		b	b
684#GCCTAGGAGACCAATA-1	684	16	0	0	5.521	7791	SU-O-002		circ cd14+ mono	mono
684#TACGCAATCGAGGCTC-1	684	6	0	0	20.521	7789	SU-O-002	SU-O-002:clone_25	cd8+ t	cd8+ t
684#GTGATCAGTCCGTCGA-1	684	23	0	0	22.629	7785	SU-O-002	SU-O-002:clone_539	b	b
684#GGATAGGAGATATGAC-1	684	23	0	0	19.56	7774	SU-O-002		b	b
684#GTGTCAAAGAGGAACA-1	684	6	0	0	20.548	7763	SU-O-002		cd8+ t	cd8+ t
684#CAACGTATCACCACAA-1	684	23	0	0	19.068	7737	SU-O-002	SU-O-002:clone_597	b	b
684#CCATACCAGAGAGTTT-1	684	7	0	0	17.501	7736	SU-O-002		cd4+ t	cd4+ t
684#CCACAGGTCCTCCATG-1	684	12	0	0	14.974	7706	SU-O-002		nk_ilc	nk_ilc
684#CTGTTCGCATTGCCTC-1	684	12	0	0	20.86	7703	SU-O-002		nk_ilc	nk_ilc
684#TTCATTGCACGTTAGT-1	684	6	0	0	8.674	7688	SU-O-002		cd4+ t	cd4+ t
684#TAAGCCACAGTTAAAG-1	684	17	0	0	18.489	7687	SU-O-002		circ cd14+ mono	mono
684#CCGAAGCGTTGTGACT-1	684	7	0	0	19.851	7657	SU-O-002	SU-O-002:clone_1356	cd4+ t	cd4+ t
684#TAGGAGGAGGCTTAAA-1	684	20	0	0	17.092	7646	SU-O-002		circ cd16+ mono	mono
684#GTCACGGAGAGCCTGA-1	684	6	0	0	25.302	7643	SU-O-002	SU-O-002:clone_915	cd8+ t	cd8+ t
684#TACTCGCTCCCTAAAG-1	684	6	0	0	24.265	7636	SU-O-002		cd8+ t	cd8+ t
684#TCCAGAACATGTGGGA-1	684	23	0	0	20.822	7628	SU-O-002		b	b
684#AGGACGACACTCCACT-1	684	20	0	0	15.99	7624	SU-O-002		circ cd16+ mono	mono
684#AGCCGCAAGGTAGGAA-1	684	20	0	0	18.836	7614	SU-O-002	SU-O-002:clone_840	circ cd16+ mono	mono
684#GTAGACTCAGTTAAAG-1	684	23	0	0	19.308	7600	SU-O-002	SU-O-002:clone_546	b	b
684#TAATCGGTCGCTCGGA-1	684	23	0	0	21.434	7566	SU-O-002	SU-O-002:clone_388	b	b
684#AAGATAGAGATGCGAC-1	684	17	0	0	11.717	7563	SU-O-002	SU-O-002:clone_37	circ cd14+ mono	mono
684#TGGCCTTAGATGTTGA-1	684	20	0	0	14.247	7560	SU-O-002		circ cd16+ mono	mono
684#CCTATTAGTCCACCAG-1	684	17	0	0	14.035	7558	SU-O-002	SU-O-002:clone_43	circ cd14+ mono	mono
684#CGCTAGGGTGGAAGCT-1	684	17	0	0	11.371	7549	SU-O-002		circ cd14+ mono	mono
684#ACAGAAACACTCCCAT-1	684	23	0	0	21.236	7548	SU-O-002	SU-O-002:clone_279	b	b
684#ACAAACCCACCGTCTT-1	684	7	0	0	20.616	7527	SU-O-002		cd4+ t	cd4+ t
684#ACTGTCCAGTTGAATG-1	684	7	0	0	17.319	7512	SU-O-002	SU-O-002:clone_1089	cd4+ t	cd4+ t
684#TCGTTCGTCCTGGAAT-1	684	20	0	0	20.308	7508	SU-O-002		circ cd16+ mono	mono
684#ACTACCCCAGAATGCG-1	684	6	0	0	22.914	7480	SU-O-002		cd8+ t	cd8+ t
684#GCTCCTAGTTCCGCGA-1	684	7	0	0	15.904	7476	SU-O-002		cd4+ t	cd4+ t
684#ACAGACTAGCAGAAAG-1	684	20	0	0	16.744	7457	SU-O-002		circ cd16+ mono	mono
684#CTTTGCGCACATAAAG-1	684	7	0	0	21.375	7451	SU-O-002	SU-O-002:clone_977	cd4+ t	cd4+ t
684#TTAGGTGCATTTCACT-1	684	23	0	0	21.477	7438	SU-O-002	SU-O-002:clone_1262	b	b
684#ACGTTAGCAGGGTAAC-1	684	20	0	0	14.661	7435	SU-O-002		circ cd16+ mono	mono
684#GAAGTGGTCGGACGAA-1	684	6	0	0	27.363	7428	SU-O-002		cd8+ t	cd8+ t
684#TTTACGTGTGCGCTCA-1	684	7	0	0	22.643	7413	SU-O-002		cd4+ t	cd4+ t
684#TGTACGATCCAAACCA-1	684	17	0	0	16.285	7408	SU-O-002		circ cd14+ mono	mono
684#GCAAAGGGTTCTTAGG-1	684	7	0	0	24.2	7404	SU-O-002	SU-O-002:clone_275	cd4+ t	cd4+ t
684#CTCAGCTGTCAAGACG-1	684	7	0	0	23.069	7391	SU-O-002		cd4+ t	cd4+ t
684#GTGCCAGCAGAGTCGA-1	684	17	0	0	10.765	7370	SU-O-002		circ cd14+ mono	mono
684#GTCTACCAGCACCATT-1	684	20	0	0	18.78	7359	SU-O-002		circ cd16+ mono	mono
684#CCCTGATAGAGAAGCA-1	684	20	0	0	17.758	7355	SU-O-002		circ cd16+ mono	mono
684#CGCTGGATCTGGAAGG-1	684	17	0	0	17.11	7348	SU-O-002	SU-O-002:clone_24	circ cd14+ mono	mono
684#AACCTGAAGAAAGGGT-1	684	5	0	0	23.958	7333	SU-O-002	SU-O-002:clone_6	cd8+ t	cd8+ t
684#GCGATCGCATCCCTTG-1	684	6	0	0	24.403	7313	SU-O-002		cd8+ t	cd8+ t
684#TGTACGATCAGGTTTG-1	684	19	0	0	17.901	7307	SU-O-002	SU-O-002:clone_196	circ cdc	dc
684#AGTTTGGGTTCAGTAC-1	684	17	0	0	17.56	7302	SU-O-002		circ cd14+ mono	mono
684#TCAAGACCACTGCTCT-1	684	23	0	0	22.331	7302	SU-O-002	SU-O-002:clone_282	b	b
684#GAGTGAGCAAATAGTG-1	684	7	0	0	19.017	7299	SU-O-002		cd4+ t	cd4+ t
684#AATGTCGTCCGTCAAA-1	684	7	0	0	20.323	7278	SU-O-002		cd4+ t	cd4+ t
684#ATCGAGTCAACGTAGG-1	684	23	0	0	21.347	7266	SU-O-002		b	b
684#GAGGTCCTCCCGCAAG-1	684	21	0	0	9.156	7260	SU-O-002		pdc	dc
684#GCTGAGCTCCAACGCG-1	684	20	0	0	16.11	7257	SU-O-002		circ cd16+ mono	mono
684#AGTGTACTCAACTTGG-1	684	20	0	0	14.415	7256	SU-O-002	SU-O-002:clone_1335	circ cd16+ mono	mono
684#CGGTGCAAGATGCGCA-1	684	23	0	0	24.25	7249	SU-O-002		b	b
684#GAGACTTAGTCTCCAA-1	684	19	0	0	14.006	7242	SU-O-002		circ cdc	dc
684#AGATAGAAGCGCAATG-1	684	6	0	0	24.089	7240	SU-O-002		cd8+ t	cd8+ t
684#CCTTAATAGAGAGTTT-1	684	20	0	0	14.096	7240	SU-O-002		circ cd16+ mono	mono
684#GCCCAGAAGCTTACCA-1	684	7	0	0	18.989	7216	SU-O-002		cd4+ t	cd4+ t
684#TAACAGCCATTACACG-1	684	6	0	0	11.634	7213	SU-O-002		cd8+ t	cd8+ t
684#TTGCCCAAGGCTCCTG-1	684	7	0	0	22.926	7213	SU-O-002		cd8+ t	cd8+ t
684#CTTGCCATCACTACCC-1	684	20	0	0	15.9	7211	SU-O-002	SU-O-002:clone_978	circ cd16+ mono	mono
684#GCCAGCAGTAGATTAG-1	684	20	0	0	17.871	7208	SU-O-002		circ cd16+ mono	mono
684#CGCGCAATCGGCTATA-1	684	23	0	0	18.699	7205	SU-O-002	SU-O-002:clone_6	b	b
684#TACGCAATCCGTTTCG-1	684	7	0	0	20.967	7204	SU-O-002		cd4+ t	cd4+ t
684#TAATCGGAGCCATCAT-1	684	7	0	0	20.751	7203	SU-O-002		cd4+ t	cd4+ t
684#AACCGATCACTGCTTC-1	684	20	0	0	15.978	7201	SU-O-002	SU-O-002:clone_2	circ cd16+ mono	mono
684#GACCCAGCATCTCACC-1	684	20	0	0	16.738	7201	SU-O-002		circ cd16+ mono	mono
684#AACGAGGGTAAGGTCG-1	684	7	0	0	23.335	7200	SU-O-002	SU-O-002:clone_40	cd4+ t	cd4+ t
684#CCCTGATCAAATTGAG-1	684	17	0	0	10.629	7200	SU-O-002		circ cd14+ mono	mono
684#TAACGGTCACTCGGAC-1	684	17	0	0	14.174	7193	SU-O-002		circ cd14+ mono	mono
684#ACTGCGGCAGATTTGC-1	684	23	0	0	16.384	7189	SU-O-002		b	b
684#GTTATTCTCTTGCGCT-1	684	23	0	0	22.727	7187	SU-O-002	SU-O-002:clone_499	b	b
684#CTGCTCATCCAGGTAT-1	684	23	0	0	18.976	7183	SU-O-002		b	b
684#GCAGCCAGTTCCCTTG-1	684	6	0	0	24.32	7173	SU-O-002	SU-O-002:clone_1451	cd8+ t	cd8+ t
684#TATCGAGGTATTGTCG-1	684	20	0	0	16.233	7147	SU-O-002		circ cd16+ mono	mono
684#TGTGACAAGAAGCCTG-1	684	12	0	0	18.51	7140	SU-O-002		nk_ilc	nk_ilc
684#CTTGAAGAGTCGTACT-1	684	4	0	0	21.67	7137	SU-O-002		cd8+ t	cd8+ t
684#CCAGAATTCTTACCTA-1	684	17	0	0	18.337	7126	SU-O-002		circ cd14+ mono	mono
684#TACGCAATCAGGCCGT-1	684	20	0	0	17.704	7096	SU-O-002		circ cd16+ mono	mono
684#GCCAGCACACGCTCAG-1	684	16	0	0	4.862	7085	SU-O-002		circ cd14+ mono	mono
684#GACTAACCACATATCG-1	684	23	0	0	20.308	7080	SU-O-002		b	b
684#GAAGTCTCAATGGCTT-1	684	20	0	0	17.318	7073	SU-O-002		circ cd16+ mono	mono
684#AGGCCCAAGCGAGAAA-1	684	7	0	0	22.288	7065	SU-O-002		cd4+ t	cd4+ t
684#AGATAGACAGAACGAC-1	684	7	0	0	25.166	7057	SU-O-002	SU-O-002:clone_369	cd4+ t	cd4+ t
684#CCTGCTAAGACCCATT-1	684	20	0	0	17.738	7055	SU-O-002	SU-O-002:clone_524	circ cd16+ mono	mono
684#CACCTTGAGCCAGAAC-1	684	6	0	0	12.141	7045	SU-O-002		cd8+ t	cd8+ t
684#GCTCACTGTAGAACGC-1	684	20	0	0	16.049	7042	SU-O-002		circ cd16+ mono	mono
684#TATCGAGAGAGTAAGG-1	684	23	0	0	21.809	7016	SU-O-002		b	b
684#CCGTAGGTCCGAATTG-1	684	7	0	0	16.955	6989	SU-O-002	SU-O-002:clone_1140	cd4+ t	cd4+ t
684#GGAACTTCAGCAGGTA-1	684	20	0	0	14.804	6988	SU-O-002		circ cd16+ mono	mono
684#CATGCCTCAACTCCCT-1	684	23	0	0	22.173	6982	SU-O-002		b	b
684#AATACGCGTATGTTCG-1	684	4	0	0	23.043	6978	SU-O-002	SU-O-002:clone_326	nk_ilc	nk_ilc
684#ACTACCCGTAGCGGTA-1	684	7	0	0	18.859	6971	SU-O-002	SU-O-002:clone_617	cd4+ t	cd4+ t
684#CTGCTCACACATAAAG-1	684	23	0	0	18.437	6971	SU-O-002	SU-O-002:clone_539	b	b
684#TCCAGAAGTGAAACAT-1	684	20	0	0	14.859	6966	SU-O-002		circ cd16+ mono	mono
684#GTCCATCCAATTCAGC-1	684	23	0	0	20.796	6962	SU-O-002		b	b
684#CCAGATATCTCCACTG-1	684	7	0	0	20.215	6958	SU-O-002	SU-O-002:clone_823	cd4+ t	cd4+ t
684#GATCGTACATATACGC-1	684	23	0	0	22.655	6946	SU-O-002	SU-O-002:clone_2	b	b
684#GGATGAGTCCTAAGTG-1	684	7	0	0	18.444	6939	SU-O-002		cd4+ t	cd4+ t
684#GGTACCGAGCCGCAAA-1	684	7	0	0	19.726	6938	SU-O-002	SU-O-002:clone_1007	cd4+ t	cd4+ t
684#TTTGGTTAGCTCCGGT-1	684	17	0	0	19.385	6938	SU-O-002		circ cd14+ mono	mono
684#GCTGTTCAGCTGAGGT-1	684	20	0	0	13.349	6926	SU-O-002		circ cd16+ mono	mono
684#GGAGGATTCTCGCGGA-1	684	23	0	0	18.998	6926	SU-O-002		b	b
684#GCACGCACACTTACAG-1	684	23	0	0	21.871	6906	SU-O-002	SU-O-002:clone_175	b	b
684#TGGTCAATCACTAGGT-1	684	17	0	0	19.32	6902	SU-O-002		circ cd14+ mono	mono
684#GAGATTCAGTTCCAGT-1	684	6	0	0	23.923	6892	SU-O-002		cd8+ t	cd8+ t
684#GCACGGTTCACACGTA-1	684	23	0	0	25.304	6892	SU-O-002		b	b
684#GTTGGGCAGGTCACTT-1	684	17	0	0	16.973	6890	SU-O-002	SU-O-002:clone_826	circ cd14+ mono	mono
684#TAGCGGCCATGGTTTG-1	684	7	0	0	21.591	6877	SU-O-002		cd4+ t	cd4+ t
684#TCTATTGAGATCACCT-1	684	20	0	0	18.153	6875	SU-O-002		circ cd16+ mono	mono
684#TACTAGGTCCACGCTT-1	684	20	0	0	15.794	6865	SU-O-002		circ cd16+ mono	mono
684#TGTAGCAGTACTTCAG-1	684	23	0	0	22.06	6859	SU-O-002	SU-O-002:clone_1090	b	b
684#CCAATGAGTAGGTCTT-1	684	20	0	0	15.861	6853	SU-O-002		circ cd16+ mono	mono
684#TGGTCCTGTGAATCAA-1	684	23	0	0	19.228	6835	SU-O-002	SU-O-002:clone_747	b	b
684#GATCATGAGACGCCAA-1	684	20	0	0	18.318	6831	SU-O-002		circ cd16+ mono	mono
684#GTTGGTAGTTCTGAGT-1	684	20	0	0	18.495	6828	SU-O-002		circ cd16+ mono	mono
684#CATTCATAGTCGTGAG-1	684	6	0	0	14.512	6818	SU-O-002		cd8+ t	cd8+ t
684#GACCAATAGAAATACC-1	684	6	0	0	23.272	6818	SU-O-002		nk_ilc	nk_ilc
684#ATCCTCGGTCGAGAAC-1	684	17	0	0	13.509	6809	SU-O-002	SU-O-002:clone_247	circ cd14+ mono	mono
684#GGAGGATCAGAAGTGC-1	684	20	0	0	17.21	6808	SU-O-002		circ cd16+ mono	mono
684#CTCACCACAACACGGA-1	684	7	0	0	20.778	6807	SU-O-002		cd4+ t	cd4+ t
684#CCACGTTTCATGCTTT-1	684	17	0	0	15.572	6802	SU-O-002	SU-O-002:clone_41	circ cd14+ mono	mono
684#AACTGGTTCGGTAGGA-1	684	6	0	0	23.565	6794	SU-O-002		cd8+ t	cd8+ t
684#CCTAAAGGTCATCGTA-1	684	6	0	0	21.573	6789	SU-O-002		cd8+ t	cd8+ t
684#TCTATTGAGGTACACG-1	684	7	0	0	21.216	6788	SU-O-002	SU-O-002:clone_182	cd4+ t	cd4+ t
684#GATGGCCAGAGGAATG-1	684	7	0	0	20.537	6782	SU-O-002		cd4+ t	cd4+ t
684#GTAGTACCATAGTCCA-1	684	6	0	0	11.75	6769	SU-O-002		cd8+ t	cd8+ t
684#GATTAGCGTGAATGTA-1	684	20	0	0	14.105	6753	SU-O-002		circ cd16+ mono	mono
684#AGTGTACCACAACGGA-1	684	19	0	0	14.349	6747	SU-O-002	SU-O-002:clone_615	circ cdc	dc
684#GTCACAAGTCATAAGA-1	684	23	0	0	23.023	6740	SU-O-002		b	b
684#TCTCTGGCATTACACG-1	684	23	0	0	23.327	6736	SU-O-002		b	b
684#CTTGCTGCATCAGCTA-1	684	23	0	0	25.316	6734	SU-O-002		b	b
684#ACTATTCCACCACCAG-1	684	20	0	0	14.86	6726	SU-O-002		circ cd16+ mono	mono
684#TAGCACATCTTACGGA-1	684	20	0	0	16.925	6726	SU-O-002		circ cd16+ mono	mono
684#CCTTAATGTCAGCAAG-1	684	20	0	0	15.703	6723	SU-O-002		circ cd16+ mono	mono
684#AGCGTATCAAAGAGAG-1	684	6	0	0	22.559	6714	SU-O-002		cd8+ t	cd8+ t
684#GCCAGCAAGGGAAGCG-1	684	20	0	0	19.388	6711	SU-O-002	SU-O-002:clone_2	circ cd16+ mono	mono
684#TGTAAGCGTAGCATGG-1	684	7	0	0	18.985	6711	SU-O-002		cd4+ t	cd4+ t
684#TCCCACAGTTAGGAAT-1	684	6	0	0	22.993	6706	SU-O-002	SU-O-002:clone_26	cd8+ t	cd8+ t
684#GACCAATAGTATCTGC-1	684	23	0	0	20.761	6699	SU-O-002	SU-O-002:clone_20	b	b
684#TGGTCCTGTCTGCGCA-1	684	20	0	0	17.286	6688	SU-O-002		circ cd16+ mono	mono
684#CCCTGATGTAGATGAT-1	684	20	0	0	16.159	6676	SU-O-002	SU-O-002:clone_2	circ cd16+ mono	mono
684#GTCACTCTCGTTGTAG-1	684	6	0	0	23.693	6665	SU-O-002		cd8+ t	cd8+ t
684#AAACGAAAGCCATCAT-1	684	7	0	0	18.671	6650	SU-O-002	SU-O-002:clone_943	cd4+ t	cd4+ t
684#CATGTTTCAAGTAACA-1	684	17	0	0	20.33	6650	SU-O-002		circ cd14+ mono	mono
684#TAGGTCAGTGCCCAGT-1	684	17	0	0	14.429	6641	SU-O-002		circ cd14+ mono	mono
684#TTTGAGGAGTAATGTG-1	684	7	0	0	17.899	6636	SU-O-002		cd4+ t	cd4+ t
684#TAGGAGGCAAGAAACT-1	684	17	0	0	17.055	6623	SU-O-002		circ cd14+ mono	mono
684#AGCGTATAGTCTCTAG-1	684	20	0	0	22.413	6616	SU-O-002		circ cd16+ mono	mono
684#ATTACCTCAGTCCTGG-1	684	20	0	0	15.094	6609	SU-O-002	SU-O-002:clone_991	circ cd16+ mono	mono
684#GGCGTTGGTATTCTGG-1	684	7	0	0	20.675	6609	SU-O-002	SU-O-002:clone_710	cd4+ t	cd4+ t
684#GTCCATCTCCATCATT-1	684	23	0	0	19.742	6605	SU-O-002	SU-O-002:clone_870	b	b
684#TCCCACAGTACGCAAG-1	684	17	0	0	13.441	6603	SU-O-002	SU-O-002:clone_447	circ cd14+ mono	mono
684#ACCAAACCACCCATCT-1	684	7	0	0	23.392	6595	SU-O-002	SU-O-002:clone_1218	cd4+ t	cd4+ t
684#TAATTCCGTCTGCGCA-1	684	20	0	0	19.117	6558	SU-O-002		circ cd16+ mono	mono
684#ACATGCAGTAATGTAG-1	684	7	0	0	5.941	6547	SU-O-002		cd4+ t	cd4+ t
684#CAGCTGGCATCCATAG-1	684	17	0	0	18.458	6544	SU-O-002	SU-O-002:clone_434	circ cd14+ mono	mono
684#AACGAGGTCCCAATAG-1	684	6	0	0	22.626	6543	SU-O-002		cd8+ t	cd8+ t
684#AGATTCGAGTGTCGCC-1	684	7	0	0	17.691	6537	SU-O-002		cd4+ t	cd4+ t
684#GCTTAAGCAGGTAGGT-1	684	23	0	0	19.59	6535	SU-O-002	SU-O-002:clone_113	b	b
684#AACTTGGGTTACTACG-1	684	17	0	0	18.642	6532	SU-O-002	SU-O-002:clone_397	circ cd14+ mono	mono
684#AGTTACGCAATCCATG-1	684	23	0	0	19.648	6525	SU-O-002	SU-O-002:clone_114	b	b
684#AGTGTACCATTAGCCA-1	684	21	0	0	14.457	6505	SU-O-002		pdc	dc
684#TACCTATAGCTATCCA-1	684	20	0	0	14.909	6498	SU-O-002		circ cd16+ mono	mono
684#TGTACAGGTCAACTGT-1	684	7	0	0	21.316	6498	SU-O-002		cd4+ t	cd4+ t
684#CTAGGATGTGTCCCAG-1	684	7	0	0	17.955	6496	SU-O-002		cd4+ t	cd4+ t
684#ACTCGGGCAATGGCAG-1	684	20	0	0	20.008	6486	SU-O-002		circ cd16+ mono	mono
684#CCGTGAGCATCTCTCG-1	684	7	0	0	20.13	6480	SU-O-002	SU-O-002:clone_610	cd4+ t	cd4+ t
684#ATATTCCGTCATTGGT-1	684	6	0	0	18.755	6479	SU-O-002		cd8+ t	cd8+ t
684#GGACACCAGAGAGTTT-1	684	19	0	0	15.793	6468	SU-O-002		circ cdc	dc
684#ATAGTCGGTTGGAGGT-1	684	6	0	0	23.036	6466	SU-O-002		cd8+ t	cd8+ t
684#TCGTTCGCATTAACGC-1	684	20	0	0	17.574	6449	SU-O-002		circ cd16+ mono	mono
684#CGCTAGGTCTGGGCGT-1	684	8	0	0	22.335	6444	SU-O-002		cd4+ t	cd4+ t
684#TTCTGTAAGCAACTGG-1	684	6	0	0	20.382	6443	SU-O-002		cd8+ t	cd8+ t
684#TCGAGCGCAGGTAACG-1	684	6	0	0	24.716	6438	SU-O-002		cd8+ t	cd8+ t
684#ACTCGGGGTAATGCAA-1	684	20	0	0	16.942	6437	SU-O-002		circ cd16+ mono	mono
684#GTAATCGTCACGATTG-1	684	6	0	0	23.376	6435	SU-O-002		cd8+ t	cd8+ t
684#ACCGAATGTATCGCGC-1	684	20	0	0	12.69	6431	SU-O-002		circ cd16+ mono	mono
684#GAAGTGGCACCCTTTG-1	684	17	0	0	14.575	6429	SU-O-002		circ cd14+ mono	mono
684#GCCCGAACACTGAAGG-1	684	23	0	0	20.387	6425	SU-O-002	SU-O-002:clone_1	b	b
684#AAACTCGTCTTAACGG-1	684	23	0	0	20.973	6415	SU-O-002		b	b
684#GGAATCTGTCCCGTGA-1	684	17	0	0	19.056	6414	SU-O-002		circ cd14+ mono	mono
684#GTCACTCTCTGGAAGG-1	684	7	0	0	19.306	6408	SU-O-002		cd4+ t	cd4+ t
684#GAAATGAAGTCGATAA-1	684	23	0	0	18.688	6401	SU-O-002		b	b
684#AAAGATGCAAAGACGC-1	684	6	0	0	20.837	6397	SU-O-002	SU-O-002:clone_1451	cd8+ t	cd8+ t
684#TTTGGCCAGGGTCTGA-1	684	23	0	0	18.556	6396	SU-O-002		b	b
684#CACCTTGAGTGAGCAC-1	684	17	0	0	18.053	6368	SU-O-002	SU-O-002:clone_211	circ cd14+ mono	mono
684#ACTACGAGTGTTGTTG-1	684	7	0	0	21.208	6349	SU-O-002	SU-O-002:clone_1413	cd4+ t	cd4+ t
684#GTTGGTAAGCATTGGG-1	684	7	0	0	16.026	6349	SU-O-002		cd4+ t	cd4+ t
684#TTCTAACTCTTGGCCT-1	684	7	0	0	20.872	6343	SU-O-002		cd4+ t	cd4+ t
684#CGCTAGGTCTTGTGCC-1	684	23	0	0	19.683	6330	SU-O-002		b	b
684#GCAACCGAGTCCCTCT-1	684	4	0	0	25.966	6330	SU-O-002		nk_ilc	nk_ilc
684#ATGTTTCAGTCTCTAG-1	684	23	0	0	21.889	6328	SU-O-002	SU-O-002:clone_2	b	b
684#GTGGCGTAGTTTGGAA-1	684	7	0	0	22.311	6323	SU-O-002	SU-O-002:clone_6	cd4+ t	cd4+ t
684#TAAGTGCGTGTCGTCG-1	684	17	0	0	16.504	6319	SU-O-002		circ cd14+ mono	mono
684#TCTATTGGTTCATTTC-1	684	23	0	0	14.472	6306	SU-O-002		b	b
684#TTGCGGGAGCACCATT-1	684	23	0	0	18.414	6306	SU-O-002		b	b
684#ACGTTAGCAGCCACGT-1	684	23	0	0	22.005	6299	SU-O-002	SU-O-002:clone_49	b	b
684#TTTGTGTAGTTGCGCC-1	684	20	0	0	15.256	6294	SU-O-002		circ cd16+ mono	mono
684#CTCTCGACAGAGCCAA-1	684	6	0	0	22.251	6290	SU-O-002		cd8+ t	cd8+ t
684#CGTGGCATCTTACGGA-1	684	7	0	0	20.202	6288	SU-O-002		cd4+ t	cd4+ t
684#AAGATAGCAAATTCCG-1	684	23	0	0	20.614	6282	SU-O-002		b	b
684#GCGAGTCAGGTACATA-1	684	6	0	0	20.555	6280	SU-O-002		cd8+ t	cd8+ t
684#AGGCCCAGTATGGATA-1	684	23	0	0	18.202	6268	SU-O-002		b	b
684#AACAAAGTCGGTAGGA-1	684	23	0	0	23.028	6267	SU-O-002		b	b
684#AGGCCTGTCTGCGTCT-1	684	19	0	0	17.908	6265	SU-O-002		circ cdc	dc
684#TATGTTCAGCTAGCAG-1	684	7	0	0	19.393	6261	SU-O-002		cd4+ t	cd4+ t
684#TTCGATTAGGATGCCA-1	684	23	0	0	17.773	6259	SU-O-002		b	b
684#CGTTCCACATATACGC-1	684	6	0	0	23.03	6249	SU-O-002		cd8+ t	cd8+ t
684#CTTAATCCATCACAAC-1	684	19	0	0	18.274	6235	SU-O-002	SU-O-002:clone_1384	circ cdc	dc
684#TTAGGTGCACGTTACA-1	684	20	0	0	16.305	6228	SU-O-002	SU-O-002:clone_1226	circ cd16+ mono	mono
684#ACTAGGTAGTGTCACT-1	684	6	0	0	23.005	6221	SU-O-002		cd8+ t	cd8+ t
684#GCATGATTCACAACAC-1	684	6	0	0	25.462	6219	SU-O-002	SU-O-002:clone_8	cd8+ t	cd8+ t
684#TTGTCTAGTCGATAGG-1	684	7	0	0	20.186	6207	SU-O-002	SU-O-002:clone_918	cd4+ t	cd4+ t
684#CCATACCCAAATAGTG-1	684	4	0	0	25.224	6205	SU-O-002		nk_ilc	nk_ilc
684#GGGTCTGGTCCGCTTT-1	684	23	0	0	16.844	6199	SU-O-002	SU-O-002:clone_1	b	b
684#GTTATGGCATTACACG-1	684	23	0	0	15.756	6198	SU-O-002		b	b
684#TGGGTGCTCCAAGTCA-1	684	6	0	0	10.698	6198	SU-O-002		cd8+ t	cd8+ t
684#CACAACAAGAGGCAGG-1	684	8	0	0	18.963	6195	SU-O-002		cd4+ t	cd4+ t
684#CTTGAAGTCACCCGGA-1	684	20	0	0	16.096	6192	SU-O-002		circ cd16+ mono	mono
684#GAGGTCCCAATAGCGG-1	684	17	0	0	16.849	6184	SU-O-002	SU-O-002:clone_364	circ cd14+ mono	mono
684#AAACGAAGTCAGAAGC-1	684	20	0	0	17.766	6183	SU-O-002		circ cd16+ mono	mono
684#TACAGCAGTTTCTTAC-1	684	20	0	0	15.718	6178	SU-O-002		circ cd16+ mono	mono
684#GACCTTCAGGTTCGAG-1	684	17	0	0	17.036	6157	SU-O-002	SU-O-002:clone_925	circ cd14+ mono	mono
684#TCAAGCATCGCACAAT-1	684	7	0	0	22.276	6144	SU-O-002		cd4+ t	cd4+ t
684#GCACGCAAGTTCAGGG-1	684	20	0	0	14.271	6139	SU-O-002		circ cd16+ mono	mono
684#GTTCAAGCATGTATCG-1	684	6	0	0	22.885	6139	SU-O-002		cd8+ t	cd8+ t
684#GCACGGTTCAACACGT-1	684	7	0	0	18.036	6137	SU-O-002	SU-O-002:clone_32	cd4+ t	cd4+ t
684#TGACAACTCCCAGCGA-1	684	6	0	0	20.05	6135	SU-O-002		cd8+ t	cd8+ t
684#TTGCAGAGTGATCAGG-1	684	6	0	0	19.948	6133	SU-O-002		cd8+ t	cd8+ t
684#CGCAGGTTCAGGAAGC-1	684	23	0	0	17.186	6124	SU-O-002	SU-O-002:clone_734	b	b
684#GAGACTTAGTCCGATT-1	684	17	0	0	17.172	6112	SU-O-002		circ cd14+ mono	mono
684#AGTTACGAGGCGTAGT-1	684	6	0	0	18.863	6109	SU-O-002	SU-O-002:clone_205	cd8+ t	cd8+ t
684#GCTCCTACACAGTAGG-1	684	23	0	0	23.464	6105	SU-O-002	SU-O-002:clone_10	b	b
684#CCCTAACGTCCCGAGT-1	684	6	0	0	23.858	6100	SU-O-002		cd8+ t	cd8+ t
684#AATGGAAAGGGAAGCG-1	684	23	0	0	20.526	6095	SU-O-002		b	b
684#CCCTGATCAGCGTCGT-1	684	7	0	0	19.012	6095	SU-O-002		cd4+ t	cd4+ t
684#CTTAATCGTTCAGTTG-1	684	7	0	0	20.116	6094	SU-O-002	SU-O-002:clone_703	cd4+ t	cd4+ t
684#TACTCGCTCCTGACCT-1	684	23	0	0	18.619	6093	SU-O-002	SU-O-002:clone_1340	b	b
684#ACATGGTCAGAACTTC-1	684	20	0	0	17.072	6077	SU-O-002		circ cd16+ mono	mono
684#GGGTTATGTTTGCCAA-1	684	20	0	0	15.215	6076	SU-O-002		circ cd16+ mono	mono
684#GAGTGAGTCCTAAGTG-1	684	23	0	0	22.111	6068	SU-O-002	SU-O-002:clone_2	b	b
684#CTCCCAATCTGTTTAC-1	684	7	0	0	22.909	6067	SU-O-002	SU-O-002:clone_88	cd4+ t	cd4+ t
684#GCGAGTCAGAGGAATG-1	684	7	0	0	22.166	6067	SU-O-002		cd4+ t	cd4+ t
684#AGCGATTTCCCACGGA-1	684	7	0	0	16.281	6063	SU-O-002		cd4+ t	cd4+ t
684#GGTTGCGGTCCTCAGG-1	684	23	0	0	19.412	6060	SU-O-002	SU-O-002:clone_2	b	b
684#GTTATTCCAAATTCCG-1	684	6	0	0	21.911	6058	SU-O-002	SU-O-002:clone_1451	cd8+ t	cd8+ t
684#TGCACCTTCCAAGAGG-1	684	6	0	0	26.27	6057	SU-O-002		cd8+ t	cd8+ t
684#ACCCAAACATTAGCCA-1	684	20	0	0	14.657	6049	SU-O-002		circ cd16+ mono	mono
684#CCAGAATGTGTTGGTT-1	684	6	0	0	23.728	6038	SU-O-002	SU-O-002:clone_764	cd8+ t	cd8+ t
684#ACTAGGTCAATGTGCT-1	684	20	0	0	13.148	6034	SU-O-002	SU-O-002:clone_814	circ cd16+ mono	mono
684#ATGGATCAGTCGTACT-1	684	7	0	0	22.324	6029	SU-O-002		cd4+ t	cd4+ t
684#CGGTGCAGTAATGTGA-1	684	17	0	0	15.925	6029	SU-O-002		circ cd14+ mono	mono
684#TGCACCTCAGGTGTGA-1	684	20	0	0	15.052	6029	SU-O-002	SU-O-002:clone_587	circ cd16+ mono	mono
684#GTGATCACAGATGGCA-1	684	6	0	0	20.007	6025	SU-O-002		cd8+ t	cd8+ t
684#CACCTGTCATGGATGG-1	684	7	0	0	19.211	6023	SU-O-002		cd4+ t	cd4+ t
684#TCACCACAGCATGATA-1	684	20	0	0	16.871	6023	SU-O-002	SU-O-002:clone_1334	circ cd16+ mono	mono
684#GCACGCAAGAGGTGGG-1	684	7	0	0	22.169	6019	SU-O-002		cd4+ t	cd4+ t
684#GACCTTCTCATGCTTT-1	684	7	0	0	21.237	6018	SU-O-002		cd4+ t	cd4+ t
684#CAAGCTACAACGTAGG-1	684	7	0	0	22.422	6014	SU-O-002	SU-O-002:clone_175	cd4+ t	cd4+ t
684#TCTATTGGTCGAGGTA-1	684	23	0	0	19.279	6013	SU-O-002		b	b
684#TACTGCCGTAGTCTGT-1	684	20	0	0	17.466	6011	SU-O-002		circ cd16+ mono	mono
684#GAGTGAGAGAGGTCCA-1	684	20	0	0	16.695	6008	SU-O-002	SU-O-002:clone_319	circ cd16+ mono	mono
684#GATCATGCACGCGATC-1	684	7	0	0	22.947	6008	SU-O-002		cd4+ t	cd4+ t
684#AAAGATGTCCATACGA-1	684	20	0	0	17.531	6007	SU-O-002		circ cd16+ mono	mono
684#GGAATCTCAAGCGACA-1	684	23	0	0	17.559	6005	SU-O-002		b	b
684#AAACTCGGTTTAGGAA-1	684	7	0	0	21.842	5999	SU-O-002		cd4+ t	cd4+ t
684#TACGCCTGTACTAGAA-1	684	7	0	0	21.422	5996	SU-O-002		cd4+ t	cd4+ t
684#GGTCATAAGCGTTAGG-1	684	23	0	0	19.898	5987	SU-O-002	SU-O-002:clone_23	b	b
684#CGGTGCAGTTCAGTAC-1	684	7	0	0	16.744	5986	SU-O-002		cd4+ t	cd4+ t
684#CACCACTGTTGGAGGT-1	684	20	0	0	15.937	5984	SU-O-002		circ cd16+ mono	mono
684#TTCATCATCGTGAGTT-1	684	7	0	0	22.894	5981	SU-O-002		cd4+ t	cd4+ t
684#CGAGTTAAGTGAAGGA-1	684	23	0	0	15.708	5979	SU-O-002		b	b
684#ATCGAGTTCCGTACGG-1	684	20	0	0	17.673	5972	SU-O-002		circ cd16+ mono	mono
684#TAGGTCACATCGGCCA-1	684	6	0	0	20.275	5968	SU-O-002		cd8+ t	cd8+ t
684#AGCCCGAGTTTGTACG-1	684	6	0	0	20.584	5961	SU-O-002	SU-O-002:clone_1098	cd8+ t	cd8+ t
684#AAATGAGCATCGGCTG-1	684	7	0	0	19.485	5951	SU-O-002	SU-O-002:clone_1162	cd4+ t	cd4+ t
684#GAATCTGCAATGTAAG-1	684	7	0	0	23.451	5951	SU-O-002	SU-O-002:clone_370	cd4+ t	cd4+ t
684#GTAGGAGCAGTAACCT-1	684	7	0	0	22.236	5951	SU-O-002	SU-O-002:clone_1143	cd4+ t	cd4+ t
684#CTGTTCGGTGAAACAT-1	684	23	0	0	20.762	5945	SU-O-002		b	b
684#GTGTCCTTCACCCGGA-1	684	20	0	0	13.296	5936	SU-O-002		circ cd16+ mono	mono
684#CGAGTTAAGTAGGTCG-1	684	7	0	0	19.474	5932	SU-O-002		cd4+ t	cd4+ t
684#CTAGGATAGGCCTCTG-1	684	6	0	0	10.009	5932	SU-O-002		cd8+ t	cd8+ t
684#CCTGGGACAACGTCCG-1	684	23	0	0	21.679	5918	SU-O-002	SU-O-002:clone_2	b	b
684#GGTGTCGGTAGCAGGT-1	684	4	0	0	24.814	5917	SU-O-002		nk_ilc	nk_ilc
684#TTACCCGTCTTACGGA-1	684	4	0	0	23.235	5913	SU-O-002		cd8+ t	cd8+ t
684#TTACCGCGTGCCAAGA-1	684	20	0	0	19.657	5911	SU-O-002		circ cd16+ mono	mono
684#GCAGCTGAGCTAACAA-1	684	20	0	0	19.561	5910	SU-O-002		circ cd16+ mono	mono
684#ATCCTCGTCAGGTTTG-1	684	6	0	0	22.854	5906	SU-O-002	SU-O-002:clone_861	cd8+ t	cd8+ t
684#CCCTAGTAGAAATGGG-1	684	17	0	0	13.468	5904	SU-O-002	SU-O-002:clone_2	circ cd14+ mono	mono
684#AGTGCGCGTTGTGAGG-1	684	7	0	0	22.269	5899	SU-O-002	SU-O-002:clone_1143	cd4+ t	cd4+ t
684#TCAAAGCCATTCTTTG-1	684	20	0	0	16.133	5899	SU-O-002		circ cd16+ mono	mono
684#AAGGAGCAGTAATGTG-1	684	23	0	0	19.098	5898	SU-O-002		b	b
684#CCATACCGTAAGCCGA-1	684	23	0	0	17.344	5896	SU-O-002	SU-O-002:clone_503	b	b
684#AATGGAAGTATTCTCT-1	684	7	0	0	17.546	5886	SU-O-002		cd4+ t	cd4+ t
684#ATCCTGCAGTGCTAGG-1	684	20	0	0	19.017	5886	SU-O-002		circ cd16+ mono	mono
684#CCAGATATCTGGCACG-1	684	17	0	0	15.876	5883	SU-O-002	SU-O-002:clone_481	circ cd14+ mono	mono
684#GTAGGAGGTACAAGCG-1	684	6	0	0	29.27	5883	SU-O-002		cd8+ t	cd8+ t
684#TGTGGCGCATTATGGC-1	684	6	0	0	19.688	5883	SU-O-002	SU-O-002:clone_1248	cd8+ t	cd8+ t
684#GCGGGTTTCCTCTCTT-1	684	4	0	0	24.794	5881	SU-O-002	SU-O-002:clone_586	nk_ilc	nk_ilc
684#AGATTCGTCCATATCT-1	684	6	0	0	25.955	5877	SU-O-002		cd8+ t	cd8+ t
684#GTTATTCGTACGCCCA-1	684	1	0	0	5.147	5876	SU-O-002		tnk_lq	tnk_other
684#TGCCTGTCAAGCGGTA-1	684	7	0	0	18.52	5876	SU-O-002		cd4+ t	cd4+ t
684#TTACCCGTCCCATAGA-1	684	6	0	0	28.699	5875	SU-O-002		cd8+ t	cd8+ t
684#GGGTTATAGAGCTCCC-1	684	6	0	0	25.263	5870	SU-O-002		cd8+ t	cd8+ t
684#TACATGGCAAAGCTGG-1	684	23	0	0	21.336	5869	SU-O-002		b	b
684#ATGTCTTAGTTGGAAT-1	684	7	0	0	20.214	5868	SU-O-002		cd4+ t	cd4+ t
684#ACTTCCGGTCAGAAAT-1	684	7	0	0	21.6	5863	SU-O-002		cd4+ t	cd4+ t
684#CCCTAACCAAGCAACG-1	684	7	0	0	20.105	5863	SU-O-002		cd4+ t	cd4+ t
684#TAGGTCAGTGGCGCTT-1	684	8	0	0	23.361	5859	SU-O-002		cd4+ t	cd4+ t
684#GCCTAGGTCCGATGCG-1	684	4	0	0	24.929	5856	SU-O-002		nk_ilc	nk_ilc
684#TTCTAACTCCGATTGA-1	684	7	0	0	22.986	5853	SU-O-002	SU-O-002:clone_25	cd4+ t	cd4+ t
684#TGACTCCTCACTTACT-1	684	6	0	0	15.753	5839	SU-O-002	SU-O-002:clone_197	cd8+ t	cd8+ t
684#TCAAGCAAGAACGCCA-1	684	6	0	0	22.841	5833	SU-O-002	SU-O-002:clone_21	cd8+ t	cd8+ t
684#GGGAACAGTTTCCACC-1	684	23	0	0	19.753	5831	SU-O-002		b	b
684#GGATGAGAGTGTAATG-1	684	7	0	0	19.722	5829	SU-O-002		cd4+ t	cd4+ t
684#AAAGATGAGGGTATCG-1	684	6	0	0	23.436	5828	SU-O-002	SU-O-002:clone_113	cd8+ t	cd8+ t
684#TTGAGTGCAGAGAGAA-1	684	17	0	0	13.716	5828	SU-O-002		circ cd14+ mono	mono
684#ATCCTCGTCGATTACG-1	684	6	0	0	18.396	5827	SU-O-002		cd8+ t	cd8+ t
684#GAGCGCTAGTCTCGAT-1	684	23	0	0	19.994	5827	SU-O-002		b	b
684#CCTGGGAAGCTGAATA-1	684	6	0	0	26.721	5822	SU-O-002		cd8+ t	cd8+ t
684#ACCAAACAGCCCATTA-1	684	6	0	0	26.196	5821	SU-O-002		cd8+ t	cd8+ t
684#CAGTGTAAGACACTTC-1	684	20	0	0	15.852	5819	SU-O-002		circ cd16+ mono	mono
684#ACTAGGTTCGTGCTTC-1	684	6	0	0	25.721	5816	SU-O-002		cd8+ t	cd8+ t
684#ACTATTCAGAAATACC-1	684	23	0	0	23.925	5813	SU-O-002	SU-O-002:clone_775	b	b
684#CCGTACTCAGGCACAA-1	684	23	0	0	19.631	5812	SU-O-002	SU-O-002:clone_1205	b	b
684#GGGACCTGTTGCCTGG-1	684	23	0	0	19.188	5809	SU-O-002	SU-O-002:clone_168	b	b
684#AGCGTGCTCCACCTAC-1	684	7	0	0	18.459	5806	SU-O-002	SU-O-002:clone_726	cd4+ t	cd4+ t
684#ACCAAACTCTCGCGTT-1	684	6	0	0	21.902	5800	SU-O-002		cd8+ t	cd8+ t
684#TACCTCGGTGTCCTTC-1	684	17	0	0	16.834	5800	SU-O-002		circ cd14+ mono	mono
684#ACCGCAGTCGGATGTT-1	684	17	0	0	4.75	5798	SU-O-002		circ cd14+ mono	mono
684#TGCATGATCAATCGTG-1	684	7	0	0	20.548	5793	SU-O-002		cd4+ t	cd4+ t
684#CTCTCAGTCCAAACCA-1	684	23	0	0	20.535	5779	SU-O-002		b	b
684#AGACAAATCGTTCCGT-1	684	6	0	0	23.148	5778	SU-O-002		cd8+ t	cd8+ t
684#GGTGAAGTCATTCTTG-1	684	7	0	0	23.492	5776	SU-O-002	SU-O-002:clone_215	cd4+ t	cd4+ t
684#ATAGTCGAGAGACTCG-1	684	23	0	0	19.72	5772	SU-O-002	SU-O-002:clone_6	b	b
684#AGTGTACTCGGTCTAA-1	684	23	0	0	16.081	5770	SU-O-002		b	b
684#GGATAGGGTGATGCGA-1	684	7	0	0	20.169	5769	SU-O-002		cd4+ t	cd4+ t
684#TCCATCGGTAGCATGG-1	684	23	0	0	21.54	5768	SU-O-002		b	b
684#AACCAACTCGTGGAAG-1	684	7	0	0	21.509	5763	SU-O-002		cd4+ t	cd4+ t
684#GCTCCTATCTATCCTA-1	684	7	0	0	19.94	5763	SU-O-002		cd4+ t	cd4+ t
684#GTTGGGCAGTGAAGGA-1	684	4	0	0	29	5761	SU-O-002		nk_ilc	nk_ilc
684#ACATGGTGTCAGTGTT-1	684	20	0	0	16.842	5757	SU-O-002	SU-O-002:clone_925	circ cd16+ mono	mono
684#CAACGTACAGCGTGAA-1	684	23	0	0	22.832	5756	SU-O-002		b	b
684#TGCCTGTCAAACCTAC-1	684	23	0	0	17.335	5755	SU-O-002		b	b
684#GCCATAACAATCACTG-1	684	7	0	0	23.372	5753	SU-O-002		cd4+ t	cd4+ t
684#CGTACAAGTACTAGAA-1	684	4	0	0	22.254	5750	SU-O-002	SU-O-002:clone_60	nk_ilc	nk_ilc
684#AGCTGATTCGTCTTAT-1	684	23	0	0	19.736	5749	SU-O-002		b	b
684#AACTTGGAGTGGTGTG-1	684	17	0	0	20.31	5746	SU-O-002		circ cd14+ mono	mono
684#GGAGTAGTCTGATCTT-1	684	23	0	0	21.088	5740	SU-O-002	SU-O-002:clone_1444	b	b
684#ACTTCCGAGACTAATG-1	684	23	0	0	18.452	5737	SU-O-002		b	b
684#ACAAGCTCACACTAGT-1	684	6	0	0	24.657	5734	SU-O-002	SU-O-002:clone_992	cd8+ t	cd8+ t
684#GGCACGTTCTGAGTAC-1	684	8	0	0	17.336	5733	SU-O-002		cd4+ t	cd4+ t
684#TAGGTCATCTATTTCG-1	684	4	0	0	22.861	5725	SU-O-002		nk_ilc	nk_ilc
684#GTCACCTCAGTGCGAA-1	684	20	0	0	18.754	5723	SU-O-002		circ cd16+ mono	mono
684#TTGCGAACATAGCAGG-1	684	6	0	0	21.195	5722	SU-O-002		cd8+ t	cd8+ t
684#CCCTAGTAGAGGCAGG-1	684	19	0	0	15.752	5718	SU-O-002		circ cdc	dc
684#TTAGCTTGTACGGTTT-1	684	6	0	0	22.131	5716	SU-O-002		nk_ilc	nk_ilc
684#GAGGATGGTTAACCAC-1	684	8	0	0	20.661	5710	SU-O-002	SU-O-002:clone_171	cd4+ t	cd4+ t
684#TAACGGTGTAAGTGCG-1	684	23	0	0	22.394	5707	SU-O-002		b	b
684#AGACAAAAGCCGCAAA-1	684	23	0	0	19.757	5697	SU-O-002		b	b
684#TGTACGAGTCATCAAC-1	684	20	0	0	14.355	5697	SU-O-002		circ cd16+ mono	mono
684#TCCCACAGTCTCAAAC-1	684	7	0	0	23.032	5694	SU-O-002		cd4+ t	cd4+ t
684#TTCGTTACAAGGCGTA-1	684	20	0	0	17.761	5685	SU-O-002		circ cd16+ mono	mono
684#AGTGCGCCAAGACACG-1	684	17	0	0	16.66	5683	SU-O-002	SU-O-002:clone_15	circ cd14+ mono	mono
684#TTGAGTGAGCGTCAAG-1	684	7	0	0	18.016	5683	SU-O-002	SU-O-002:clone_6	cd4+ t	cd4+ t
684#CTCATGCAGAGTTCGG-1	684	6	0	0	24.29	5675	SU-O-002	SU-O-002:clone_170	cd8+ t	cd8+ t
684#TCAGCTCAGGTACTCT-1	684	7	0	0	20.418	5675	SU-O-002		cd4+ t	cd4+ t
684#ACTCGGGAGAGCGAAA-1	684	7	0	0	23.036	5668	SU-O-002		cd4+ t	cd4+ t
684#ATCCCTGCAACGACAG-1	684	7	0	0	23.263	5651	SU-O-002	SU-O-002:clone_899	cd4+ t	cd4+ t
684#TTTACGTAGCATACCT-1	684	7	0	0	22.575	5650	SU-O-002	SU-O-002:clone_88	cd4+ t	cd4+ t
684#GCAGATTCAGCACATT-1	684	20	0	0	14.136	5649	SU-O-002		circ cd16+ mono	mono
684#AGGCGTCCATCCTCGT-1	684	7	0	0	22.507	5645	SU-O-002		cd4+ t	cd4+ t
684#ACTTCCGTCTCGCGTT-1	684	7	0	0	18.219	5637	SU-O-002		cd4+ t	cd4+ t
684#TGCTTCGCAGAACGAC-1	684	20	0	0	14.949	5633	SU-O-002		circ cd16+ mono	mono
684#AACCGATTCAGGATCT-1	684	7	0	0	23.544	5632	SU-O-002		cd4+ t	cd4+ t
684#AGCTGGCTCTCGCGTT-1	684	6	0	0	20.562	5630	SU-O-002	SU-O-002:clone_106	cd8+ t	cd8+ t
684#AACCAACAGACGCCCT-1	684	6	0	0	19.062	5627	SU-O-002	SU-O-002:clone_208	cd8+ t	cd8+ t
684#ATGTCTTTCTTCCGTG-1	684	4	0	0	31.924	5621	SU-O-002		nk_ilc	nk_ilc
684#TCCCACAGTATCCTTT-1	684	7	0	0	20.591	5615	SU-O-002	SU-O-002:clone_88	cd4+ t	cd4+ t
684#TCGCCTAAGATTCCGT-1	684	7	0	0	19.768	5611	SU-O-002		cd4+ t	cd4+ t
684#AAAGGATAGCGATACG-1	684	7	0	0	23.162	5609	SU-O-002		cd4+ t	cd4+ t
684#CGCTGGAGTGCATCAT-1	684	20	0	0	15.039	5605	SU-O-002		circ cd16+ mono	mono
684#GCTCACTGTACATGGG-1	684	20	0	0	14.007	5597	SU-O-002		circ cd16+ mono	mono
684#TTGCTATGTTAGAGAT-1	684	7	0	0	18.54	5594	SU-O-002		cd4+ t	cd4+ t
684#GAAGTGGGTGCGTAGA-1	684	6	0	0	17.316	5591	SU-O-002		cd8+ t	cd8+ t
684#AAAGGATGTTTCGATG-1	684	7	0	0	19.302	5590	SU-O-002	SU-O-002:clone_88	cd4+ t	cd4+ t
684#ATTACCTAGCCTGTAT-1	684	7	0	0	19.512	5590	SU-O-002	SU-O-002:clone_25	cd4+ t	cd4+ t
684#TTCGCGTGTTCTTAGG-1	684	7	0	0	16.836	5588	SU-O-002		cd4+ t	cd4+ t
684#TGGCGCAGTTATGCAC-1	684	7	0	0	17.53	5585	SU-O-002		cd4+ t	cd4+ t
684#TACATTCCAAACTACC-1	684	23	0	0	23.313	5580	SU-O-002		b	b
684#AGATTCGAGTCTGTGT-1	684	7	0	0	18.903	5579	SU-O-002	SU-O-002:clone_215	cd4+ t	cd4+ t
684#GTGTCCTCATTTCTTG-1	684	7	0	0	19.103	5578	SU-O-002		cd4+ t	cd4+ t
684#CACCTGTTCTTAACGG-1	684	6	0	0	23.675	5574	SU-O-002		cd8+ t	cd8+ t
684#ATTTGTCAGAATGCTA-1	684	19	0	0	13.498	5573	SU-O-002	SU-O-002:clone_340	circ cdc	dc
684#GAGATTCAGACGCCCT-1	684	6	0	0	18.854	5572	SU-O-002		cd8+ t	cd8+ t
684#CCATACCTCGATCGCG-1	684	23	0	0	21.777	5570	SU-O-002		b	b
684#AACATCGGTGAGTCGA-1	684	7	0	0	21.232	5569	SU-O-002	SU-O-002:clone_1438	cd4+ t	cd4+ t
684#GAAACAAGTCCAACCG-1	684	6	0	0	18.932	5567	SU-O-002		cd8+ t	cd8+ t
684#TTGAGTGCAGCCACGT-1	684	20	0	0	17.061	5567	SU-O-002		circ cd16+ mono	mono
684#ACCGAATGTCCTATTT-1	684	4	0	0	24.039	5566	SU-O-002		nk_ilc	nk_ilc
684#CTAGGATGTTAGAGAT-1	684	20	0	0	16.752	5566	SU-O-002		circ cd16+ mono	mono
684#CCGCATTGTACTTCGA-1	684	20	0	0	22.878	5559	SU-O-002		circ cd16+ mono	mono
684#TTGCGGGCACTGTAAC-1	684	7	0	0	18.922	5559	SU-O-002		cd4+ t	cd4+ t
684#TTTGAGGTCATCATGG-1	684	23	0	0	21.577	5557	SU-O-002	SU-O-002:clone_892	b	b
684#TACGGATAGGCAGATC-1	684	23	0	0	14.976	5556	SU-O-002	SU-O-002:clone_165	b	b
684#TGTACAGAGGATGCCA-1	684	4	0	0	21.473	5555	SU-O-002		nk_ilc	nk_ilc
684#TTACCGCTCCAACAAC-1	684	7	0	0	18.635	5555	SU-O-002		cd4+ t	cd4+ t
684#CACGTTCCAAAGGTCG-1	684	7	0	0	21.393	5551	SU-O-002		cd4+ t	cd4+ t
684#AGCTGATCAGGTAACG-1	684	20	0	0	16.517	5549	SU-O-002		circ cd16+ mono	mono
684#CCTTGGTAGTTATGAG-1	684	6	0	0	22.971	5549	SU-O-002		cd8+ t	cd8+ t
684#TGTAGCAAGATTGACA-1	684	23	0	0	18.952	5545	SU-O-002	SU-O-002:clone_1196	b	b
684#CTCTACGTCTGGCGCA-1	684	6	0	0	23.454	5543	SU-O-002		cd8+ t	cd8+ t
684#GAGGATGTCGGTCTAA-1	684	20	0	0	17.148	5543	SU-O-002		circ cd16+ mono	mono
684#CCATACCCATATACGC-1	684	6	0	0	16.71	5542	SU-O-002		cd8+ t	cd8+ t
684#GTTGGGCAGCGTGTTT-1	684	20	0	0	17.609	5542	SU-O-002		circ cd16+ mono	mono
684#GCAGCTGAGTAACATG-1	684	23	0	0	20.32	5541	SU-O-002	SU-O-002:clone_1126	b	b
684#TCAATTCTCAATTGGC-1	684	6	0	0	24.783	5539	SU-O-002		cd8+ t	cd8+ t
684#CAATCCCCACATAAAG-1	684	17	0	0	11.268	5538	SU-O-002		circ cd14+ mono	mono
684#CTCTCAGCAAACGACG-1	684	7	0	0	19.204	5538	SU-O-002		cd4+ t	cd4+ t
684#GGGAACAAGCGTCAAG-1	684	20	0	0	16.909	5535	SU-O-002		circ cd16+ mono	mono
684#TTACGTTAGTCGAGCA-1	684	7	0	0	20.279	5535	SU-O-002	SU-O-002:clone_1032	cd4+ t	cd4+ t
684#AGTTACGTCATTCTTG-1	684	7	0	0	18.668	5533	SU-O-002		cd4+ t	cd4+ t
684#TTGAGCAAGTCCGATT-1	684	23	0	0	17.305	5531	SU-O-002	SU-O-002:clone_592	b	b
684#GAGGCTCTCGATATGC-1	684	20	0	0	17.337	5530	SU-O-002		circ cd16+ mono	mono
684#TCACTCGGTTCGGGAA-1	684	17	0	0	16.503	5523	SU-O-002	SU-O-002:clone_921	circ cd14+ mono	mono
684#CTTGCCAAGAGTTTGA-1	684	23	0	0	20.163	5519	SU-O-002	SU-O-002:clone_2	b	b
684#TGTGTCCAGGTCGGTA-1	684	20	0	0	13.101	5518	SU-O-002		circ cd16+ mono	mono
684#ACTAGGTTCTGAGTAC-1	684	7	0	0	25.468	5517	SU-O-002	SU-O-002:clone_375	cd4+ t	cd4+ t
684#CAAAGCTGTGCTTGAT-1	684	20	0	0	17.93	5513	SU-O-002		circ cd16+ mono	mono
684#CTCGCTACACGTACAT-1	684	7	0	0	18.696	5512	SU-O-002		cd4+ t	cd4+ t
684#CTGGGACTCGAGTTAC-1	684	6	0	0	25.748	5505	SU-O-002		cd8+ t	cd8+ t
684#CGCGCAATCCAGGTCG-1	684	7	0	0	24.103	5502	SU-O-002		cd4+ t	cd4+ t
684#CAACCAAAGCATACCT-1	684	7	0	0	19.181	5493	SU-O-002	SU-O-002:clone_707	cd4+ t	cd4+ t
684#CGCAGGTTCGACTGGC-1	684	7	0	0	19.944	5490	SU-O-002	SU-O-002:clone_506	cd4+ t	cd4+ t
684#TTTGCGCAGCAACTGG-1	684	17	0	0	16.772	5488	SU-O-002		circ cd14+ mono	mono
684#CCTGCTACAAAGGAAG-1	684	23	0	0	19.421	5485	SU-O-002		b	b
684#CTGTATTAGAAGCCGT-1	684	6	0	0	21.04	5485	SU-O-002	SU-O-002:clone_871	cd8+ t	cd8+ t
684#AAGGTTCTCGTCTTAT-1	684	17	0	0	18.003	5482	SU-O-002		circ cd14+ mono	mono
684#TAATCGGAGGGAAGCG-1	684	7	0	0	20.604	5476	SU-O-002		cd4+ t	cd4+ t
684#TCAAGGTCAGGAGCAT-1	684	6	0	0	21.506	5475	SU-O-002	SU-O-002:clone_106	cd8+ t	cd8+ t
684#GTGCCAGGTTAGTAGA-1	684	23	0	0	19.317	5474	SU-O-002		b	b
684#ATTGTGGTCCCTAAAG-1	684	7	0	0	22.456	5473	SU-O-002	SU-O-002:clone_625	cd4+ t	cd4+ t
684#GTGTCCTCAACTCCCT-1	684	20	0	0	15.823	5470	SU-O-002		circ cd16+ mono	mono
684#CGGACCAAGTCGTGAG-1	684	6	0	0	20.361	5463	SU-O-002		cd8+ t	cd8+ t
684#ATTACTCCAAGCGTCC-1	684	7	0	0	18.033	5452	SU-O-002		cd4+ t	cd4+ t
684#GGTGAAGGTCCAACCG-1	684	12	0	0	15.066	5451	SU-O-002	SU-O-002:clone_23	cd4+ t	cd4+ t
684#AATGGCTTCGCTTCAC-1	684	4	0	0	22.861	5449	SU-O-002		nk_ilc	nk_ilc
684#GTAATCGGTAGTACAA-1	684	7	0	0	23.762	5446	SU-O-002		cd4+ t	cd4+ t
684#AGCCGCAAGCGCCTAC-1	684	20	0	0	15.324	5445	SU-O-002		circ cd16+ mono	mono
684#CTCTACGCAGTAAGCG-1	684	6	0	0	7.683	5445	SU-O-002		cd8+ t	cd8+ t
684#GGAACTTCAATCCATG-1	684	7	0	0	18.654	5440	SU-O-002		cd4+ t	cd4+ t
684#TTCGGTCGTCTAAGAA-1	684	7	0	0	24.82	5439	SU-O-002		cd4+ t	cd4+ t
684#GCATTCCGTAGCGGTA-1	684	7	0	0	18.496	5437	SU-O-002		cd4+ t	cd4+ t
684#TGATGCACACCTGTGG-1	684	23	0	0	18.365	5436	SU-O-002		b	b
684#GGTCATACATCGGCCA-1	684	20	0	0	14.676	5435	SU-O-002		circ cd16+ mono	mono
684#GCATTGAAGACTAGCG-1	684	7	0	0	24.848	5432	SU-O-002	SU-O-002:clone_842	cd8+ t	cd8+ t
684#ACCGAATTCGTTTGAG-1	684	6	0	0	26.733	5431	SU-O-002		cd8+ t	cd8+ t
684#TGTACGATCTCTATTG-1	684	7	0	0	23.324	5430	SU-O-002		cd4+ t	cd4+ t
684#AAAGATGGTACGCAAG-1	684	7	0	0	19.521	5426	SU-O-002		cd4+ t	cd4+ t
684#GGCGTTGTCCCTACGT-1	684	7	0	0	22.512	5426	SU-O-002		cd4+ t	cd4+ t
684#CGGACCATCTCGACAA-1	684	7	0	0	19.482	5422	SU-O-002	SU-O-002:clone_1126	cd8+ t	cd8+ t
684#CTCAGCTCATGCGACC-1	684	8	0	0	18.972	5420	SU-O-002		cd4+ t	cd4+ t
684#CTTCTAATCGGTCAGC-1	684	20	0	0	19.162	5420	SU-O-002		circ cd16+ mono	mono
684#GCAACCGAGAAAGGGT-1	684	20	0	0	14.171	5420	SU-O-002		circ cd16+ mono	mono
684#GTAGTACAGTGAGTGC-1	684	20	0	0	16.697	5417	SU-O-002		circ cd16+ mono	mono
684#TAAGCCAGTGGATTTC-1	684	6	0	0	19.912	5416	SU-O-002		cd8+ t	cd8+ t
684#ACCCAAACAACTAGAA-1	684	4	0	0	20.714	5412	SU-O-002		nk_ilc	nk_ilc
684#TGCACCTCATTCACCC-1	684	7	0	0	24.183	5405	SU-O-002	SU-O-002:clone_26	cd4+ t	cd4+ t
684#AGTTTGGGTTACTACG-1	684	7	0	0	20.494	5404	SU-O-002	SU-O-002:clone_1232	cd4+ t	cd4+ t
684#TTGCCCAAGCGTCTGC-1	684	6	0	0	28.258	5403	SU-O-002		cd8+ t	cd8+ t
684#TAACGGTAGTAGCAAT-1	684	17	0	0	14.063	5396	SU-O-002		circ cd14+ mono	mono
684#TTCGTTATCCCAATAG-1	684	6	0	0	15.599	5391	SU-O-002		cd8+ t	cd8+ t
684#GTTGGGCGTAACGGAC-1	684	7	0	0	20.994	5384	SU-O-002	SU-O-002:clone_244	cd4+ t	cd4+ t
684#ACCGAATGTGCACATT-1	684	23	0	0	17.615	5380	SU-O-002		b	b
684#GGAGTAGGTGCATTCA-1	684	4	0	0	25.492	5377	SU-O-002	SU-O-002:clone_762	nk_ilc	nk_ilc
684#TAGACTGTCGTGGAAG-1	684	7	0	0	21.429	5375	SU-O-002		cd4+ t	cd4+ t
684#TGTAAGCGTCGATTAC-1	684	23	0	0	13.627	5374	SU-O-002		b	b
684#GCGCATGTCCTCCAGT-1	684	7	0	0	23.928	5363	SU-O-002		cd4+ t	cd4+ t
684#CCCACATGTAAGCCTT-1	684	7	0	0	19.405	5356	SU-O-002	SU-O-002:clone_1290	cd4+ t	cd4+ t
684#CTGGGACGTGCATTGT-1	684	23	0	0	20.083	5353	SU-O-002		b	b
684#TTGAGCATCTTCCGTG-1	684	6	0	0	22.999	5351	SU-O-002		cd8+ t	cd8+ t
684#TCGCCTATCTGGCTAA-1	684	23	0	0	21.948	5349	SU-O-002		b	b
684#ACGTGGCCATTAGCAC-1	684	6	0	0	19.781	5346	SU-O-002		cd8+ t	cd8+ t
684#TCAAGACAGATGCGAC-1	684	7	0	0	20.293	5346	SU-O-002		cd4+ t	cd4+ t
684#ACAATCGTCGTCTAGA-1	684	7	0	0	18.024	5345	SU-O-002	SU-O-002:clone_1093	cd4+ t	cd4+ t
684#TCAAGGTCACGCTAAT-1	684	6	0	0	23.71	5345	SU-O-002		cd8+ t	cd8+ t
684#ATAGGCTAGCTTACCA-1	684	6	0	0	21.131	5342	SU-O-002		cd8+ t	cd8+ t
684#CGGACTGAGTTATGAG-1	684	23	0	0	25.588	5342	SU-O-002	SU-O-002:clone_160	b	b
684#TAAGCCATCAAGGCAG-1	684	6	0	0	29.327	5335	SU-O-002	SU-O-002:clone_25	cd8+ t	cd8+ t
684#TTCGATTCATGCGACC-1	684	6	0	0	21.127	5330	SU-O-002		cd8+ t	cd8+ t
684#TTTGTGTTCGTTTGAG-1	684	6	0	0	21.878	5328	SU-O-002		cd8+ t	cd8+ t
684#TTACTTGGTGCGTCCA-1	684	23	0	0	18.662	5323	SU-O-002	SU-O-002:clone_196	b	b
684#GGATAGGAGGCAAGCT-1	684	6	0	0	20.821	5316	SU-O-002		cd8+ t	cd8+ t
684#GGAATCTTCCGAGGAA-1	684	6	0	0	24.925	5313	SU-O-002	SU-O-002:clone_25	cd8+ t	cd8+ t
684#ACTTTCACATTACCTT-1	684	23	0	0	17.001	5312	SU-O-002	SU-O-002:clone_480	b	b
684#AGCTATGTCAGTCTTT-1	684	23	0	0	20.681	5312	SU-O-002		b	b
684#CCTGGGATCGCATAAC-1	684	20	0	0	20.219	5309	SU-O-002		circ cd16+ mono	mono
684#TCAATTCCACATAAAG-1	684	4	0	0	19.232	5308	SU-O-002		nk_ilc	nk_ilc
684#TCACCTGTCTGCTACC-1	684	23	0	0	21.063	5308	SU-O-002		b	b
684#TTACGTTCACCAAGGA-1	684	20	0	0	14.528	5307	SU-O-002	SU-O-002:clone_505	circ cd16+ mono	mono
684#CCTTAATTCATCGCCT-1	684	23	0	0	20.745	5297	SU-O-002	SU-O-002:clone_482	b	b
684#ACAAGCTGTACATGGG-1	684	7	0	0	18.896	5296	SU-O-002		cd4+ t	cd4+ t
684#AACAAAGAGGATTTGA-1	684	23	0	0	18.493	5295	SU-O-002	SU-O-002:clone_174	b	b
684#AGCTGTAAGGATGTCG-1	684	23	0	0	19.466	5291	SU-O-002		b	b
684#GAGTGAGGTGAGTTGG-1	684	20	0	0	19.074	5290	SU-O-002		circ cd16+ mono	mono
684#GCTCCTACATTGATGC-1	684	6	0	0	20.706	5283	SU-O-002		cd8+ t	cd8+ t
684#GCCTAGGTCCCTATTA-1	684	23	0	0	16.111	5281	SU-O-002	SU-O-002:clone_83	b	b
684#TGAATCGAGACTTGAA-1	684	12	0	0	19.355	5281	SU-O-002		nk_ilc	nk_ilc
684#GTTACGACACTCAGCG-1	684	7	0	0	24.995	5280	SU-O-002		cd4+ t	cd4+ t
684#CAACGGCAGTACAGAT-1	684	6	0	0	29.696	5279	SU-O-002		cd8+ t	cd8+ t
684#TCACTCGAGCTGAATA-1	684	7	0	0	20.297	5269	SU-O-002		cd4+ t	cd4+ t
684#GAGGATGGTTAGGCTT-1	684	23	0	0	22.587	5268	SU-O-002		b	b
684#CATTCCGGTACAAGCG-1	684	7	0	0	21.763	5265	SU-O-002	SU-O-002:clone_1023	cd4+ t	cd4+ t
684#CCGTGAGTCAGTCTTT-1	684	6	0	0	23.522	5264	SU-O-002	SU-O-002:clone_25	cd8+ t	cd8+ t
684#GTCCATCTCGCCCTTA-1	684	7	0	0	18.029	5263	SU-O-002		cd4+ t	cd4+ t
684#TTACCCGCAGTTAAAG-1	684	23	0	0	15.988	5262	SU-O-002		b	b
684#TACCTCGCAAGCCAGA-1	684	7	0	0	21.293	5259	SU-O-002		cd4+ t	cd4+ t
684#GATTGACTCCTCAAGA-1	684	7	0	0	15.877	5256	SU-O-002		cd4+ t	cd4+ t
684#ATGTCTTTCCCTAAAG-1	684	20	0	0	18.204	5251	SU-O-002	SU-O-002:clone_1252	circ cd16+ mono	mono
684#AGCGATTCAAGGGAGG-1	684	7	0	0	19.908	5246	SU-O-002	SU-O-002:clone_807	cd4+ t	cd4+ t
684#TCACCACTCTGGGCGT-1	684	7	0	0	21.005	5244	SU-O-002		cd4+ t	cd4+ t
684#ACTAGGTTCTCTTCTC-1	684	7	0	0	15.691	5242	SU-O-002		cd4+ t	cd4+ t
684#CCCACATCATTACACG-1	684	23	0	0	18.989	5242	SU-O-002	SU-O-002:clone_18	b	b
684#ACCGGGTAGTGATTAG-1	684	6	0	0	20.67	5241	SU-O-002		cd8+ t	cd8+ t
684#GCTCGAGAGTTGCTTG-1	684	7	0	0	20.085	5241	SU-O-002		cd4+ t	cd4+ t
684#GAAGTGGAGTGAACCG-1	684	6	0	0	18.743	5239	SU-O-002		cd8+ t	cd8+ t
684#GGCATTAGTCCCTAAA-1	684	6	0	0	20.036	5234	SU-O-002	SU-O-002:clone_25	cd8+ t	cd8+ t
684#ATTCGTTAGAGCACTG-1	684	20	0	0	15.973	5232	SU-O-002		circ cd16+ mono	mono
684#CTCTAGCTCGGTAGGA-1	684	23	0	0	24.68	5232	SU-O-002		b	b
684#TGGCGCATCCGATGCG-1	684	7	0	0	22.916	5231	SU-O-002		cd4+ t	cd4+ t
684#ATATTCCTCCAGAATC-1	684	7	0	0	20.898	5230	SU-O-002	SU-O-002:clone_2	cd4+ t	cd4+ t
684#ACAGGCCTCCTCCATG-1	684	23	0	0	21.481	5226	SU-O-002	SU-O-002:clone_60	b	b
684#AGCTGTATCCATGACA-1	684	6	0	0	21.704	5224	SU-O-002		cd8+ t	cd8+ t
684#GCTTAAGCAACGTCGC-1	684	23	0	0	19.234	5224	SU-O-002	SU-O-002:clone_1066	b	b
684#AATGTCGCAACGGGTA-1	684	20	0	0	14.903	5223	SU-O-002		circ cd16+ mono	mono
684#TCAGTCCGTAAACGGC-1	684	17	0	0	17.731	5221	SU-O-002		circ cd14+ mono	mono
684#TCCAGAAGTAGATGAT-1	684	19	0	0	15.57	5219	SU-O-002		circ cdc	dc
684#ATTCGTTCAACTCGTA-1	684	7	0	0	18.856	5217	SU-O-002	SU-O-002:clone_208	cd4+ t	cd4+ t
684#TGCATTTGTCACCCGA-1	684	20	0	0	18.588	5216	SU-O-002	SU-O-002:clone_1255	circ cd16+ mono	mono
684#AGCTGGCAGCCATTCA-1	684	23	0	0	23.985	5213	SU-O-002		b	b
684#TCAAGACCATCAGCTA-1	684	20	0	0	18.074	5211	SU-O-002		circ cd16+ mono	mono
684#TTACCGCCAAGCGTCC-1	684	20	0	0	15.059	5204	SU-O-002		circ cd16+ mono	mono
684#TGAGTCAGTGTTTCTT-1	684	6	0	0	21.399	5195	SU-O-002	SU-O-002:clone_704	cd8+ t	cd8+ t
684#CTTGAAGTCGCTAGTA-1	684	6	0	0	26.727	5193	SU-O-002		cd8+ t	cd8+ t
684#GACTAACGTTTGCATG-1	684	4	0	0	19.393	5186	SU-O-002	SU-O-002:clone_309	nk_ilc	nk_ilc
684#TCGTTCGGTCGATTAC-1	684	7	0	0	22.058	5183	SU-O-002	SU-O-002:clone_577	cd4+ t	cd4+ t
684#TTAACGGGTACCCATA-1	684	12	0	0	16.098	5182	SU-O-002	SU-O-002:clone_967	nk_ilc	nk_ilc
684#TCGATTTAGAGATTAC-1	684	7	0	0	22.617	5175	SU-O-002		cd4+ t	cd4+ t
684#CTAACTTTCTAGCAGT-1	684	7	0	0	21.801	5174	SU-O-002	SU-O-002:clone_2	cd4+ t	cd4+ t
684#ACGTGGCTCCTGAAAC-1	684	17	0	0	16.533	5173	SU-O-002	SU-O-002:clone_1157	circ cd14+ mono	mono
684#GCCATAACAGTAAGCG-1	684	7	0	0	22.631	5173	SU-O-002		cd4+ t	cd4+ t
684#TCACCTGTCGGGAATG-1	684	6	0	0	19.869	5169	SU-O-002		cd8+ t	cd8+ t
684#CTCAACCCATTACTTC-1	684	7	0	0	20.732	5168	SU-O-002	SU-O-002:clone_213	cd4+ t	cd4+ t
684#CTGCTCAAGTAGCAAT-1	684	7	0	0	22.937	5168	SU-O-002		cd4+ t	cd4+ t
684#GCGCCAACAGATTAAG-1	684	6	0	0	26.708	5168	SU-O-002	SU-O-002:clone_113	cd8+ t	cd8+ t
684#GGCGTTGTCCAGTACA-1	684	23	0	0	20.998	5168	SU-O-002	SU-O-002:clone_1228	b	b
684#CGGACTGAGCCTGTAT-1	684	6	0	0	21.368	5167	SU-O-002	SU-O-002:clone_160	cd8+ t	cd8+ t
684#GAACTTGGTTACTACG-1	684	7	0	0	20.723	5167	SU-O-002		cd4+ t	cd4+ t
684#CTAGCGGAGCTCGGCT-1	684	12	0	0	15.341	5166	SU-O-002		cd4+ t	cd4+ t
684#GTGTGATAGGAATGGA-1	684	23	0	0	21.399	5166	SU-O-002		b	b
684#TGTGTCCTCGGGAAAC-1	684	19	0	0	19.29	5162	SU-O-002		circ cdc	dc
684#TCCCACAAGCACGTAG-1	684	7	0	0	22.252	5161	SU-O-002		cd4+ t	cd4+ t
684#TCGAGCGTCCATACCC-1	684	4	0	0	17.972	5161	SU-O-002	SU-O-002:clone_1013	nk_ilc	nk_ilc
684#CTCTCAGCAGTAACTC-1	684	23	0	0	19.416	5160	SU-O-002		b	b
684#GAACCGCCATTTCTTG-1	684	7	0	0	18.665	5159	SU-O-002		cd4+ t	cd4+ t
684#CTGGGACAGCTGAAAT-1	684	17	0	0	12.994	5158	SU-O-002		circ cd14+ mono	mono
684#GGAGAACAGGGCTCTC-1	684	20	0	0	13.448	5158	SU-O-002	SU-O-002:clone_26	circ cd16+ mono	mono
684#GTTACTTGTAGAGAGA-1	684	23	0	0	23.992	5152	SU-O-002		b	b
684#CCAGAATGTCATCGTA-1	684	7	0	0	24.847	5149	SU-O-002		cd4+ t	cd4+ t
684#GGTTGCGAGCCAGAAC-1	684	20	0	0	17.008	5146	SU-O-002		circ cd16+ mono	mono
684#TCTAGTTAGGAAACTT-1	684	23	0	0	19.206	5142	SU-O-002		b	b
684#ACAAACCCAACCTCCT-1	684	6	0	0	19.377	5141	SU-O-002		cd8+ t	cd8+ t
684#GCGGGTTTCGATGAAA-1	684	6	0	0	21.001	5141	SU-O-002	SU-O-002:clone_8	cd8+ t	cd8+ t
684#ATTGTGGGTTGTATCG-1	684	17	0	0	12.351	5130	SU-O-002	SU-O-002:clone_9	circ cd14+ mono	mono
684#TGCTTCGCATCACAGT-1	684	17	0	0	15.998	5130	SU-O-002		circ cd14+ mono	mono
684#AGGCCTGTCAACACGT-1	684	23	0	0	21.406	5129	SU-O-002	SU-O-002:clone_733	b	b
684#CCCGTTATCAGCACTA-1	684	7	0	0	21.616	5128	SU-O-002		cd4+ t	cd4+ t
684#TGACTCCCATGCACTA-1	684	7	0	0	21.266	5121	SU-O-002	SU-O-002:clone_1451	cd4+ t	cd4+ t
684#TGCATGATCTCCACTG-1	684	7	0	0	22.019	5119	SU-O-002		cd4+ t	cd4+ t
684#GCTCACTTCGAGGTCC-1	684	17	0	0	17.316	5117	SU-O-002		circ cd14+ mono	mono
684#AGATTCGCAGTCCTGG-1	684	6	0	0	21.956	5116	SU-O-002		cd8+ t	cd8+ t
684#GATGGCCTCCTGAAAC-1	684	6	0	0	27.107	5109	SU-O-002		cd8+ t	cd8+ t
684#CAACCAATCGGTCAGC-1	684	4	0	0	24.747	5103	SU-O-002		nk_ilc	nk_ilc
684#CCGTAGGCATGGAGGT-1	684	6	0	0	20.171	5100	SU-O-002		cd8+ t	cd8+ t
684#AACCGATGTTTGTAGC-1	684	7	0	0	19.623	5099	SU-O-002		cd4+ t	cd4+ t
684#CCGAAGCAGGTGATGC-1	684	6	0	0	16.037	5098	SU-O-002		cd8+ t	cd8+ t
684#GGCGTTGGTATGTCCA-1	684	12	0	0	16.518	5098	SU-O-002		nk_ilc	nk_ilc
684#TATGTTCCAATCAGGG-1	684	20	0	0	20.299	5092	SU-O-002		circ cd16+ mono	mono
684#ACCGAATGTAAGGTCG-1	684	6	0	0	17.275	5091	SU-O-002		cd8+ t	cd8+ t
684#GGTAGGAAGGGCTCTC-1	684	6	0	0	23.744	5091	SU-O-002		cd8+ t	cd8+ t
684#AGGCCCACAGTGGTCC-1	684	7	0	0	19.084	5086	SU-O-002		cd4+ t	cd4+ t
684#ATGTACGAGAAAGGGT-1	684	7	0	0	21.01	5083	SU-O-002	SU-O-002:clone_754	cd4+ t	cd4+ t
684#CCTGGGAAGGAACCGT-1	684	7	0	0	16.808	5083	SU-O-002	SU-O-002:clone_35	cd4+ t	cd4+ t
684#TGTACGAGTAAGCCGA-1	684	20	0	0	17.188	5082	SU-O-002		circ cd16+ mono	mono
684#GGAACTTCAGGAGCAT-1	684	6	0	0	19.502	5081	SU-O-002		cd8+ t	cd8+ t
684#GAGGATGTCTGCTACC-1	684	20	0	0	16.705	5076	SU-O-002	SU-O-002:clone_10	circ cd16+ mono	mono
684#TAGACTGCACTTATGG-1	684	23	0	0	19.629	5076	SU-O-002		b	b
684#GCAGATTTCCCGTATC-1	684	20	0	0	12.728	5075	SU-O-002		circ cd16+ mono	mono
684#CCCTAGTTCGAGAAGC-1	684	7	0	0	22.651	5074	SU-O-002		cd4+ t	cd4+ t
684#GATTGACCATACTGCA-1	684	12	0	0	21.667	5073	SU-O-002		cd8+ t	cd8+ t
684#GAAGTGGCAACTCGTA-1	684	7	0	0	16.927	5068	SU-O-002		cd4+ t	cd4+ t
684#TCAAGGTAGAGCGGTT-1	684	7	0	0	19.062	5067	SU-O-002		cd4+ t	cd4+ t
684#TGCATGATCTGGCCAG-1	684	6	0	0	21.05	5064	SU-O-002		cd8+ t	cd8+ t
684#AACAAAGTCGTTTGAG-1	684	19	0	0	20.497	5063	SU-O-002	SU-O-002:clone_414	circ cdc	dc
684#ATCCCTGTCAAGTTGC-1	684	19	0	0	17.583	5063	SU-O-002		circ cdc	dc
684#CACCTGTCAGTCCTGG-1	684	4	0	0	22.057	5063	SU-O-002		nk_ilc	nk_ilc
684#TCAAGACCATCAACTG-1	684	7	0	0	20.649	5063	SU-O-002	SU-O-002:clone_674	cd4+ t	cd4+ t
684#CAACGGCTCTTGCGCT-1	684	20	0	0	12.67	5062	SU-O-002		circ cd16+ mono	mono
684#CAGCTAATCCACACCT-1	684	6	0	0	18.623	5061	SU-O-002		cd8+ t	cd8+ t
684#GGTGAAGGTTAGCTCA-1	684	19	0	0	15.796	5060	SU-O-002		circ cdc	dc
684#CTTCCAGTCGCTCTAC-1	684	7	0	0	20.678	5053	SU-O-002	SU-O-002:clone_472	cd4+ t	cd4+ t
684#CTAACTTCAAGAGCGT-1	684	6	0	0	20.045	5050	SU-O-002		cd8+ t	cd8+ t
684#TCAATTCTCCTTTGAT-1	684	7	0	0	19.891	5045	SU-O-002	SU-O-002:clone_746	cd4+ t	cd4+ t
684#TGTTAGGAGGGTTCCC-1	684	7	0	0	19.23	5045	SU-O-002	SU-O-002:clone_88	cd4+ t	cd4+ t
684#TTCATCACATTCTTTG-1	684	20	0	0	18.52	5043	SU-O-002		circ cd16+ mono	mono
684#AGCTGATTCCAGGCCA-1	684	7	0	0	21.31	5042	SU-O-002	SU-O-002:clone_1133	cd4+ t	cd4+ t
684#TTGCCCATCTGGCGCA-1	684	4	0	0	22.218	5040	SU-O-002	SU-O-002:clone_1154	nk_ilc	nk_ilc
684#AACCAACCACAGCTTA-1	684	23	0	0	22.235	5038	SU-O-002	SU-O-002:clone_613	b	b
684#TTGGTCCAGCACCATT-1	684	17	0	0	17.724	5035	SU-O-002		circ cdc	dc
684#CCCTCTCCACGCTAAT-1	684	6	0	0	22.989	5031	SU-O-002		cd8+ t	cd8+ t
684#TGTAGCAGTAAGTGCG-1	684	7	0	0	27.944	5030	SU-O-002	SU-O-002:clone_6	cd4+ t	cd4+ t
684#GGTGTCGGTTCACGTA-1	684	6	0	0	19.278	5027	SU-O-002		cd8+ t	cd8+ t
684#GAGTGAGCATCCCTTG-1	684	7	0	0	17.696	5024	SU-O-002	SU-O-002:clone_1383	cd4+ t	cd4+ t
684#TAAACCGGTGAGTTGG-1	684	7	0	0	22.861	5024	SU-O-002		cd4+ t	cd4+ t
684#TGCACCTTCCGAGAGA-1	684	6	0	0	21.998	5023	SU-O-002	SU-O-002:clone_163	cd8+ t	cd8+ t
684#ACCCAAAAGCTGCTCG-1	684	6	0	0	28.788	5019	SU-O-002		cd8+ t	cd8+ t
684#ACATGCATCATTGCCC-1	684	6	0	0	23.391	5018	SU-O-002		cd8+ t	cd8+ t
684#TGCTTTAAGAAGCCTG-1	684	7	0	0	18.743	5016	SU-O-002		cd4+ t	cd4+ t
684#GGGCCATGTCATTGGT-1	684	23	0	0	18.453	5015	SU-O-002	SU-O-002:clone_6	b	b
684#ACAGACTTCGATAGGG-1	684	7	0	0	20.214	5014	SU-O-002	SU-O-002:clone_693	cd4+ t	cd4+ t
684#AATGTCGGTTTGACCA-1	684	7	0	0	24.381	5013	SU-O-002		cd4+ t	cd4+ t
684#ATTTGTCGTAACAATG-1	684	6	0	0	24.494	5007	SU-O-002	SU-O-002:clone_296	cd8+ t	cd8+ t
684#AAACTCGAGTGTCGCC-1	684	7	0	0	21.802	5004	SU-O-002	SU-O-002:clone_876	cd4+ t	cd4+ t
684#AGCTATGGTCATTGCA-1	684	4	0	0	23.54	5004	SU-O-002	SU-O-002:clone_2	nk_ilc	nk_ilc
684#TACTAGGAGTCAGCCC-1	684	4	0	0	22.135	4999	SU-O-002		nk_ilc	nk_ilc
684#GTAGACTTCCTTGACC-1	684	6	0	0	25.037	4998	SU-O-002		cd8+ t	cd8+ t
684#AGGCGAACACATCATG-1	684	17	0	0	16.866	4995	SU-O-002		circ cd14+ mono	mono
684#ATCCTCGGTTCCAGTA-1	684	4	0	0	29.093	4993	SU-O-002		nk_ilc	nk_ilc
684#CCCTAACCATGCTATG-1	684	23	0	0	20.695	4987	SU-O-002	SU-O-002:clone_6	b	b
684#CCTCCCTCACCCATCT-1	684	6	0	0	19.613	4987	SU-O-002		cd8+ t	cd8+ t
684#GTCACGGAGTCTGGGA-1	684	20	0	0	16.918	4985	SU-O-002	SU-O-002:clone_2	circ cd16+ mono	mono
684#ATTCGTTAGGGTCTGA-1	684	7	0	0	21.168	4981	SU-O-002		cd4+ t	cd4+ t
684#CGCTATCTCCCAGCAG-1	684	6	0	0	21.274	4981	SU-O-002		cd8+ t	cd8+ t
684#ACGTGGCCAAGCCCTG-1	684	6	0	0	22.736	4975	SU-O-002		cd8+ t	cd8+ t
684#GCAGCTGGTCAACTAC-1	684	23	0	0	23.558	4974	SU-O-002		b	b
684#TGGCGCATCATCGCAA-1	684	7	0	0	21.635	4974	SU-O-002	SU-O-002:clone_535	cd4+ t	cd4+ t
684#GCAAAGGAGGTTAGTA-1	684	7	0	0	20.174	4973	SU-O-002		cd4+ t	cd4+ t
684#TAGCCCTAGAGCTGTG-1	684	7	0	0	17.212	4970	SU-O-002	SU-O-002:clone_21	cd4+ t	cd4+ t
684#GCAACCGGTTCTTAGG-1	684	6	0	0	22.721	4965	SU-O-002	SU-O-002:clone_726	cd8+ t	cd8+ t
684#GCTTTCGCAACTCCCT-1	684	7	0	0	22.652	4965	SU-O-002		cd4+ t	cd4+ t
684#CCCTAACGTACCCACG-1	684	20	0	0	15.86	4963	SU-O-002		circ cd16+ mono	mono
684#GTGGATTTCCGTGCAG-1	684	7	0	0	23.437	4963	SU-O-002		cd4+ t	cd4+ t
684#TGCACCTTCAAAGTAG-1	684	11	0	0	6.14	4962	SU-O-002		hspc	hspc
684#CAGCTAACATTACACG-1	684	23	0	0	18.909	4960	SU-O-002	SU-O-002:clone_252	b	b
684#CATAACGCATAGATAG-1	684	7	0	0	25.815	4958	SU-O-002		cd4+ t	cd4+ t
684#CGCAATAGTACGAGAC-1	684	4	0	0	17.591	4957	SU-O-002		nk_ilc	nk_ilc
684#GGAACCCAGTCAGCCC-1	684	7	0	0	19.773	4954	SU-O-002		cd4+ t	cd4+ t
684#CTAACTTAGCGATACG-1	684	7	0	0	23.645	4951	SU-O-002		cd4+ t	cd4+ t
684#TAATTCCGTATGTTCG-1	684	6	0	0	23.172	4949	SU-O-002	SU-O-002:clone_195	cd8+ t	cd8+ t
684#GAAGTCTCATTGATGC-1	684	7	0	0	23.756	4945	SU-O-002		cd8+ t	cd8+ t
684#GCTTTCGTCTATCTTG-1	684	6	0	0	24.209	4942	SU-O-002		cd8+ t	cd8+ t
684#GTTATGGTCAAGGCAG-1	684	7	0	0	22.186	4942	SU-O-002		cd4+ t	cd4+ t
684#TGCTTCGAGTCAGCCC-1	684	7	0	0	19.75	4936	SU-O-002	SU-O-002:clone_1187	cd4+ t	cd4+ t
684#GGCACGTCATCCCTTG-1	684	7	0	0	20.51	4935	SU-O-002		cd4+ t	cd4+ t
684#GAGCATTTCGGACGAA-1	684	6	0	0	27.409	4934	SU-O-002		cd8+ t	cd8+ t
684#AGCGTGCCAGCAATGG-1	684	20	0	0	18.246	4932	SU-O-002		circ cd16+ mono	mono
684#ACCGGGTTCCAGTACA-1	684	6	0	0	22.314	4929	SU-O-002		cd8+ t	cd8+ t
684#TAGGAGGTCCATTGTT-1	684	7	0	0	20.217	4929	SU-O-002		cd4+ t	cd4+ t
684#GAGGATGGTAGGTAAT-1	684	23	0	0	19.504	4928	SU-O-002		b	b
684#ATGTCGAAGAGTTCGG-1	684	6	0	0	30.09	4920	SU-O-002		cd8+ t	cd8+ t
684#GGTACCGTCGTATAGC-1	684	7	0	0	20.405	4917	SU-O-002		cd4+ t	cd4+ t
684#ATATTCCGTGGACAGT-1	684	6	0	0	25.163	4915	SU-O-002	SU-O-002:clone_1451	cd8+ t	cd8+ t
684#ACTGTCCGTATCAGCT-1	684	7	0	0	19.658	4912	SU-O-002		cd4+ t	cd4+ t
684#TGCTTCGAGTCGGGAT-1	684	17	0	0	18.458	4911	SU-O-002		circ cd14+ mono	mono
684#TTGAGCAGTAAACCCT-1	684	7	0	0	23.137	4911	SU-O-002		cd4+ t	cd4+ t
684#ACTAACGCAGTATACC-1	684	6	0	0	25.193	4910	SU-O-002		cd8+ t	cd8+ t
684#AGCTGTATCACGATTG-1	684	6	0	0	19.452	4905	SU-O-002		cd8+ t	cd8+ t
684#ACCGAATGTAGATTAG-1	684	6	0	0	24.825	4902	SU-O-002		cd8+ t	cd8+ t
684#TAACTTCCATTACACG-1	684	17	0	0	18.908	4902	SU-O-002		circ cd14+ mono	mono
684#GACCGACTCCTGACCT-1	684	17	0	0	13.836	4901	SU-O-002		circ cd14+ mono	mono
684#AGCGTATAGAGAACCC-1	684	7	0	0	17.37	4900	SU-O-002	SU-O-002:clone_25	cd4+ t	cd4+ t
684#GCCCGAAGTTTGCATG-1	684	6	0	0	20.437	4897	SU-O-002		cd8+ t	cd8+ t
684#TAGCACATCGATGAAA-1	684	23	0	0	21.302	4896	SU-O-002		b	b
684#TAGGTCAGTACCGGCT-1	684	7	0	0	20.444	4895	SU-O-002		cd4+ t	cd4+ t
684#CGCGCAACAAACGACG-1	684	6	0	0	22.155	4893	SU-O-002		cd8+ t	cd8+ t
684#TAGCATGAGTTGCTTG-1	684	20	0	0	19.203	4889	SU-O-002	SU-O-002:clone_629	circ cd16+ mono	mono
684#TTCTGTATCTTATCAC-1	684	7	0	0	18.523	4888	SU-O-002		cd4+ t	cd4+ t
684#CTAGGATCACTGTCGG-1	684	7	0	0	18.346	4887	SU-O-002		cd4+ t	cd4+ t
684#GGGAACAGTTGGAGGT-1	684	7	0	0	18.012	4883	SU-O-002		cd4+ t	cd4+ t
684#AACATCGGTTTGCGAT-1	684	7	0	0	19.479	4882	SU-O-002		cd4+ t	cd4+ t
684#TGTGGCGTCTGGGCGT-1	684	6	0	0	18.974	4880	SU-O-002	SU-O-002:clone_25	cd8+ t	cd8+ t
684#AGCGTGCTCGGGAAAC-1	684	7	0	0	29.799	4879	SU-O-002		cd4+ t	cd4+ t
684#ACATGGTTCTGACTTT-1	684	23	0	0	19.429	4878	SU-O-002		b	b
684#TCCAGAATCTCTTCCT-1	684	23	0	0	21.266	4876	SU-O-002		b	b
684#AGATAGATCACGTCAA-1	684	7	0	0	22.123	4875	SU-O-002		cd4+ t	cd4+ t
684#TCTAGTTAGCAACGGT-1	684	6	0	0	22.143	4870	SU-O-002		cd8+ t	cd8+ t
684#TAGCGGCTCTCATCCG-1	684	7	0	0	18.695	4867	SU-O-002		cd4+ t	cd4+ t
684#TCTCTGGGTGGTGGTA-1	684	7	0	0	25.118	4866	SU-O-002	SU-O-002:clone_1442	cd4+ t	cd4+ t
684#GCTTAAGGTATCGCGC-1	684	6	0	0	20.766	4865	SU-O-002		cd8+ t	cd8+ t
684#ACTTTCAAGAGCTGTG-1	684	23	0	0	22.834	4860	SU-O-002	SU-O-002:clone_1162	b	b
684#ATGCATGCATCCCGGA-1	684	7	0	0	17.633	4860	SU-O-002		cd4+ t	cd4+ t
684#AGCTGGCAGTTACCAC-1	684	7	0	0	20.347	4858	SU-O-002		cd4+ t	cd4+ t
684#GCTGAGCAGGAATGGA-1	684	7	0	0	23.866	4858	SU-O-002		cd4+ t	cd4+ t
684#TTACCCGGTTCCCAAA-1	684	7	0	0	22.293	4858	SU-O-002		cd4+ t	cd4+ t
684#GCAAAGGAGGTCTTTG-1	684	7	0	0	24.13	4857	SU-O-002	SU-O-002:clone_349	cd4+ t	cd4+ t
684#AGCTGATGTTACACTG-1	684	20	0	0	17.822	4853	SU-O-002		circ cd16+ mono	mono
684#TCAATTCAGACCATAA-1	684	23	0	0	23.971	4853	SU-O-002		b	b
684#AAAGGGCAGGGCATTG-1	684	7	0	0	24.727	4849	SU-O-002		cd4+ t	cd4+ t
684#CTAGGGCCAGTCAGCC-1	684	23	0	0	19.711	4849	SU-O-002		b	b
684#GATTGACGTCGACTGC-1	684	7	0	0	17.63	4849	SU-O-002		cd4+ t	cd4+ t
684#TCAGGTAAGGCAAGCT-1	684	7	0	0	17.607	4849	SU-O-002	SU-O-002:clone_527	cd4+ t	cd4+ t
684#TTTGTGTTCCACGGCA-1	684	20	0	0	20.046	4848	SU-O-002		circ cd16+ mono	mono
684#CTTGTCGAGAAATCTG-1	684	6	0	0	27.434	4847	SU-O-002		cd8+ t	cd8+ t
684#GTAGGAGAGAAGAGTG-1	684	6	0	0	21.108	4845	SU-O-002		cd8+ t	cd8+ t
684#ATAGGCTCACAGCCAC-1	684	7	0	0	21.883	4841	SU-O-002		cd4+ t	cd4+ t
684#TTGAGTGGTTCCAGTA-1	684	7	0	0	18.741	4841	SU-O-002		cd4+ t	cd4+ t
684#GGTACCGTCTATTTCG-1	684	23	0	0	21.742	4839	SU-O-002	SU-O-002:clone_177	b	b
684#AGCTGATAGTATCTGC-1	684	12	0	0	22.497	4837	SU-O-002	SU-O-002:clone_11	nk_ilc	nk_ilc
684#AGCTGTAAGTTTGGAA-1	684	23	0	0	17.644	4837	SU-O-002		b	b
684#TTCATTGTCACAAGCT-1	684	6	0	0	24.313	4835	SU-O-002		cd8+ t	cd8+ t
684#ACGTTAGCAACTTGGT-1	684	6	0	0	22.15	4832	SU-O-002	SU-O-002:clone_550	cd8+ t	cd8+ t
684#ACGGATTCATTTGGTG-1	684	7	0	0	21.978	4831	SU-O-002	SU-O-002:clone_184	cd4+ t	cd4+ t
684#TCGAGCGCATAGAATG-1	684	7	0	0	24.166	4831	SU-O-002	SU-O-002:clone_661	cd4+ t	cd4+ t
684#CTTGTCGGTGACGCAA-1	684	17	0	0	18.113	4829	SU-O-002		circ cd14+ mono	mono
684#CTGCTCAAGCGCCTAC-1	684	7	0	0	20.508	4828	SU-O-002		cd4+ t	cd4+ t
684#TTGAGCACACCTGGTG-1	684	7	0	0	23.522	4828	SU-O-002		cd4+ t	cd4+ t
684#AGACAAATCCCGTAGG-1	684	6	0	0	15.277	4826	SU-O-002		cd8+ t	cd8+ t
684#CTTCTAAAGCGTTGCC-1	684	11	0	0	23.923	4826	SU-O-002		hspc	hspc
684#GGAGTAGCATAGAATG-1	684	7	0	0	16.722	4825	SU-O-002		cd4+ t	cd4+ t
684#CCGAAGCCAGTTGCAT-1	684	6	0	0	23.133	4821	SU-O-002	SU-O-002:clone_1100	cd8+ t	cd8+ t
684#GAGTGAGGTTGGAGGT-1	684	23	0	0	21.237	4821	SU-O-002	SU-O-002:clone_111	b	b
684#GAATCTGTCCTCAAGA-1	684	23	0	0	19.042	4820	SU-O-002	SU-O-002:clone_63	b	b
684#ACTCGGGTCGACTGGC-1	684	7	0	0	22.067	4817	SU-O-002	SU-O-002:clone_1153	cd4+ t	cd4+ t
684#GCGATCGAGGCTCCTG-1	684	6	0	0	24.392	4813	SU-O-002		cd8+ t	cd8+ t
684#AACGAGGCAAGCAATA-1	684	7	0	0	22.417	4812	SU-O-002	SU-O-002:clone_497	cd4+ t	cd4+ t
684#GTTATGGTCTCCTTAA-1	684	6	0	0	17.546	4812	SU-O-002	SU-O-002:clone_161	cd8+ t	cd8+ t
684#AAATGCCAGAAGCCGT-1	684	6	0	0	23.757	4808	SU-O-002		cd8+ t	cd8+ t
684#TAATTCCCATTGAACC-1	684	7	0	0	20.965	4808	SU-O-002	SU-O-002:clone_222	cd4+ t	cd4+ t
684#CTCTACGTCTTGCGCT-1	684	7	0	0	19.989	4806	SU-O-002	SU-O-002:clone_666	cd4+ t	cd4+ t
684#GACCAATCACCGATCG-1	684	7	0	0	27.202	4806	SU-O-002		cd4+ t	cd4+ t
684#TGGGTTAGTAACTGAA-1	684	7	0	0	18.238	4805	SU-O-002	SU-O-002:clone_964	cd4+ t	cd4+ t
684#ACAAAGATCCCTACCA-1	684	7	0	0	23.64	4803	SU-O-002		cd4+ t	cd4+ t
684#TGGCCTTCACTGTTAG-1	684	6	0	0	20.523	4803	SU-O-002	SU-O-002:clone_1010	cd8+ t	cd8+ t
684#AACTTGGCACTCGTGG-1	684	7	0	0	19.904	4802	SU-O-002	SU-O-002:clone_1303	cd4+ t	cd4+ t
684#CCCTAGTGTTGGAGGT-1	684	6	0	0	21.935	4801	SU-O-002		cd8+ t	cd8+ t
684#GCGATCGGTGCTTACA-1	684	6	0	0	29.602	4800	SU-O-002		cd8+ t	cd8+ t
684#GCTGAGCGTCACAGGA-1	684	19	0	0	21.26	4799	SU-O-002		circ cdc	dc
684#GTGCCAGTCGCTATTT-1	684	7	0	0	19.775	4796	SU-O-002	SU-O-002:clone_913	cd4+ t	cd4+ t
684#AGATTCGCAAGCGACA-1	684	7	0	0	21.843	4795	SU-O-002		cd4+ t	cd4+ t
684#GGAATCTGTATATGGA-1	684	7	0	0	22.67	4794	SU-O-002		cd4+ t	cd4+ t
684#AGCCGCATCGTCTTAT-1	684	6	0	0	20.462	4793	SU-O-002	SU-O-002:clone_392	cd8+ t	cd8+ t
684#GGTGCTGAGTAGCAAT-1	684	7	0	0	19.814	4791	SU-O-002		cd4+ t	cd4+ t
684#AAACTGCCAGGTAGCA-1	684	6	0	0	18.839	4788	SU-O-002		cd8+ t	cd8+ t
684#CTTCCAGTCTGGAAGG-1	684	19	0	0	14.08	4787	SU-O-002		circ cdc	dc
684#TGCTCACCATGTCCCT-1	684	6	0	0	23.23	4786	SU-O-002		cd8+ t	cd8+ t
684#TCGGGACGTTATAGAG-1	684	7	0	0	21.336	4785	SU-O-002		cd4+ t	cd4+ t
684#GGAGTAGCAATGCATC-1	684	7	0	0	18.586	4783	SU-O-002		cd4+ t	cd4+ t
684#TGTGGCGTCTATTTCG-1	684	7	0	0	19.112	4782	SU-O-002	SU-O-002:clone_982	cd4+ t	cd4+ t
684#TTATGTCTCTCGCGGA-1	684	7	0	0	22.766	4782	SU-O-002	SU-O-002:clone_300	cd4+ t	cd4+ t
684#ATGGATCTCTGACATG-1	684	17	0	0	20.98	4775	SU-O-002	SU-O-002:clone_36	circ cd14+ mono	mono
684#GTAATCGGTCTAACCA-1	684	6	0	0	18.32	4772	SU-O-002		cd8+ t	cd8+ t
684#GTGCCAGAGGACCGAT-1	684	6	0	0	19.739	4772	SU-O-002	SU-O-002:clone_1451	cd8+ t	cd8+ t
684#CACATGAGTCCGTCGA-1	684	6	0	0	26.581	4769	SU-O-002		cd8+ t	cd8+ t
684#CATGCCTAGAGGTGGG-1	684	7	0	0	24.063	4769	SU-O-002		cd4+ t	cd4+ t
684#TCAGGTAGTGAGGTCA-1	684	7	0	0	20.97	4768	SU-O-002	SU-O-002:clone_371	cd4+ t	cd4+ t
684#TAACGGTCAAGCTTTG-1	684	6	0	0	21.216	4766	SU-O-002	SU-O-002:clone_193	cd8+ t	cd8+ t
684#TGTGTCCTCCCACTAC-1	684	8	0	0	17.528	4765	SU-O-002		cd4+ t	cd4+ t
684#TTCAACTCACCGTCTT-1	684	20	0	0	16.629	4765	SU-O-002		circ cd16+ mono	mono
684#GTGTCCTTCTTGTACT-1	684	23	0	0	19.625	4764	SU-O-002	SU-O-002:clone_6	b	b
684#ATTGTGGAGTACCCAT-1	684	6	0	0	20.775	4760	SU-O-002	SU-O-002:clone_1057	cd8+ t	cd8+ t
684#GGAACTTAGACTAGCG-1	684	7	0	0	24.592	4758	SU-O-002	SU-O-002:clone_803	cd4+ t	cd4+ t
684#TTACTTGCAAGTTGCT-1	684	6	0	0	16.203	4757	SU-O-002		cd8+ t	cd8+ t
684#CCCTAACAGAGCCTGA-1	684	23	0	0	20.597	4752	SU-O-002		b	b
684#TGTACAGCAGACCTGC-1	684	23	0	0	19.576	4752	SU-O-002		b	b
684#TTACGTTCACCGATCG-1	684	7	0	0	17.031	4751	SU-O-002		cd4+ t	cd4+ t
684#ATCCCTGAGTTGAATG-1	684	7	0	0	20.518	4750	SU-O-002	SU-O-002:clone_942	cd4+ t	cd4+ t
684#ATGGATCTCTTGCGCT-1	684	7	0	0	22.853	4750	SU-O-002		cd4+ t	cd4+ t
684#TCAAGCATCGTTACAG-1	684	7	0	0	23.762	4749	SU-O-002	SU-O-002:clone_979	cd4+ t	cd4+ t
684#GGTAGGATCTGGAAGG-1	684	6	0	0	19.19	4745	SU-O-002	SU-O-002:clone_830	cd8+ t	cd8+ t
684#AATGCCAAGTACCCAT-1	684	7	0	0	21.351	4739	SU-O-002		cd4+ t	cd4+ t
684#TGGCAATCATTCTTTG-1	684	7	0	0	17.953	4739	SU-O-002	SU-O-002:clone_1397	cd4+ t	cd4+ t
684#GGAGTAGTCCAAACCA-1	684	7	0	0	23.762	4738	SU-O-002		cd4+ t	cd4+ t
684#CCACAGGGTCCTTCAC-1	684	4	0	0	19.252	4735	SU-O-002		nk_ilc	nk_ilc
684#TGCTATTGTAAGTGCG-1	684	7	0	0	17.484	4735	SU-O-002		cd4+ t	cd4+ t
684#CGGTGCAAGCCATGGA-1	684	7	0	0	25.749	4733	SU-O-002	SU-O-002:clone_6	cd4+ t	cd4+ t
684#TAGACTGCACTCCTCA-1	684	4	0	0	24.37	4733	SU-O-002		nk_ilc	nk_ilc
684#TGGTCAATCGGCTATA-1	684	23	0	0	22.24	4733	SU-O-002		b	b
684#AGATAGATCAGAATGA-1	684	6	0	0	24.131	4732	SU-O-002		cd8+ t	cd8+ t
684#GTTGGGCTCTATCTAC-1	684	7	0	0	17.465	4732	SU-O-002		cd4+ t	cd4+ t
684#CCAGATAAGTACTCTG-1	684	6	0	0	21.917	4730	SU-O-002	SU-O-002:clone_651	cd8+ t	cd8+ t
684#CCGCATTCAGAATGCG-1	684	6	0	0	21.763	4729	SU-O-002		cd8+ t	cd8+ t
684#GTCACAACACTACACA-1	684	7	0	0	23.37	4729	SU-O-002		cd4+ t	cd4+ t
684#AATGGAACAGGTAACG-1	684	6	0	0	27.172	4728	SU-O-002		cd8+ t	cd8+ t
684#CCTTGCAGTTACCACA-1	684	7	0	0	25.997	4727	SU-O-002		cd4+ t	cd4+ t
684#TCACTCGTCACTACCC-1	684	17	0	0	14.676	4724	SU-O-002		circ cd14+ mono	mono
684#AACTGGTGTGCTGAAG-1	684	23	0	0	26.34	4723	SU-O-002		b	b
684#AGTGCGCAGTTCAGGG-1	684	7	0	0	21.464	4722	SU-O-002	SU-O-002:clone_372	cd4+ t	cd4+ t
684#ATCCTCGGTATGAAGT-1	684	23	0	0	19.619	4720	SU-O-002	SU-O-002:clone_626	b	b
684#AATGGAATCGCCCTTA-1	684	7	0	0	19.547	4718	SU-O-002		cd4+ t	cd4+ t
684#TCAAAGCGTACGACCC-1	684	7	0	0	19.648	4718	SU-O-002		cd4+ t	cd4+ t
684#TCCATCGTCTTCAGAG-1	684	7	0	0	19.855	4718	SU-O-002		cd4+ t	cd4+ t
684#TTGACGAAGGTTCGAG-1	684	4	0	0	25.075	4717	SU-O-002		nk_ilc	nk_ilc
684#TAACAGCTCTCTGACC-1	684	6	0	0	23.038	4716	SU-O-002	SU-O-002:clone_394	cd8+ t	cd8+ t
684#TCTAGTTAGGCGTAGT-1	684	6	0	0	19.942	4716	SU-O-002	SU-O-002:clone_384	cd8+ t	cd8+ t
684#TGCCTGTCATCAACTG-1	684	7	0	0	22.729	4715	SU-O-002		cd4+ t	cd4+ t
684#TTCGTTAAGTAGACCG-1	684	23	0	0	16.533	4713	SU-O-002		b	b
684#AGCTGGCCAAATGCTC-1	684	7	0	0	20.938	4711	SU-O-002	SU-O-002:clone_85	cd4+ t	cd4+ t
684#CAGGGCTCACAGGAAC-1	684	23	0	0	19.593	4709	SU-O-002	SU-O-002:clone_327	b	b
684#CAAGCTAGTACGACCC-1	684	7	0	0	16.153	4707	SU-O-002		cd4+ t	cd4+ t
684#GTGTGATAGTCTGCTA-1	684	23	0	0	23.088	4707	SU-O-002	SU-O-002:clone_63	b	b
684#GCAGCTGGTCGAGGAT-1	684	7	0	0	19.437	4704	SU-O-002		cd4+ t	cd4+ t
684#GGCGAAAAGTGCACAG-1	684	23	0	0	17.79	4704	SU-O-002	SU-O-002:clone_1396	b	b
684#ACGTGGCCAACAACTC-1	684	4	0	0	20.654	4703	SU-O-002		nk_ilc	nk_ilc
684#GACCAATCAAGTGGCA-1	684	7	0	0	20.046	4703	SU-O-002		cd4+ t	cd4+ t
684#GTAGTACTCCCAATAG-1	684	6	0	0	20.708	4703	SU-O-002	SU-O-002:clone_106	cd8+ t	cd8+ t
684#TGTGTCCAGTCCTTCC-1	684	23	0	0	18.236	4703	SU-O-002		b	b
684#AGATTCGAGCGTGTTT-1	684	6	0	0	16.91	4701	SU-O-002		cd8+ t	cd8+ t
684#ATCGAGTGTAAACGTA-1	684	4	0	0	29.84	4701	SU-O-002		nk_ilc	nk_ilc
684#TTCTAACTCTTCCAGC-1	684	7	0	0	20.238	4697	SU-O-002		cd4+ t	cd4+ t
684#GCGATTAGTGCAAGAC-1	684	23	0	0	23.069	4696	SU-O-002	SU-O-002:clone_2	b	b
684#CCTATTACAGGCACAA-1	684	7	0	0	19.991	4691	SU-O-002	SU-O-002:clone_257	cd4+ t	cd4+ t
684#ACCGCAGCACCCTTTG-1	684	20	0	0	19.073	4690	SU-O-002		circ cd16+ mono	mono
684#CGCTGGAAGACCCATT-1	684	6	0	0	26.3	4690	SU-O-002		cd8+ t	cd8+ t
684#GCGGAAAGTAACACTC-1	684	6	0	0	20.428	4689	SU-O-002		cd8+ t	cd8+ t
684#CTACTTATCGTCCCTA-1	684	7	0	0	19.307	4688	SU-O-002		cd4+ t	cd4+ t
684#CGTTCCACACGCTAAT-1	684	6	0	0	21.829	4686	SU-O-002		cd8+ t	cd8+ t
684#GATTAGCAGTACAGAT-1	684	7	0	0	18.468	4682	SU-O-002	SU-O-002:clone_551	cd4+ t	cd4+ t
684#TCACTCGGTCAGGTGA-1	684	6	0	0	25.103	4680	SU-O-002		cd8+ t	cd8+ t
684#GTCGTAACACCACAGC-1	684	6	0	0	19.655	4679	SU-O-002	SU-O-002:clone_621	cd8+ t	cd8+ t
684#GGATAGGGTTTGTAGC-1	684	6	0	0	18.471	4675	SU-O-002	SU-O-002:clone_401	cd8+ t	cd8+ t
684#CTGCTCACACCTCGTT-1	684	23	0	0	19.996	4674	SU-O-002		b	b
684#GTCGTAATCCTTCGAC-1	684	7	0	0	21.308	4674	SU-O-002		cd4+ t	cd4+ t
684#TCAGGGCGTGCACATT-1	684	7	0	0	21.632	4674	SU-O-002		cd4+ t	cd4+ t
684#GCGGTGTCACGAACGA-1	684	7	0	0	27.679	4671	SU-O-002		cd4+ t	cd4+ t
684#GAAATGATCTCTTCCT-1	684	7	0	0	17.663	4670	SU-O-002		cd4+ t	cd4+ t
684#AAGATAGAGGATGTCG-1	684	6	0	0	19.638	4669	SU-O-002		cd8+ t	cd8+ t
684#AAGGAGCAGTCGTGAG-1	684	7	0	0	23.54	4667	SU-O-002	SU-O-002:clone_25	cd4+ t	cd4+ t
684#CCCTAGTAGGTTACAA-1	684	7	0	0	22.177	4667	SU-O-002	SU-O-002:clone_237	cd4+ t	cd4+ t
684#GCTCAGGGTCTGATTG-1	684	23	0	0	19.816	4667	SU-O-002		b	b
684#CGTACAATCTAGCTGA-1	684	7	0	0	16.048	4666	SU-O-002		cd4+ t	cd4+ t
684#CTAGGATAGAAAGCAG-1	684	7	0	0	22.115	4665	SU-O-002		cd4+ t	cd4+ t
684#TAACTTCAGGAGACTC-1	684	6	0	0	25.264	4663	SU-O-002		cd8+ t	cd8+ t
684#TGGAAGGAGTCGTACT-1	684	6	0	0	19.757	4663	SU-O-002		cd8+ t	cd8+ t
684#GGGCCATGTTATAGAG-1	684	7	0	0	22.211	4662	SU-O-002		cd4+ t	cd4+ t
684#GACCAATGTAGAAGCC-1	684	6	0	0	21.096	4660	SU-O-002		cd8+ t	cd8+ t
684#GGTGTCGCACAAGGGT-1	684	7	0	0	20.698	4660	SU-O-002		cd4+ t	cd4+ t
684#ACTATTCTCCAGGGAA-1	684	6	0	0	21.201	4658	SU-O-002		cd8+ t	cd8+ t
684#AGCTGTAAGTTCAAGA-1	684	17	0	0	8.002	4656	SU-O-002		circ cd14+ mono	mono
684#GAAGAGCAGAGCTACG-1	684	6	0	0	21.44	4656	SU-O-002		cd8+ t	cd8+ t
684#CATTCATCATCTCACC-1	684	23	0	0	22.689	4652	SU-O-002		b	b
684#ACCTGCTAGGACTAGC-1	684	6	0	0	21.407	4648	SU-O-002		cd8+ t	cd8+ t
684#TCAGCTCAGTGAATAC-1	684	6	0	0	14.464	4648	SU-O-002		cd8+ t	cd8+ t
684#GTCACTCAGGATTAAC-1	684	7	0	0	21.489	4647	SU-O-002		cd4+ t	cd4+ t
684#GCGCCAAGTGAGGTCA-1	684	7	0	0	22.659	4646	SU-O-002		cd4+ t	cd4+ t
684#AACCTGACATGGCCTG-1	684	23	0	0	23.868	4645	SU-O-002		b	b
684#TAATTCCAGCGATACG-1	684	23	0	0	22.776	4645	SU-O-002		b	b
684#TACGCCTTCGTTCAGA-1	684	6	0	0	21.505	4645	SU-O-002	SU-O-002:clone_409	cd8+ t	cd8+ t
684#TATTGCTAGTTAGCAA-1	684	4	0	0	22.364	4645	SU-O-002		nk_ilc	nk_ilc
684#AAACTGCGTACCCATA-1	684	6	0	0	18.112	4639	SU-O-002	SU-O-002:clone_76	cd8+ t	cd8+ t
684#TTAGCGAAGACACAAT-1	684	7	0	0	20.312	4637	SU-O-002	SU-O-002:clone_32	cd4+ t	cd4+ t
684#AGTGCCGCATTGCGAT-1	684	23	0	0	20.209	4636	SU-O-002	SU-O-002:clone_667	b	b
684#GCGATTATCCGGGCAT-1	684	7	0	0	20.639	4630	SU-O-002		cd4+ t	cd4+ t
684#AACTGTGTCCGTCAAA-1	684	6	0	0	24.097	4627	SU-O-002	SU-O-002:clone_667	cd8+ t	cd8+ t
684#TCAGGTAAGATCGATA-1	684	23	0	0	16.933	4627	SU-O-002		b	b
684#TTAGGTGAGGAGAACA-1	684	17	0	0	15.358	4627	SU-O-002		circ cd14+ mono	mono
684#TTGCGAATCCAAGTCA-1	684	7	0	0	22.821	4625	SU-O-002		cd4+ t	cd4+ t
684#TGCTATTCACATAAAG-1	684	7	0	0	21.437	4624	SU-O-002		cd4+ t	cd4+ t
684#AGATTCGCAGAGAGAA-1	684	6	0	0	28.534	4622	SU-O-002	SU-O-002:clone_163	cd8+ t	cd8+ t
684#ATGGATCAGGTCGGTA-1	684	6	0	0	21.73	4620	SU-O-002		cd8+ t	cd8+ t
684#CACCTTGAGCAGAAAG-1	684	6	0	0	28.111	4620	SU-O-002	SU-O-002:clone_1451	cd8+ t	cd8+ t
684#GCTTGCTCAAGTTCGT-1	684	7	0	0	19.279	4619	SU-O-002		cd4+ t	cd4+ t
684#CGTTCCATCGCCTTAC-1	684	7	0	0	17.765	4616	SU-O-002	SU-O-002:clone_333	cd4+ t	cd4+ t
684#TACTAGGCAAGCAGGT-1	684	6	0	0	24.022	4616	SU-O-002		cd8+ t	cd8+ t
684#AGCCAGCTCAAAGTAG-1	684	17	0	0	13.78	4615	SU-O-002		circ cd16+ mono	mono
684#CGCTGGAGTGGAGTGT-1	684	20	0	0	17.454	4613	SU-O-002		circ cd16+ mono	mono
684#TCCAGAAAGTACGCGA-1	684	6	0	0	23.813	4611	SU-O-002		cd8+ t	cd8+ t
684#TCTAGTTTCGCATACA-1	684	6	0	0	21.453	4610	SU-O-002	SU-O-002:clone_21	cd8+ t	cd8+ t
684#CACAGATTCTGCGTCT-1	684	23	0	0	21.149	4609	SU-O-002		b	b
684#GCTCACTTCACTTACT-1	684	6	0	0	21.618	4609	SU-O-002		cd8+ t	cd8+ t
684#TGGACATGTCCTCAGG-1	684	6	0	0	18.882	4608	SU-O-002	SU-O-002:clone_163	cd8+ t	cd8+ t
684#TCCATCGAGAGTGGAA-1	684	6	0	0	24.863	4606	SU-O-002		cd8+ t	cd8+ t
684#ACAAAGAGTGACAAGC-1	684	7	0	0	22.028	4604	SU-O-002		cd4+ t	cd4+ t
684#CACATGATCTGCTACC-1	684	23	0	0	21.208	4604	SU-O-002	SU-O-002:clone_917	b	b
684#CACTAAGAGAGGTACC-1	684	7	0	0	19.692	4603	SU-O-002		cd4+ t	cd4+ t
684#TTGCGAAGTTATGCAC-1	684	6	0	0	24.78	4602	SU-O-002		cd8+ t	cd8+ t
684#GAGGATGAGAGCTGTG-1	684	7	0	0	21.286	4601	SU-O-002		cd4+ t	cd4+ t
684#GTTGGGCGTGATAACA-1	684	7	0	0	22.996	4598	SU-O-002		cd4+ t	cd4+ t
684#AACCTGACACTCCACT-1	684	6	0	0	25.969	4597	SU-O-002		cd8+ t	cd8+ t
684#CCTTGCAAGAAGGGCG-1	684	7	0	0	19.283	4594	SU-O-002		cd4+ t	cd4+ t
684#AGTCAACAGGATGTAT-1	684	7	0	0	19.974	4593	SU-O-002		cd4+ t	cd4+ t
684#TCAGTCCCATTTGGTG-1	684	8	0	0	16.922	4593	SU-O-002		cd4+ t	cd4+ t
684#GCATTGACAATACTGC-1	684	7	0	0	24.027	4590	SU-O-002		cd4+ t	cd4+ t
684#GTGTCCTAGAACCCGA-1	684	23	0	0	22.809	4590	SU-O-002	SU-O-002:clone_217	b	b
684#TTATGTCAGAGGAACA-1	684	6	0	0	20.133	4589	SU-O-002		cd8+ t	cd8+ t
684#GAAGTGGAGTATGGGC-1	684	6	0	0	20.671	4588	SU-O-002	SU-O-002:clone_302	cd8+ t	cd8+ t
684#TAACTTCTCGGTGATT-1	684	7	0	0	20.458	4588	SU-O-002		cd4+ t	cd4+ t
684#GCAAAGGCACTGTTAG-1	684	6	0	0	24.779	4587	SU-O-002	SU-O-002:clone_191	cd8+ t	cd8+ t
684#GGAGTAGCAAGGCGTA-1	684	7	0	0	21.289	4587	SU-O-002		cd4+ t	cd4+ t
684#TGCATTTAGCTGAATA-1	684	6	0	0	21.65	4587	SU-O-002		cd8+ t	cd8+ t
684#ATGTCGACAAAGCATA-1	684	6	0	0	23.838	4586	SU-O-002	SU-O-002:clone_80	cd8+ t	cd8+ t
684#GTCACCTCAACGCAAG-1	684	6	0	0	24.312	4586	SU-O-002		cd8+ t	cd8+ t
684#TGGGTTACAAGAGCGT-1	684	6	0	0	25.289	4586	SU-O-002	SU-O-002:clone_25	cd8+ t	cd8+ t
684#GAGGATGCATGGGTGA-1	684	17	0	0	17.245	4584	SU-O-002		circ cd14+ mono	mono
684#TCGATTTGTGTTGTTG-1	684	19	0	0	16.317	4584	SU-O-002	SU-O-002:clone_85	circ cdc	dc
684#CCAATGAGTGGGTAGT-1	684	7	0	0	16.693	4581	SU-O-002		cd4+ t	cd4+ t
684#CCCTCTCGTTTGCATG-1	684	7	0	0	21.933	4581	SU-O-002		cd4+ t	cd4+ t
684#AAACTCGCAGCAATGG-1	684	4	0	0	20.424	4580	SU-O-002		nk_ilc	nk_ilc
684#GATCATGGTTCATTTC-1	684	7	0	0	21.652	4579	SU-O-002	SU-O-002:clone_153	cd4+ t	cd4+ t
684#GCGCATGGTGTCTACA-1	684	6	0	0	21.95	4579	SU-O-002		cd8+ t	cd8+ t
684#TGGCAATTCGCAACTA-1	684	6	0	0	23.733	4579	SU-O-002	SU-O-002:clone_1451	cd8+ t	cd8+ t
684#TTAACGGTCTGGCGCA-1	684	4	0	0	22.517	4579	SU-O-002	SU-O-002:clone_1098	nk_ilc	nk_ilc
684#AGTGTACCATTGCGAT-1	684	23	0	0	22.472	4578	SU-O-002	SU-O-002:clone_923	b	b
684#AGTCAACGTGTCTACA-1	684	7	0	0	20.17	4577	SU-O-002		cd4+ t	cd4+ t
684#TCGAGCGTCCATAACG-1	684	7	0	0	23.609	4577	SU-O-002		cd4+ t	cd4+ t
684#TGCCTGTTCCACGCTT-1	684	23	0	0	20.419	4577	SU-O-002	SU-O-002:clone_1091	b	b
684#GTTACGAGTCCAAGTT-1	684	19	0	0	18.304	4575	SU-O-002	SU-O-002:clone_374	circ cd14+ mono	mono
684#CCTCCCTCAGGATAGC-1	684	7	0	0	18.07	4573	SU-O-002	SU-O-002:clone_1030	cd4+ t	cd4+ t
684#CGGACCAGTGGTAAGC-1	684	7	0	0	21.658	4572	SU-O-002	SU-O-002:clone_301	cd4+ t	cd4+ t
684#TAGGTGTGTCCACCAG-1	684	7	0	0	16.484	4570	SU-O-002		cd4+ t	cd4+ t
684#GCAAAGGTCTTTGCAT-1	684	6	0	0	22.795	4569	SU-O-002		cd8+ t	cd8+ t
684#AGATTCGAGACCATAA-1	684	23	0	0	20.469	4568	SU-O-002		b	b
684#TTTGCGCAGACACAAT-1	684	6	0	0	22.226	4561	SU-O-002		cd8+ t	cd8+ t
684#GCTCCTAAGCATACCT-1	684	6	0	0	24.711	4559	SU-O-002		cd8+ t	cd8+ t
684#GGGTCTGGTCAACTGT-1	684	7	0	0	18.865	4559	SU-O-002	SU-O-002:clone_1041	cd4+ t	cd4+ t
684#TGATTTCGTGATGCTT-1	684	7	0	0	17.337	4559	SU-O-002		cd4+ t	cd4+ t
684#AGCCAGCAGTCTCCAA-1	684	23	0	0	21.315	4554	SU-O-002		b	b
684#GTAGGAGCACAATAAG-1	684	6	0	0	25.545	4554	SU-O-002		cd8+ t	cd8+ t
684#GCTCAGGGTTCTTTCA-1	684	7	0	0	18.333	4552	SU-O-002		cd4+ t	cd4+ t
684#GTGACATCAACCTCTC-1	684	7	0	0	22.062	4551	SU-O-002		cd4+ t	cd4+ t
684#TTACGGAAGCTGAAAT-1	684	6	0	0	21.763	4549	SU-O-002	SU-O-002:clone_661	cd8+ t	cd8+ t
684#ATTGTCTGTGCTAGTT-1	684	7	0	0	19.738	4548	SU-O-002	SU-O-002:clone_1331	cd4+ t	cd4+ t
684#CAGTGCGAGCACACCC-1	684	7	0	0	21.51	4548	SU-O-002		cd4+ t	cd4+ t
684#TCCCACATCTTAAGCG-1	684	6	0	0	21.742	4548	SU-O-002	SU-O-002:clone_457	cd8+ t	cd8+ t
684#TAGCCCTCATCCATAG-1	684	6	0	0	19.476	4546	SU-O-002		cd8+ t	cd8+ t
684#ACTTTCACATCACAGT-1	684	20	0	0	15.818	4544	SU-O-002		circ cd16+ mono	mono
684#AGCCTGGAGTTCCAGT-1	684	6	0	0	19.051	4544	SU-O-002		cd8+ t	cd8+ t
684#TGCATTTAGTACTCTG-1	684	7	0	0	17.84	4543	SU-O-002	SU-O-002:clone_1299	cd4+ t	cd4+ t
684#TGTACGATCATACTTC-1	684	7	0	0	21.325	4543	SU-O-002	SU-O-002:clone_205	cd4+ t	cd4+ t
684#CGTAAACAGGTACACG-1	684	6	0	0	20.452	4541	SU-O-002		cd8+ t	cd8+ t
684#GGGAACATCTCTGAGA-1	684	6	0	0	8.197	4540	SU-O-002		cd8+ t	cd8+ t
684#ACGTGGCTCCCGCAAG-1	684	7	0	0	21.705	4539	SU-O-002	SU-O-002:clone_723	cd4+ t	cd4+ t
684#AGGCCTGAGCCCATTA-1	684	23	0	0	14.751	4539	SU-O-002		b	b
684#ATTACCTAGCTAACAA-1	684	6	0	0	24.905	4537	SU-O-002		cd8+ t	cd8+ t
684#TCAAGGTTCGATGTGT-1	684	7	0	0	18.777	4535	SU-O-002		cd4+ t	cd4+ t
684#TAGCTTTTCCACTAGA-1	684	7	0	0	18.826	4534	SU-O-002		cd4+ t	cd4+ t
684#TGCTCGTCAACTCAAC-1	684	4	0	0	26.791	4533	SU-O-002	SU-O-002:clone_481	nk_ilc	nk_ilc
684#GGGACCTTCTCTGCAC-1	684	7	0	0	18.601	4529	SU-O-002	SU-O-002:clone_1054	cd4+ t	cd4+ t
684#ACTATTCGTCAACAGG-1	684	7	0	0	21.277	4528	SU-O-002		cd4+ t	cd4+ t
684#TCCAGAACATTCACGA-1	684	23	0	0	20.509	4528	SU-O-002		b	b
684#CGGACTGGTTGTATCG-1	684	7	0	0	21.445	4527	SU-O-002		cd4+ t	cd4+ t
684#AAATGAGTCTATTTCG-1	684	23	0	0	21.618	4522	SU-O-002	SU-O-002:clone_6	b	b
684#AACGGGAAGTCGAAAT-1	684	6	0	0	27.303	4518	SU-O-002		cd8+ t	cd8+ t
684#ATCCAGAAGAGAACCC-1	684	17	0	0	18.125	4518	SU-O-002		circ cd14+ mono	mono
684#GCTGAGCGTACATGGG-1	684	6	0	0	22.217	4517	SU-O-002		cd8+ t	cd8+ t
684#GAAGTGGCATTACCTT-1	684	7	0	0	22.74	4516	SU-O-002		cd4+ t	cd4+ t
684#TACCCTGGTGATGCGA-1	684	7	0	0	19.179	4516	SU-O-002	SU-O-002:clone_861	cd4+ t	cd4+ t
684#CACCACTAGTGATCTC-1	684	6	0	0	20.566	4514	SU-O-002		cd8+ t	cd8+ t
684#CTCGCTATCACCACAA-1	684	20	0	0	18.133	4511	SU-O-002		circ cd16+ mono	mono
684#TAATTCCAGAGCTCCC-1	684	20	0	0	19.032	4510	SU-O-002		circ cd16+ mono	mono
684#GGAATCTGTCCGTGCA-1	684	23	0	0	22.166	4509	SU-O-002		b	b
684#TCAAAGCGTGTGACCC-1	684	4	0	0	21.822	4509	SU-O-002		nk_ilc	nk_ilc
684#ATGTTTCCATTGCACA-1	684	7	0	0	25.642	4508	SU-O-002		cd4+ t	cd4+ t
684#CACCTGTTCCTTACGC-1	684	7	0	0	22.916	4503	SU-O-002	SU-O-002:clone_989	cd4+ t	cd4+ t
684#GACCTTCTCGATGAAA-1	684	7	0	0	24.212	4503	SU-O-002		cd4+ t	cd4+ t
684#GGGTGTCTCCGATGCG-1	684	17	0	0	16.116	4503	SU-O-002	SU-O-002:clone_1239	circ cd14+ mono	mono
684#GTAATCGCATGTATCG-1	684	6	0	0	24.932	4503	SU-O-002	SU-O-002:clone_187	cd8+ t	cd8+ t
684#TACCTATGTGATAAGT-1	684	7	0	0	22.39	4500	SU-O-002		cd4+ t	cd4+ t
684#GCTCCTACATGATCGT-1	684	7	0	0	20.646	4499	SU-O-002		cd4+ t	cd4+ t
684#GTCGTAAGTACAAGCG-1	684	7	0	0	20.292	4499	SU-O-002	SU-O-002:clone_460	cd4+ t	cd4+ t
684#TCAAGCAGTTGGCGAA-1	684	12	0	0	16.454	4497	SU-O-002		nk_ilc	nk_ilc
684#AACCGATCACAGTTAC-1	684	6	0	0	23.412	4496	SU-O-002		cd8+ t	cd8+ t
684#TAGCTTTAGATCGAGC-1	684	6	0	0	19.755	4496	SU-O-002	SU-O-002:clone_25	cd8+ t	cd8+ t
684#CTCAGAAGTCTCTGGG-1	684	7	0	0	22.141	4495	SU-O-002	SU-O-002:clone_1004	cd4+ t	cd4+ t
684#TTGGTCCTCTTGCGCT-1	684	7	0	0	23.197	4493	SU-O-002	SU-O-002:clone_1317	cd4+ t	cd4+ t
684#TTACTTGAGTTACCAC-1	684	20	0	0	18.32	4492	SU-O-002		circ cd16+ mono	mono
684#CCTAAAGGTCTGCGCA-1	684	7	0	0	19.826	4490	SU-O-002	SU-O-002:clone_978	cd4+ t	cd4+ t
684#TCGTTCGTCCATCTAT-1	684	4	0	0	18.912	4487	SU-O-002	SU-O-002:clone_878	nk_ilc	nk_ilc
684#AATGTCGGTTCCCAAA-1	684	7	0	0	27.597	4486	SU-O-002	SU-O-002:clone_445	cd4+ t	cd4+ t
684#TGGCAATGTCAATACC-1	684	7	0	0	19.003	4486	SU-O-002		cd4+ t	cd4+ t
684#ACAAACCAGAATCAAC-1	684	7	0	0	22.136	4485	SU-O-002	SU-O-002:clone_1294	cd4+ t	cd4+ t
684#TGGAAGGTCTGATCTT-1	684	7	0	0	18.162	4485	SU-O-002		cd4+ t	cd4+ t
684#CTCCCAAGTTCCAATG-1	684	7	0	0	23.482	4484	SU-O-002	SU-O-002:clone_232	cd4+ t	cd4+ t
684#GTCACCTAGACTTCCA-1	684	7	0	0	20.281	4483	SU-O-002		cd4+ t	cd4+ t
684#ACTTCCGGTTACGAAA-1	684	7	0	0	17.753	4482	SU-O-002		cd4+ t	cd4+ t
684#GGAGGATTCAATTCCT-1	684	7	0	0	21.651	4481	SU-O-002		cd4+ t	cd4+ t
684#CCCAGAGGTATATGGA-1	684	7	0	0	23.416	4480	SU-O-002	SU-O-002:clone_457	cd4+ t	cd4+ t
684#TGACAACGTGAATCGG-1	684	7	0	0	20.628	4480	SU-O-002		cd4+ t	cd4+ t
684#ACGTGGCAGCATTGGG-1	684	20	0	0	20.375	4477	SU-O-002		circ cd16+ mono	mono
684#GCCTACTTCAACTTGG-1	684	7	0	0	20.185	4475	SU-O-002		cd4+ t	cd4+ t
684#GGTTGCGGTATTGTGC-1	684	6	0	0	24.002	4475	SU-O-002		cd8+ t	cd8+ t
684#CGCTGGAGTCTGATTG-1	684	7	0	0	22.275	4474	SU-O-002		cd4+ t	cd4+ t
684#TAAGTGCAGTGTCCCG-1	684	20	0	0	19.382	4474	SU-O-002	SU-O-002:clone_1318	circ cd14+ mono	mono
684#TGGCAATAGGATGCCA-1	684	7	0	0	21.33	4474	SU-O-002		cd4+ t	cd4+ t
684#GAGATTCCAATGCCAT-1	684	7	0	0	20.004	4473	SU-O-002		cd4+ t	cd4+ t
684#ATCGAGTAGGAAGACA-1	684	7	0	0	20.979	4469	SU-O-002		cd4+ t	cd4+ t
684#CGCGCAAGTTTCGATG-1	684	23	0	0	23.325	4469	SU-O-002		b	b
684#AAGGAGCCACTCAGCG-1	684	6	0	0	23.913	4468	SU-O-002	SU-O-002:clone_1451	cd8+ t	cd8+ t
684#CTACAGACATGTGGGA-1	684	6	0	0	25.915	4468	SU-O-002	SU-O-002:clone_807	cd8+ t	cd8+ t
684#GGCACGTCAATGCACT-1	684	6	0	0	21.242	4468	SU-O-002	SU-O-002:clone_1235	cd8+ t	cd8+ t
684#AGTCCGGGTGAAACAT-1	684	6	0	0	22.019	4462	SU-O-002		cd8+ t	cd8+ t
684#GGGACCTTCTCGTGAA-1	684	7	0	0	17.693	4462	SU-O-002		cd4+ t	cd4+ t
684#TAACTTCTCACTTACT-1	684	7	0	0	20.369	4462	SU-O-002		cd4+ t	cd4+ t
684#CACATGACAAAGCTTC-1	684	20	0	0	18.054	4461	SU-O-002		circ cd16+ mono	mono
684#GCTTAAGGTAACGGCA-1	684	6	0	0	20.755	4456	SU-O-002	SU-O-002:clone_200	cd8+ t	cd8+ t
684#GTTACTTGTTGCCTGG-1	684	6	0	0	30.639	4450	SU-O-002		cd8+ t	cd8+ t
684#TCAGGGCTCACGTCAA-1	684	21	0	0	12.189	4450	SU-O-002		pdc	dc
684#AGCCTTCGTATGTTCG-1	684	9	0	0	6.13	4449	SU-O-002		cd4+ t	cd4+ t
684#GGTGTCGTCCCACGGA-1	684	7	0	0	17.884	4449	SU-O-002		cd4+ t	cd4+ t
684#CCTATTACAATCACTG-1	684	7	0	0	20.437	4448	SU-O-002		cd4+ t	cd4+ t
684#TGTGTCCAGTCGGGAT-1	684	6	0	0	22.228	4448	SU-O-002	SU-O-002:clone_323	cd8+ t	cd8+ t
684#CGCACAGTCGATAGGG-1	684	6	0	0	24.595	4447	SU-O-002		cd8+ t	cd8+ t
684#TTGGTCCTCAATCGTG-1	684	6	0	0	23.705	4445	SU-O-002	SU-O-002:clone_151	cd8+ t	cd8+ t
684#CAAGCTATCTTGTCGC-1	684	23	0	0	20.868	4444	SU-O-002		b	b
684#GCTCAGGGTCTGCGCA-1	684	7	0	0	19.229	4444	SU-O-002		cd4+ t	cd4+ t
684#GACCGACAGTCGGGAT-1	684	6	0	0	24.932	4443	SU-O-002	SU-O-002:clone_25	cd8+ t	cd8+ t
684#AGCGATTAGAGGAATG-1	684	7	0	0	21.796	4442	SU-O-002		cd4+ t	cd4+ t
684#ACTGTCCTCAGGATCT-1	684	23	0	0	16.553	4440	SU-O-002		b	b
684#CGATGATCAAAGCTGG-1	684	6	0	0	24.946	4439	SU-O-002		cd8+ t	cd8+ t
684#TACTCGCTCCGAGGAA-1	684	6	0	0	23.222	4439	SU-O-002		cd8+ t	cd8+ t
684#ATCCCTGCACGTTACA-1	684	17	0	0	16.155	4438	SU-O-002		circ cd14+ mono	mono
684#TAGCATGGTATTCTTC-1	684	7	0	0	19.858	4437	SU-O-002		cd4+ t	cd4+ t
684#TCGATTTTCCATCTAT-1	684	6	0	0	21.782	4437	SU-O-002	SU-O-002:clone_1348	cd8+ t	cd8+ t
684#GCCATAATCTTACTCA-1	684	7	0	0	20.482	4431	SU-O-002		cd4+ t	cd4+ t
684#ACGTTAGTCTTTGCAT-1	684	7	0	0	17.413	4428	SU-O-002	SU-O-002:clone_6	cd4+ t	cd4+ t
684#AACGTACAGATTGACA-1	684	7	0	0	18.917	4426	SU-O-002		cd4+ t	cd4+ t
684#CGTACAATCAGTCTTT-1	684	6	0	0	20.306	4425	SU-O-002		cd8+ t	cd8+ t
684#TAGACTGGTACTAGAA-1	684	6	0	0	25.347	4425	SU-O-002		cd8+ t	cd8+ t
684#CTCTAGCGTATCGCGC-1	684	6	0	0	20.083	4424	SU-O-002	SU-O-002:clone_1072	cd8+ t	cd8+ t
684#CTGCGTTTCTTCACTA-1	684	23	0	0	21.238	4423	SU-O-002		b	b
684#TTGCACCAGAATGCTA-1	684	6	0	0	22.291	4418	SU-O-002	SU-O-002:clone_111	cd8+ t	cd8+ t
684#TCAGCTCCAGAGAGAA-1	684	7	0	0	18.61	4416	SU-O-002		cd4+ t	cd4+ t
684#TGTACAGCAAGTCCTA-1	684	6	0	0	20.74	4415	SU-O-002		cd8+ t	cd8+ t
684#GGGTTATGTGCGCTCA-1	684	7	0	0	22.965	4412	SU-O-002	SU-O-002:clone_324	cd4+ t	cd4+ t
684#ATTACCTTCTTAATCC-1	684	7	0	0	22.413	4411	SU-O-002		cd4+ t	cd4+ t
684#GATTGACAGACACTTC-1	684	7	0	0	19.598	4409	SU-O-002		cd4+ t	cd4+ t
684#TGCACCTAGTGATCTC-1	684	4	0	0	23.613	4407	SU-O-002	SU-O-002:clone_809	nk_ilc	nk_ilc
684#AAATGCCAGTATCTGC-1	684	20	0	0	16.359	4406	SU-O-002		circ cd16+ mono	mono
684#ACGTGGCAGTACTCTG-1	684	7	0	0	26.241	4404	SU-O-002		cd4+ t	cd4+ t
684#TTCGTTAAGGGCTCTC-1	684	20	0	0	21.798	4400	SU-O-002		circ cd16+ mono	mono
684#ACAAACCAGAGCACTG-1	684	7	0	0	24.756	4399	SU-O-002	SU-O-002:clone_256	cd4+ t	cd4+ t
684#ACCATCCGTTTCGACA-1	684	6	0	0	19.109	4396	SU-O-002		cd8+ t	cd8+ t
684#CTACAGACAAGGTCGA-1	684	7	0	0	18.889	4396	SU-O-002		cd4+ t	cd4+ t
684#GTACTTTAGTGTGTAA-1	684	6	0	0	24.498	4396	SU-O-002	SU-O-002:clone_773	cd8+ t	cd8+ t
684#CCTATTAGTAAAGGCC-1	684	4	0	0	19.666	4395	SU-O-002		nk_ilc	nk_ilc
684#CGATGATAGTGATATG-1	684	23	0	0	17.787	4395	SU-O-002	SU-O-002:clone_171	b	b
684#GCGAGAAAGGTGTTGG-1	684	6	0	0	20.276	4395	SU-O-002		cd8+ t	cd8+ t
684#TCAATTCAGGCGTAGT-1	684	6	0	0	19.223	4395	SU-O-002		cd8+ t	cd8+ t
684#AACATCGAGTGGACGT-1	684	6	0	0	18.134	4394	SU-O-002		cd8+ t	cd8+ t
684#ACCAAACCATCCTCGT-1	684	7	0	0	19.109	4394	SU-O-002	SU-O-002:clone_433	cd4+ t	cd4+ t
684#CAAGCTACATCACAGT-1	684	20	0	0	16.303	4393	SU-O-002		circ cd16+ mono	mono
684#GTCTACCAGTTCCCGG-1	684	4	0	0	23.749	4393	SU-O-002		nk_ilc	nk_ilc
684#GGAGAACTCGCATAAC-1	684	7	0	0	8.09	4392	SU-O-002		cd4+ t	cd4+ t
684#CTTGCTGGTCGTCGCA-1	684	6	0	0	25.341	4391	SU-O-002		cd8+ t	cd8+ t
684#TTAGGTGAGGAATGGA-1	684	20	0	0	16.662	4388	SU-O-002		circ cd16+ mono	mono
684#AAACTCGCAAGGGAGG-1	684	7	0	0	21.389	4385	SU-O-002		cd4+ t	cd4+ t
684#CAGCTGGTCTTAAGCG-1	684	6	0	0	16.1	4385	SU-O-002		cd8+ t	cd8+ t
684#CTCTAGCCAAAGGAAG-1	684	4	0	0	31.192	4385	SU-O-002		nk_ilc	nk_ilc
684#CGCTGGAGTCAGCTTA-1	684	7	0	0	19.402	4383	SU-O-002		cd4+ t	cd4+ t
684#GTCACAACATGGGAAC-1	684	5	0	0	23.714	4383	SU-O-002		cd8+ t	cd8+ t
684#TTGTTCATCACTCCCA-1	684	6	0	0	21.447	4383	SU-O-002	SU-O-002:clone_586	cd8+ t	cd8+ t
684#CTACAGAGTGCGCTCA-1	684	6	0	0	27.572	4382	SU-O-002		cd8+ t	cd8+ t
684#GCGGAAACAAGCCAGA-1	684	6	0	0	20.679	4382	SU-O-002		cd4+ t	cd4+ t
684#GCTTAAGGTTGAATAG-1	684	6	0	0	23.028	4382	SU-O-002		cd8+ t	cd8+ t
684#TCAGTTTGTCACATTG-1	684	7	0	0	24.241	4382	SU-O-002		cd4+ t	cd4+ t
684#TGCCTCAAGGAAGACA-1	684	7	0	0	22.784	4380	SU-O-002		cd4+ t	cd4+ t
684#GTAGGAGCATCCGTAA-1	684	6	0	0	23.278	4379	SU-O-002		cd8+ t	cd8+ t
684#ACAAACCTCTCCAACC-1	684	23	0	0	19.572	4378	SU-O-002		b	b
684#ACTAACGTCTTACTCA-1	684	7	0	0	18.979	4378	SU-O-002	SU-O-002:clone_718	cd4+ t	cd4+ t
684#GGTTGCGGTATCGCGC-1	684	12	0	0	18.069	4378	SU-O-002		nk_ilc	nk_ilc
684#CGGACTGAGGATTAAC-1	684	6	0	0	15.14	4377	SU-O-002	SU-O-002:clone_390	cd8+ t	cd8+ t
684#GCATGATGTAAAGCTA-1	684	6	0	0	22.086	4376	SU-O-002		cd8+ t	cd8+ t
684#TATGTGGTCGCCTTAC-1	684	6	0	0	23.267	4375	SU-O-002		cd8+ t	cd8+ t
684#TTCATCAGTGCAGACA-1	684	23	0	0	20.819	4375	SU-O-002	SU-O-002:clone_1029	b	b
684#GTGCTGGTCTCCCTTT-1	684	7	0	0	22.22	4373	SU-O-002		cd4+ t	cd4+ t
684#GATCATGAGGCTTAAA-1	684	6	0	0	21.443	4371	SU-O-002		cd8+ t	cd8+ t
684#CATGCCTGTTGTGACT-1	684	6	0	0	23.714	4370	SU-O-002		cd8+ t	cd8+ t
684#AACCAACGTAAACGTA-1	684	6	0	0	18.501	4369	SU-O-002	SU-O-002:clone_1098	cd8+ t	cd8+ t
684#CGTAAACTCCGATGCG-1	684	20	0	0	20.999	4366	SU-O-002		circ cd16+ mono	mono
684#TTACTCATCAATTGGC-1	684	7	0	0	18.827	4366	SU-O-002		cd4+ t	cd4+ t
684#AAAGATGAGCAGAAAG-1	684	6	0	0	19.048	4364	SU-O-002	SU-O-002:clone_850	cd8+ t	cd8+ t
684#CCCGTTACATCGAGTT-1	684	23	0	0	17.748	4361	SU-O-002		b	b
684#TAAACCGAGGATTGCG-1	684	6	0	0	23.383	4353	SU-O-002	SU-O-002:clone_160	cd8+ t	cd8+ t
684#CGGACTGCACCAAGGA-1	684	6	0	0	19.398	4351	SU-O-002		cd8+ t	cd8+ t
684#GCCCGAATCACGATTG-1	684	6	0	0	20.12	4351	SU-O-002		cd8+ t	cd8+ t
684#GGGAACACACTCCACT-1	684	17	0	0	9.362	4351	SU-O-002		circ cd14+ mono	mono
684#GCCATAATCGAGCGCT-1	684	4	0	0	29.565	4349	SU-O-002		nk_ilc	nk_ilc
684#GGTCATAAGGGCGAAG-1	684	7	0	0	20.53	4349	SU-O-002		cd4+ t	cd4+ t
684#TCAAGGTTCATTCTTG-1	684	7	0	0	26.503	4349	SU-O-002		cd4+ t	cd4+ t
684#AACATCGTCCGCCTAT-1	684	23	0	0	19.994	4341	SU-O-002	SU-O-002:clone_301	b	b
684#CCACGTTGTTCTGAGT-1	684	20	0	0	13.746	4341	SU-O-002		circ cd16+ mono	mono
684#CCCAGAGTCCGTCAAA-1	684	6	0	0	19.702	4341	SU-O-002		cd8+ t	cd8+ t
684#TCAGTTTGTTAGTAGA-1	684	20	0	0	21.62	4339	SU-O-002		circ cd16+ mono	mono
684#AAACTCGGTCGATAGG-1	684	7	0	0	16.522	4338	SU-O-002	SU-O-002:clone_671	cd4+ t	cd4+ t
684#GAGCGCTGTCTGGGAA-1	684	7	0	0	23.72	4338	SU-O-002		cd4+ t	cd4+ t
684#ATCCTCGCATTACTCT-1	684	7	0	0	21.937	4336	SU-O-002		cd4+ t	cd4+ t
684#GGTACCGGTCGATAGG-1	684	7	0	0	20.285	4336	SU-O-002		cd4+ t	cd4+ t
684#TTACCGCGTTCCCTTG-1	684	6	0	0	23.587	4330	SU-O-002	SU-O-002:clone_39	cd8+ t	cd8+ t
684#CAGCTAATCAGGGTTT-1	684	7	0	0	18.353	4328	SU-O-002		cd4+ t	cd4+ t
684#GATCGTAGTATTCGCA-1	684	7	0	0	19.529	4328	SU-O-002		cd4+ t	cd4+ t
684#GGCGAAAAGAAGAGTG-1	684	23	0	0	21.386	4328	SU-O-002		b	b
684#ACGGATTTCGAGAAGC-1	684	6	0	0	18.609	4326	SU-O-002		cd8+ t	cd8+ t
684#TGAATCGAGTCATCTG-1	684	6	0	0	17.789	4326	SU-O-002		cd8+ t	cd8+ t
684#TGCTTCGAGAGAATTC-1	684	7	0	0	19.945	4326	SU-O-002		cd4+ t	cd4+ t
684#AAATGAGTCGGTTAGT-1	684	7	0	0	21.375	4325	SU-O-002		cd4+ t	cd4+ t
684#GCTTGCTTCAACACGT-1	684	7	0	0	21.669	4324	SU-O-002		cd4+ t	cd4+ t
684#TTTGTGTTCCCAATAG-1	684	7	0	0	22.966	4324	SU-O-002		cd4+ t	cd4+ t
684#TTACTTGGTCTGTTGA-1	684	7	0	0	20.231	4322	SU-O-002		cd4+ t	cd4+ t
684#CATTCATAGGTTACAA-1	684	23	0	0	23.971	4321	SU-O-002		b	b
684#CGCTATCAGCATGTGG-1	684	7	0	0	21.948	4321	SU-O-002		cd4+ t	cd4+ t
684#CTCGCTACAGAATGCG-1	684	7	0	0	21.684	4320	SU-O-002	SU-O-002:clone_690	cd4+ t	cd4+ t
684#GTTACGAGTTCTTTCA-1	684	17	0	0	15.058	4320	SU-O-002		circ cd14+ mono	mono
684#TACGCAAAGTCGACCC-1	684	6	0	0	21.192	4319	SU-O-002		cd8+ t	cd8+ t
684#CTCAGCTCAGTCCTGG-1	684	6	0	0	23.326	4317	SU-O-002		cd8+ t	cd8+ t
684#GAGATTCCAGTTAAAG-1	684	17	0	0	17.957	4317	SU-O-002	SU-O-002:clone_250	circ cd14+ mono	mono
684#GCCTACTCACCGTTGG-1	684	4	0	0	21.391	4317	SU-O-002		nk_ilc	nk_ilc
684#TTACTTGCACCTATTT-1	684	7	0	0	22.535	4316	SU-O-002		cd4+ t	cd4+ t
684#TGTAGCAAGCGATACG-1	684	7	0	0	24.521	4315	SU-O-002	SU-O-002:clone_453	cd4+ t	cd4+ t
684#AACGTACCACTAAACC-1	684	23	0	0	19.452	4313	SU-O-002		b	b
684#TGAGCCGAGTGTCCCG-1	684	7	0	0	19.697	4313	SU-O-002		cd4+ t	cd4+ t
684#TTTACGTTCGCGTTCT-1	684	17	0	0	10.458	4311	SU-O-002		circ cd14+ mono	mono
684#CTGGGACAGTCTGTGT-1	684	7	0	0	18.764	4307	SU-O-002	SU-O-002:clone_1184	cd4+ t	cd4+ t
684#CCGCATTAGTCTCTAG-1	684	6	0	0	25.338	4305	SU-O-002		cd8+ t	cd8+ t
684#TCGCCTATCTGTGTGA-1	684	7	0	0	17.467	4305	SU-O-002		cd4+ t	cd4+ t
684#CACAACACAGAGATGC-1	684	7	0	0	21.976	4304	SU-O-002	SU-O-002:clone_175	cd4+ t	cd4+ t
684#CCCTAACCAGGTCCTG-1	684	7	0	0	20.405	4304	SU-O-002		cd4+ t	cd4+ t
684#CGTACAACACCGTTGG-1	684	6	0	0	28.064	4303	SU-O-002		cd8+ t	cd8+ t
684#AAAGGGCGTATCGCGC-1	684	7	0	0	18.097	4299	SU-O-002		cd4+ t	cd4+ t
684#GGATAGGGTGAGTTGG-1	684	7	0	0	19.483	4297	SU-O-002		cd4+ t	cd4+ t
684#CTCAGCTTCCAACGCG-1	684	7	0	0	21.036	4296	SU-O-002	SU-O-002:clone_574	cd4+ t	cd4+ t
684#CCTTGGTCAGGATGTG-1	684	4	0	0	23.315	4293	SU-O-002		nk_ilc	nk_ilc
684#AGTTTGGCATAGCCAT-1	684	7	0	0	19.586	4290	SU-O-002		cd4+ t	cd4+ t
684#GAACGTTTCGTCGCAG-1	684	7	0	0	17.111	4290	SU-O-002	SU-O-002:clone_1045	cd4+ t	cd4+ t
684#TGGAAGGAGTTGTCCA-1	684	20	0	0	16.242	4290	SU-O-002		circ cd16+ mono	mono
684#CCTTGGTCAACATAAG-1	684	20	0	0	19.954	4288	SU-O-002		circ cd16+ mono	mono
684#CTACAGAAGGCGATTG-1	684	17	0	0	19.262	4287	SU-O-002		circ cd14+ mono	mono
684#TGCATGAGTCACATTG-1	684	4	0	0	23.246	4286	SU-O-002	SU-O-002:clone_159	nk_ilc	nk_ilc
684#GGGACCTCATCGCTAA-1	684	17	0	0	17.75	4285	SU-O-002		circ cd14+ mono	mono
684#CCATACCGTGAGGTCA-1	684	17	0	0	20.218	4284	SU-O-002	SU-O-002:clone_36	circ cd14+ mono	mono
684#GGGTCTGTCCTTGACC-1	684	7	0	0	25.461	4284	SU-O-002	SU-O-002:clone_290	cd4+ t	cd4+ t
684#AGATAGAAGTACCTCA-1	684	6	0	0	21.149	4283	SU-O-002		cd8+ t	cd8+ t
684#CCGTAGGAGTTGAATG-1	684	7	0	0	21.019	4280	SU-O-002		cd4+ t	cd4+ t
684#ATCGAGTTCTAAACGC-1	684	7	0	0	21.607	4277	SU-O-002		cd4+ t	cd4+ t
684#GCACCTTTCCCAATAG-1	684	6	0	0	20.068	4277	SU-O-002		cd8+ t	cd8+ t
684#TCAAGCACACCGTTGG-1	684	6	0	0	21.919	4276	SU-O-002	SU-O-002:clone_88	cd8+ t	cd8+ t
684#AGGCCCAAGGGCGAAG-1	684	23	0	0	22.634	4274	SU-O-002		b	b
684#TGAGTCATCGTGGAAG-1	684	7	0	0	20.933	4274	SU-O-002		cd4+ t	cd4+ t
684#CCCAGAGAGTGGTGTG-1	684	7	0	0	19.815	4272	SU-O-002		cd4+ t	cd4+ t
684#CGCTAGGTCTCTGTTA-1	684	6	0	0	22.418	4272	SU-O-002	SU-O-002:clone_28	cd8+ t	cd8+ t
684#GTTGGGCTCACTAGCA-1	684	7	0	0	25.941	4272	SU-O-002		cd4+ t	cd4+ t
684#ACTAGGTAGGGAGATA-1	684	7	0	0	21.702	4271	SU-O-002		cd4+ t	cd4+ t
684#CCACGTTCAGGTTATC-1	684	6	0	0	19	4271	SU-O-002		cd8+ t	cd8+ t
684#CTAGCGGAGCCATGGA-1	684	7	0	0	24.188	4269	SU-O-002		cd4+ t	cd4+ t
684#ACTGCGGGTCAATACC-1	684	6	0	0	22.613	4267	SU-O-002	SU-O-002:clone_458	cd8+ t	cd8+ t
684#CCACGTTAGTGAGCTG-1	684	7	0	0	17.316	4267	SU-O-002		cd4+ t	cd4+ t
684#GACTAACAGGAGGCGA-1	684	23	0	0	21.295	4264	SU-O-002	SU-O-002:clone_231	b	b
684#TTAGCGAAGTACGACG-1	684	6	0	0	23.18	4263	SU-O-002	SU-O-002:clone_17	cd8+ t	cd8+ t
684#TTTACGTGTAACCATC-1	684	7	0	0	16.553	4263	SU-O-002		cd4+ t	cd4+ t
684#TAGGAGGTCCACACCT-1	684	7	0	0	19.118	4262	SU-O-002		cd4+ t	cd4+ t
684#CTAGCGGCATTGCGAT-1	684	6	0	0	24.378	4260	SU-O-002		cd8+ t	cd8+ t
684#TAGCACATCTTCATAC-1	684	6	0	0	22.881	4260	SU-O-002	SU-O-002:clone_160	cd8+ t	cd8+ t
684#TTTGGCCCACTCAAGT-1	684	23	0	0	18.294	4259	SU-O-002	SU-O-002:clone_845	b	b
684#CTAGGATAGTCGTATC-1	684	23	0	0	22.776	4257	SU-O-002		b	b
684#ACCTGCTGTTGCTTGA-1	684	4	0	0	18.673	4253	SU-O-002		nk_ilc	nk_ilc
684#CGAGTTATCTTATCAC-1	684	19	0	0	21.574	4252	SU-O-002		circ cdc	dc
684#GCATTGACACAACGGA-1	684	6	0	0	24.56	4252	SU-O-002		cd8+ t	cd8+ t
684#ACATGCATCCTCCCAA-1	684	6	0	0	20.674	4251	SU-O-002		cd8+ t	cd8+ t
684#GTGATCACAGAATGCG-1	684	4	0	0	23.426	4250	SU-O-002		nk_ilc	nk_ilc
684#ACAAAGACATTGCACA-1	684	6	0	0	24.265	4249	SU-O-002		cd8+ t	cd8+ t
684#CAGCCTTTCATTGCCC-1	684	6	0	0	25.973	4249	SU-O-002	SU-O-002:clone_432	cd8+ t	cd8+ t
684#CGATGATTCGTTGTTT-1	684	6	0	0	24.445	4249	SU-O-002		cd8+ t	cd8+ t
684#CCGTACTCAAATGCTC-1	684	8	0	0	15.903	4248	SU-O-002		cd4+ t	cd4+ t
684#TACAGCATCGGATCGC-1	684	23	0	0	20.197	4248	SU-O-002		b	b
684#ATGTACGGTAGGGTTG-1	684	23	0	0	22.445	4247	SU-O-002	SU-O-002:clone_11	b	b
684#GTTATGGTCAGGCCGT-1	684	5	0	0	18.169	4246	SU-O-002	SU-O-002:clone_385	cd8+ t	cd8+ t
684#TCAGTTTGTGCAAGCA-1	684	7	0	0	19.11	4245	SU-O-002		cd4+ t	cd4+ t
684#CACCTTGCACGCGTTG-1	684	7	0	0	16.538	4244	SU-O-002		cd4+ t	cd4+ t
684#TAAGTGCTCCGTGCGA-1	684	7	0	0	21.841	4243	SU-O-002		cd8+ t	cd8+ t
684#TTGTTCAGTAACGTAA-1	684	7	0	0	15.862	4243	SU-O-002		cd8+ t	cd8+ t
684#ACAAAGATCCGAGAGA-1	684	7	0	0	21.796	4241	SU-O-002		cd4+ t	cd4+ t
684#CAATCCCAGCAGTAGC-1	684	20	0	0	12.094	4239	SU-O-002		circ cd16+ mono	mono
684#AACCGATTCATGAACC-1	684	6	0	0	18.726	4238	SU-O-002		cd8+ t	cd8+ t
684#CATTGGAGTGCATTCA-1	684	19	0	0	15.976	4238	SU-O-002	SU-O-002:clone_1407	circ cdc	dc
684#GAGGATGCAGCGTAGA-1	684	7	0	0	20.345	4238	SU-O-002		cd4+ t	cd4+ t
684#GTGCCAGGTAACCATC-1	684	20	0	0	18.445	4236	SU-O-002		circ cd16+ mono	mono
684#TGGAAGGGTAGACACG-1	684	20	0	0	13.415	4235	SU-O-002		circ cd16+ mono	mono
684#CACCTTGAGTACAGTA-1	684	17	0	0	16.637	4234	SU-O-002		circ cd14+ mono	mono
684#TATCTGTCATGTGGGA-1	684	17	0	0	18.149	4234	SU-O-002		circ cd14+ mono	mono
684#TTCGATTGTGTGCTTA-1	684	7	0	0	20.533	4234	SU-O-002		cd4+ t	cd4+ t
684#GGTGAAGAGGCGATTG-1	684	7	0	0	17.994	4232	SU-O-002	SU-O-002:clone_85	cd4+ t	cd4+ t
684#CCGTGAGCAAAGACGC-1	684	6	0	0	23.987	4231	SU-O-002		cd8+ t	cd8+ t
684#CACCACTTCTTCAGAG-1	684	23	0	0	22.427	4230	SU-O-002		b	b
684#AGTCCGGAGTAGTCGG-1	684	20	0	0	18.989	4225	SU-O-002		circ cd16+ mono	mono
684#ATCGAGTAGAACCCGA-1	684	4	0	0	25.853	4225	SU-O-002		nk_ilc	nk_ilc
684#TTGCACCGTTCTCGAA-1	684	4	0	0	24.608	4225	SU-O-002		nk_ilc	nk_ilc
684#AAACTGCCATTTGGTG-1	684	6	0	0	16.037	4223	SU-O-002		cd8+ t	cd8+ t
684#TGCTTTAGTCGCTACG-1	684	7	0	0	24.118	4222	SU-O-002	SU-O-002:clone_751	cd4+ t	cd4+ t
684#AACTGTGGTTCCAGTA-1	684	6	0	0	21.093	4221	SU-O-002		cd8+ t	cd8+ t
684#CTCAGAAGTAGCGTTT-1	684	20	0	0	15.175	4221	SU-O-002		circ cd16+ mono	mono
684#TGGACATTCAGGCCGT-1	684	7	0	0	21.998	4221	SU-O-002	SU-O-002:clone_1098	cd4+ t	cd4+ t
684#CTGTATTTCTATCTAC-1	684	7	0	0	20.979	4219	SU-O-002		cd4+ t	cd4+ t
684#GGGTGTCAGGAAGAAC-1	684	7	0	0	19.403	4219	SU-O-002		cd4+ t	cd4+ t
684#TACATGGCACCTGAAT-1	684	4	0	0	24.414	4219	SU-O-002		nk_ilc	nk_ilc
684#CTCACCAGTATTTGCG-1	684	6	0	0	18.292	4217	SU-O-002		cd8+ t	cd8+ t
684#CTTGTCGAGTGCACAG-1	684	6	0	0	29.39	4216	SU-O-002		cd8+ t	cd8+ t
684#GGAGTAGAGCTGAGGT-1	684	12	0	0	22.49	4215	SU-O-002		nk_ilc	nk_ilc
684#TTGCACCCACACACCG-1	684	6	0	0	21.953	4214	SU-O-002		cd8+ t	cd8+ t
684#CTGCGTTGTTCAGTTG-1	684	6	0	0	28.985	4213	SU-O-002		cd8+ t	cd8+ t
684#TACAGCATCAGCACGC-1	684	7	0	0	22.967	4210	SU-O-002		cd4+ t	cd4+ t
684#TAGCACATCTAGCAAC-1	684	6	0	0	21.71	4210	SU-O-002		cd8+ t	cd8+ t
684#AAGGTTCCATTCACCC-1	684	23	0	0	20.185	4209	SU-O-002	SU-O-002:clone_65	b	b
684#GTCTACCTCCTGGGAC-1	684	23	0	0	22.305	4208	SU-O-002		b	b
684#TCTCAGCTCACTCGGG-1	684	7	0	0	22.223	4208	SU-O-002	SU-O-002:clone_278	cd4+ t	cd4+ t
684#CGAGTTAAGCAACTGG-1	684	20	0	0	20.47	4206	SU-O-002		circ cd16+ mono	mono
684#GCGTTGGTCAGGATCT-1	684	17	0	0	21.611	4205	SU-O-002		circ cd14+ mono	mono
684#AGCTGATGTTACTTTC-1	684	6	0	0	22.456	4204	SU-O-002		cd8+ t	cd8+ t
684#GCCCGAACATCGCCTT-1	684	4	0	0	22.307	4204	SU-O-002		nk_ilc	nk_ilc
684#TCAATTCGTTGAATAG-1	684	23	0	0	21.458	4204	SU-O-002		b	b
684#TGTACGACACTCCTCA-1	684	6	0	0	21.207	4203	SU-O-002		cd8+ t	cd8+ t
684#CGCGCAACATGGCCGT-1	684	7	0	0	20.404	4202	SU-O-002	SU-O-002:clone_180	cd4+ t	cd4+ t
684#TAACAGCTCCGTTTCG-1	684	9	0	0	25.049	4202	SU-O-002		cd4+ t	cd4+ t
684#AGTGTACTCTCCTTGG-1	684	7	0	0	25.537	4199	SU-O-002	SU-O-002:clone_58	cd4+ t	cd4+ t
684#GCAGCTGAGATCGCCC-1	684	6	0	0	21.376	4199	SU-O-002		cd8+ t	cd8+ t
684#TCAGTTTCATACCCGG-1	684	7	0	0	23.232	4199	SU-O-002	SU-O-002:clone_1000	cd4+ t	cd4+ t
684#GCACGCAGTTCTGAGT-1	684	23	0	0	17.857	4196	SU-O-002		b	b
684#GCGGTGTAGAGAGTTT-1	684	7	0	0	21.896	4196	SU-O-002	SU-O-002:clone_111	cd4+ t	cd4+ t
684#CTCAACCCACAGATGG-1	684	20	0	0	19.262	4195	SU-O-002		circ cd16+ mono	mono
684#AGATTCGGTTCAGAAA-1	684	6	0	0	21.699	4194	SU-O-002	SU-O-002:clone_1361	cd8+ t	cd8+ t
684#TAACGGTAGCCTATAC-1	684	7	0	0	23.358	4194	SU-O-002		cd4+ t	cd4+ t
684#ATCCTGCCAGAAGTGC-1	684	6	0	0	19.761	4191	SU-O-002		cd8+ t	cd8+ t
684#GTAGGAGAGCCCATGC-1	684	6	0	0	17.07	4191	SU-O-002		cd8+ t	cd8+ t
684#ACTGTCCAGTGAAGGA-1	684	6	0	0	19.042	4190	SU-O-002		cd8+ t	cd8+ t
684#TTGCCCACAAACCGAG-1	684	12	0	0	16.499	4188	SU-O-002	SU-O-002:clone_1450	cd4+ t	cd4+ t
684#GGACACCCATTAACGC-1	684	7	0	0	18.612	4187	SU-O-002		cd4+ t	cd4+ t
684#TGCTTCGTCGGTCGAC-1	684	12	0	0	15.201	4187	SU-O-002		nk_ilc	nk_ilc
684#TGGACATTCACTAGCA-1	684	20	0	0	16.806	4187	SU-O-002		circ cd16+ mono	mono
684#GCATTCCCATGACTGT-1	684	19	0	0	20.099	4186	SU-O-002		circ cdc	dc
684#CACAGATCAGAAAGAG-1	684	8	0	0	24.681	4185	SU-O-002		cd4+ t	cd4+ t
684#AGCCAGCAGCATTCCA-1	684	6	0	0	21.435	4184	SU-O-002		cd8+ t	cd8+ t
684#TTACCCGCAGCTATAC-1	684	7	0	0	15.764	4184	SU-O-002		cd4+ t	cd4+ t
684#TTACTTGCATCCATAG-1	684	6	0	0	24.27	4184	SU-O-002	SU-O-002:clone_1451	cd8+ t	cd8+ t
684#CGTTCCATCGTCTTAT-1	684	6	0	0	24.427	4183	SU-O-002	SU-O-002:clone_1199	cd8+ t	cd8+ t
684#AGCGATTCAAGGACCA-1	684	6	0	0	20.306	4182	SU-O-002		cd8+ t	cd8+ t
684#TAGGTCAAGCCATGGA-1	684	7	0	0	19.468	4182	SU-O-002		cd4+ t	cd4+ t
684#CCTTGGTTCCCACGGA-1	684	7	0	0	23.951	4181	SU-O-002	SU-O-002:clone_759	cd4+ t	cd4+ t
684#GGAGTAGAGTAGACCG-1	684	7	0	0	21.23	4181	SU-O-002	SU-O-002:clone_761	cd4+ t	cd4+ t
684#AGACAAATCGCCAGAC-1	684	4	0	0	25.365	4179	SU-O-002	SU-O-002:clone_1092	nk_ilc	nk_ilc
684#GAGGCTCCAAGAGATT-1	684	7	0	0	21.782	4176	SU-O-002		cd4+ t	cd4+ t
684#TTGCGAAAGGCAGTGT-1	684	7	0	0	22.271	4176	SU-O-002		cd4+ t	cd4+ t
684#AACAAAGAGAGAACCC-1	684	7	0	0	25.936	4175	SU-O-002		cd8+ t	cd8+ t
684#CTGAATGGTCTGCACG-1	684	7	0	0	18.233	4175	SU-O-002		cd4+ t	cd4+ t
684#CCCTAACGTACCAAGG-1	684	7	0	0	21.04	4174	SU-O-002		cd4+ t	cd4+ t
684#TATGTGGTCCGTCAAA-1	684	6	0	0	23.819	4174	SU-O-002		cd8+ t	cd8+ t
684#CAGTGCGTCGCTTCAC-1	684	7	0	0	19.071	4172	SU-O-002	SU-O-002:clone_1108	cd4+ t	cd4+ t
684#GTCGTAACAATTCGTG-1	684	7	0	0	21.901	4172	SU-O-002		cd4+ t	cd4+ t
684#ACTGTCCCATCAACTG-1	684	7	0	0	13.255	4170	SU-O-002	SU-O-002:clone_335	cd4+ t	cd4+ t
684#ACATGCATCTACCCGT-1	684	7	0	0	17.186	4169	SU-O-002		cd4+ t	cd4+ t
684#CTAGCGGTCTATCTAC-1	684	7	0	0	24.346	4168	SU-O-002	SU-O-002:clone_26	cd4+ t	cd4+ t
684#CTCAACCTCAGTCACA-1	684	19	0	0	16.945	4168	SU-O-002		circ cdc	dc
684#GCTCGAGTCCCTACCA-1	684	7	0	0	24.971	4166	SU-O-002		cd4+ t	cd4+ t
684#CCCTCTCTCTGAAAGA-1	684	20	0	0	16.009	4165	SU-O-002	SU-O-002:clone_420	circ cd16+ mono	mono
684#TGTGGCGCAACGTCCG-1	684	6	0	0	22.124	4164	SU-O-002		cd8+ t	cd8+ t
684#CAGGATTTCTATCTAC-1	684	7	0	0	21.175	4163	SU-O-002	SU-O-002:clone_88	cd4+ t	cd4+ t
684#TGACTCCTCCCGTAGG-1	684	7	0	0	22.222	4161	SU-O-002	SU-O-002:clone_807	cd4+ t	cd4+ t
684#GAGCGCTCATATACGC-1	684	6	0	0	5.046	4158	SU-O-002		cd4+ t	cd4+ t
684#TTACCGCTCGCGCCAA-1	684	6	0	0	20.66	4157	SU-O-002		cd8+ t	cd8+ t
684#AGCGATTCAGCCGAAA-1	684	20	0	0	18.403	4156	SU-O-002		circ cd16+ mono	mono
684#CATAACGGTTACGAAA-1	684	8	0	0	22.537	4155	SU-O-002		cd4+ t	cd4+ t
684#GCGGGTTGTGACCAGA-1	684	7	0	0	20.9	4153	SU-O-002		cd4+ t	cd4+ t
684#GTCACGGAGATACCAA-1	684	4	0	0	25.655	4151	SU-O-002		nk_ilc	nk_ilc
684#ACCATCCTCTAGCAAC-1	684	6	0	0	21.131	4150	SU-O-002	SU-O-002:clone_882	cd8+ t	cd8+ t
684#AGGCCCACAAAGCTGG-1	684	6	0	0	26.114	4149	SU-O-002		cd8+ t	cd8+ t
684#AGGACGACATTTCTTG-1	684	20	0	0	18.134	4148	SU-O-002		circ cd16+ mono	mono
684#TCTATTGAGAGTAAGG-1	684	7	0	0	21.289	4145	SU-O-002		cd4+ t	cd4+ t
684#ACTAGGTTCACTCGGG-1	684	6	0	0	26.631	4144	SU-O-002		cd8+ t	cd8+ t
684#GGGTCTGTCGCTATAG-1	684	7	0	0	21.583	4143	SU-O-002	SU-O-002:clone_699	cd4+ t	cd4+ t
684#CATTCATCAAGCCCTG-1	684	7	0	0	18.824	4142	SU-O-002	SU-O-002:clone_311	cd4+ t	cd4+ t
684#TACGCAATCACCCTTG-1	684	7	0	0	24.301	4142	SU-O-002		cd4+ t	cd4+ t
684#AGGACGATCTCTGCGT-1	684	7	0	0	18.143	4140	SU-O-002		cd4+ t	cd4+ t
684#CGCTAGGTCTCTTCTC-1	684	23	0	0	23.206	4140	SU-O-002		b	b
684#GCAGATTAGCACCATT-1	684	7	0	0	22.089	4140	SU-O-002		cd4+ t	cd4+ t
684#TTCATCAAGTATACCC-1	684	7	0	0	21.721	4140	SU-O-002	SU-O-002:clone_1378	cd4+ t	cd4+ t
684#ATAGGCTAGATGTTGA-1	684	7	0	0	20.169	4139	SU-O-002	SU-O-002:clone_189	cd4+ t	cd4+ t
684#ATAGTCGTCTACCCGT-1	684	7	0	0	20.698	4139	SU-O-002		cd4+ t	cd4+ t
684#CGTTCCAAGATAGGTT-1	684	7	0	0	24.137	4138	SU-O-002	SU-O-002:clone_1261	cd4+ t	cd4+ t
684#GCTCGAGAGCCGCAAA-1	684	17	0	0	15.231	4138	SU-O-002		circ cd14+ mono	mono
684#AAACTCGCATCCCAAA-1	684	6	0	0	15.678	4135	SU-O-002		cd8+ t	cd8+ t
684#CCCGTTACATTTGGTG-1	684	7	0	0	19.431	4135	SU-O-002		cd4+ t	cd4+ t
684#CCTTAATCAACGGACA-1	684	13	0	0	8.699	4135	SU-O-002		nk_ilc	nk_ilc
684#GCCTACTTCGGGATCC-1	684	6	0	0	24.37	4135	SU-O-002		cd8+ t	cd8+ t
684#TTGAGTGTCGCTTGAA-1	684	19	0	0	15.602	4135	SU-O-002	SU-O-002:clone_1327	circ cdc	dc
684#AAGATAGGTCCGTAGC-1	684	6	0	0	21.847	4134	SU-O-002		cd8+ t	cd8+ t
684#CCACAGGCATCGAGTT-1	684	6	0	0	22.908	4134	SU-O-002		cd8+ t	cd8+ t
684#GGCGTTGTCGGTGATT-1	684	8	0	0	20.543	4134	SU-O-002		cd4+ t	cd4+ t
684#AGTTACGAGTCTGTGT-1	684	6	0	0	21.507	4133	SU-O-002		cd8+ t	cd8+ t
684#CTGAATGCAGTGCGAA-1	684	9	0	0	17.718	4133	SU-O-002		cd4+ t	cd4+ t
684#TAGCCGGAGTCGTATC-1	684	6	0	0	22.831	4133	SU-O-002		cd8+ t	cd8+ t
684#TAGCGGCTCAGAATGA-1	684	17	0	0	16.384	4132	SU-O-002		circ cd14+ mono	mono
684#CCTTAATGTTCCATCC-1	684	7	0	0	20.474	4130	SU-O-002		cd4+ t	cd4+ t
684#ACCGAATTCCATGTTT-1	684	6	0	0	19.383	4128	SU-O-002		cd8+ t	cd8+ t
684#CCGAAGCTCAGGCGCT-1	684	6	0	0	26.699	4128	SU-O-002		cd8+ t	cd8+ t
684#AGCCAGCTCTGGCACG-1	684	7	0	0	20.167	4127	SU-O-002		cd4+ t	cd4+ t
684#GAGGATGCACTCGCAG-1	684	7	0	0	21.423	4127	SU-O-002	SU-O-002:clone_13	cd4+ t	cd4+ t
684#TCAGCTCGTGATAACA-1	684	23	0	0	18.925	4127	SU-O-002	SU-O-002:clone_468	b	b
684#GCGCATGAGTCGAGCA-1	684	7	0	0	21.227	4125	SU-O-002		cd4+ t	cd4+ t
684#ATTGTCTTCCCAATAG-1	684	6	0	0	32.555	4124	SU-O-002		cd8+ t	cd8+ t
684#TCGAGCGTCCGAATTG-1	684	7	0	0	21.991	4124	SU-O-002		cd4+ t	cd4+ t
684#TTGCTTACACTGAAGG-1	684	7	0	0	20.051	4124	SU-O-002	SU-O-002:clone_1343	cd4+ t	cd4+ t
684#CCTTAATTCCATAACG-1	684	6	0	0	20.108	4121	SU-O-002	SU-O-002:clone_386	cd8+ t	cd8+ t
684#GGTGTCGTCCGATTGA-1	684	4	0	0	26.878	4121	SU-O-002		cd8+ t	cd8+ t
684#TGTGACAAGTCTAGAA-1	684	23	0	0	18.721	4120	SU-O-002		b	b
684#ACTGCAAAGCTCCATA-1	684	7	0	0	19.157	4119	SU-O-002		cd4+ t	cd4+ t
684#GGTGCTGAGTAGGAAG-1	684	7	0	0	26.18	4117	SU-O-002		cd4+ t	cd4+ t
684#GAACCTATCCTTTGAT-1	684	6	0	0	23.495	4115	SU-O-002	SU-O-002:clone_1141	cd8+ t	cd8+ t
684#ATGTCTTAGATCGCCC-1	684	23	0	0	16.858	4112	SU-O-002		b	b
684#TAGGAGGCACGTACAT-1	684	6	0	0	18.905	4112	SU-O-002		cd8+ t	cd8+ t
684#TGGCGCAGTTCCAATG-1	684	7	0	0	24.377	4112	SU-O-002		cd4+ t	cd4+ t
684#TGATGCACATCCTGGG-1	684	4	0	0	25.101	4111	SU-O-002	SU-O-002:clone_30	nk_ilc	nk_ilc
684#CTCTACGAGTTTACGC-1	684	19	0	0	16.052	4110	SU-O-002	SU-O-002:clone_941	circ cdc	dc
684#TCGAGCGGTCCCTAAA-1	684	6	0	0	20.943	4109	SU-O-002	SU-O-002:clone_260	cd8+ t	cd8+ t
684#GTTGGTATCCGAGGAA-1	684	6	0	0	20.181	4108	SU-O-002		cd8+ t	cd8+ t
684#ATGTACGGTGTACGCC-1	684	17	0	0	22.43	4107	SU-O-002		circ cd14+ mono	mono
684#CACAACAAGCATACCT-1	684	6	0	0	21.776	4107	SU-O-002	SU-O-002:clone_25	cd8+ t	cd8+ t
684#CTCCCAATCGCCCTTA-1	684	6	0	0	20.108	4106	SU-O-002		cd8+ t	cd8+ t
684#ATTACCTGTTTGCGAT-1	684	23	0	0	17.313	4105	SU-O-002	SU-O-002:clone_774	b	b
684#CTCGCTAGTGCACTTA-1	684	7	0	0	19.336	4105	SU-O-002		cd4+ t	cd4+ t
684#GCAGCCAAGAATCAGT-1	684	20	0	0	16.861	4105	SU-O-002		circ cd16+ mono	mono
684#GTAGTACAGGTGAACC-1	684	23	0	0	20.423	4104	SU-O-002	SU-O-002:clone_1366	b	b
684#GCTCGAGCACGACGAA-1	684	7	0	0	17.933	4101	SU-O-002		cd4+ t	cd4+ t
684#AGACAAACATCCATAG-1	684	6	0	0	21.061	4100	SU-O-002		cd8+ t	cd8+ t
684#GCACCTTAGATACCAA-1	684	6	0	0	23.015	4099	SU-O-002		cd8+ t	cd8+ t
684#CCTTAATAGGCAAGGG-1	684	7	0	0	25.475	4097	SU-O-002		cd4+ t	cd4+ t
684#CTACTTACACTGTAAC-1	684	7	0	0	16.905	4097	SU-O-002	SU-O-002:clone_503	cd4+ t	cd4+ t
684#CACTGAATCCGAATTG-1	684	7	0	0	24.309	4096	SU-O-002	SU-O-002:clone_1336	cd4+ t	cd4+ t
684#GAAACAACAAGGGAGG-1	684	23	0	0	23.233	4096	SU-O-002	SU-O-002:clone_1156	b	b
684#TACCTCGTCCAATCCC-1	684	7	0	0	24.556	4096	SU-O-002	SU-O-002:clone_175	cd4+ t	cd4+ t
684#ACCATCCTCCTAAAGC-1	684	6	0	0	23.058	4095	SU-O-002		cd8+ t	cd8+ t
684#ACCTGCTTCTTCGTTA-1	684	7	0	0	18.697	4095	SU-O-002		cd4+ t	cd4+ t
684#TTTGGTTGTCAGCTTA-1	684	7	0	0	22.423	4095	SU-O-002		cd4+ t	cd4+ t
684#AACAAAGAGGCAGTGT-1	684	6	0	0	18.223	4090	SU-O-002	SU-O-002:clone_113	cd8+ t	cd8+ t
684#GTCTACCCAGATTAAG-1	684	20	0	0	16.508	4090	SU-O-002	SU-O-002:clone_310	circ cd16+ mono	mono
684#GTGACATTCGCAACTA-1	684	7	0	0	19.347	4089	SU-O-002	SU-O-002:clone_1199	cd4+ t	cd4+ t
684#TATCGAGCATGGAGGT-1	684	4	0	0	25.1	4087	SU-O-002		nk_ilc	nk_ilc
684#CTGAATGAGAACTCCT-1	684	23	0	0	22.6	4085	SU-O-002		b	b
684#CTTGCCACATCCCGGA-1	684	6	0	0	18.095	4085	SU-O-002		cd8+ t	cd8+ t
684#TATGTTCCACTAAACC-1	684	6	0	0	29.137	4085	SU-O-002		cd8+ t	cd8+ t
684#ATGTTTCAGGTCTTGT-1	684	6	0	0	24.487	4084	SU-O-002		cd8+ t	cd8+ t
684#TTATGTCTCTAGCAGT-1	684	6	0	0	18.831	4083	SU-O-002		cd8+ t	cd8+ t
684#CCTTGGTAGTGATTAG-1	684	6	0	0	29.997	4082	SU-O-002	SU-O-002:clone_20	cd8+ t	cd8+ t
684#TTTGTGTCAGCAACAG-1	684	6	0	0	23.205	4082	SU-O-002		cd8+ t	cd8+ t
684#CTCAACCTCCTTGACC-1	684	17	0	0	15.304	4081	SU-O-002	SU-O-002:clone_95	circ cd14+ mono	mono
684#CTGTTCGCAATTCAGC-1	684	6	0	0	21.32	4081	SU-O-002		cd8+ t	cd8+ t
684#GCTCAGGTCTGTCGGG-1	684	23	0	0	21.932	4080	SU-O-002	SU-O-002:clone_982	b	b
684#CTAGCGGCAACGGACA-1	684	6	0	0	23.093	4078	SU-O-002		cd8+ t	cd8+ t
684#TGACTCCGTTTGACCA-1	684	20	0	0	26.096	4078	SU-O-002		circ cd16+ mono	mono
684#GCGAGAACAAGCTTTG-1	684	17	0	0	9.668	4077	SU-O-002		circ cd14+ mono	mono
684#CCCTAGTTCTCTTAAC-1	684	7	0	0	24.236	4075	SU-O-002		cd4+ t	cd4+ t
684#TACTAGGGTACGCAAG-1	684	6	0	0	20.474	4074	SU-O-002	SU-O-002:clone_1451	cd8+ t	cd8+ t
684#ACTTTCAAGACCAATA-1	684	20	0	0	18.116	4070	SU-O-002		circ cd16+ mono	mono
684#CGCTGGAGTCACCCGA-1	684	7	0	0	21.881	4069	SU-O-002	SU-O-002:clone_870	cd4+ t	cd4+ t
684#GCGATTAAGAGCTACG-1	684	6	0	0	25.12	4069	SU-O-002		cd8+ t	cd8+ t
684#GTGGCGTAGTGCCCTG-1	684	7	0	0	23.986	4067	SU-O-002	SU-O-002:clone_1136	cd4+ t	cd4+ t
684#ACTAACGGTCATTGGT-1	684	7	0	0	22.279	4065	SU-O-002		cd4+ t	cd4+ t
684#CAATCCCTCATTCTTG-1	684	6	0	0	20.773	4064	SU-O-002		cd8+ t	cd8+ t
684#TGGGTTAAGGTACATA-1	684	6	0	0	21.92	4061	SU-O-002		cd8+ t	cd8+ t
684#TCGCAGGTCTGTTGCC-1	684	6	0	0	24.097	4060	SU-O-002		cd8+ t	cd8+ t
684#CCTCCCTTCGGTCGAC-1	684	4	0	0	24.353	4059	SU-O-002		nk_ilc	nk_ilc
684#CGCTAGGAGCATGATA-1	684	6	0	0	22.751	4059	SU-O-002	SU-O-002:clone_25	cd8+ t	cd8+ t
684#TGTGTCCTCCAGGGAA-1	684	6	0	0	17.626	4058	SU-O-002		cd8+ t	cd8+ t
684#AACATCGTCTCGCGTT-1	684	7	0	0	26.373	4057	SU-O-002	SU-O-002:clone_374	cd4+ t	cd4+ t
684#ACTACGATCAGGTTTG-1	684	7	0	0	21.982	4051	SU-O-002		cd4+ t	cd4+ t
684#TGCGTAATCAAAGTAG-1	684	6	0	0	23.35	4051	SU-O-002		cd8+ t	cd8+ t
684#TTCGGTCGTGGTCGAA-1	684	7	0	0	23.935	4051	SU-O-002	SU-O-002:clone_724	cd4+ t	cd4+ t
684#GAACCTATCGCACCGA-1	684	19	0	0	19.021	4050	SU-O-002		circ cdc	dc
684#CACTAAGGTAGATGAT-1	684	7	0	0	22.972	4049	SU-O-002		cd4+ t	cd4+ t
684#AACGGGAAGGTTCTCA-1	684	20	0	0	18.986	4048	SU-O-002		circ cd16+ mono	mono
684#TAGACTGGTGCGTAGA-1	684	7	0	0	23.889	4045	SU-O-002		cd4+ t	cd4+ t
684#AACCTTTAGCCTGTAT-1	684	7	0	0	19.445	4043	SU-O-002		cd4+ t	cd4+ t
684#ATTGTGGGTCCACCAG-1	684	6	0	0	24.853	4042	SU-O-002	SU-O-002:clone_8	cd8+ t	cd8+ t
684#TCACAAGGTTGTCGGC-1	684	6	0	0	23.741	4042	SU-O-002		cd8+ t	cd8+ t
684#TTGTTGTTCGGTGATT-1	684	6	0	0	19.935	4042	SU-O-002	SU-O-002:clone_25	cd8+ t	cd8+ t
684#CACTGAAGTGCACCCA-1	684	19	0	0	20.842	4039	SU-O-002		circ cdc	dc
684#CGCAATAGTCCTCAGG-1	684	7	0	0	19.252	4038	SU-O-002		cd8+ t	cd8+ t
684#ATGTCTTCAAGTTCGT-1	684	7	0	0	21.83	4037	SU-O-002		cd4+ t	cd4+ t
684#TGCTTTACATTCGTCC-1	684	7	0	0	20.218	4037	SU-O-002		cd4+ t	cd4+ t
684#ACTTCCGCAAGGAACC-1	684	7	0	0	20.1	4035	SU-O-002	SU-O-002:clone_91	cd4+ t	cd4+ t
684#CGGACTGGTAAACGTA-1	684	6	0	0	22.497	4034	SU-O-002	SU-O-002:clone_160	cd8+ t	cd8+ t
684#TATGTTCCATCCGTGG-1	684	23	0	0	20.896	4034	SU-O-002		b	b
684#TATGTTCGTATCATGC-1	684	7	0	0	19.81	4034	SU-O-002		cd4+ t	cd4+ t
684#ACAAACCAGTGTGTAA-1	684	6	0	0	22.363	4031	SU-O-002		cd8+ t	cd8+ t
684#GCATTGAAGGGATCCA-1	684	4	0	0	20.211	4031	SU-O-002		nk_ilc	nk_ilc
684#TTACCCGCAAGGATGC-1	684	4	0	0	21.104	4031	SU-O-002		nk_ilc	nk_ilc
684#TGCACCTTCGTTTGAG-1	684	6	0	0	22.927	4029	SU-O-002	SU-O-002:clone_227	cd8+ t	cd8+ t
684#TGGCAATGTAAACGGC-1	684	7	0	0	20.811	4027	SU-O-002		cd4+ t	cd4+ t
684#CCACGTTTCGGTCGAC-1	684	6	0	0	20.364	4026	SU-O-002		cd8+ t	cd8+ t
684#TCGGGACTCTTAATCC-1	684	6	0	0	30.593	4025	SU-O-002		cd8+ t	cd8+ t
684#AATGGCTTCTTGTCAT-1	684	7	0	0	20.137	4024	SU-O-002		cd4+ t	cd4+ t
684#GGATAGGGTACGGATG-1	684	6	0	0	21.866	4022	SU-O-002		cd8+ t	cd8+ t
684#ATGTCTTGTGCTGTCG-1	684	23	0	0	23.589	4021	SU-O-002		b	b
684#CATTCATCAATTGTGC-1	684	6	0	0	22.483	4021	SU-O-002		cd8+ t	cd8+ t
684#ACAATCGAGCGCAATG-1	684	6	0	0	24.238	4018	SU-O-002		cd8+ t	cd8+ t
684#CGCACAGTCCACTAGA-1	684	6	0	0	22.838	4018	SU-O-002		cd8+ t	cd8+ t
684#GGTGCTGGTAGTATCC-1	684	7	0	0	16.312	4018	SU-O-002		cd4+ t	cd4+ t
684#TCAGTCCTCGGTCAGC-1	684	4	0	0	23.771	4015	SU-O-002		nk_ilc	nk_ilc
684#CCTGCTAGTTTCCGGG-1	684	7	0	0	22.614	4014	SU-O-002		cd4+ t	cd4+ t
684#GGCGAAAGTCTGCACG-1	684	23	0	0	23.363	4014	SU-O-002		b	b
684#ATGTACGTCAGGCGCT-1	684	6	0	0	28.115	4012	SU-O-002	SU-O-002:clone_106	cd8+ t	cd8+ t
684#TGATCAGAGGGCATTG-1	684	7	0	0	23.155	4011	SU-O-002		cd4+ t	cd4+ t
684#GTTGGTATCGTGGAAG-1	684	3	0	0	12.157	4009	SU-O-002		cd8+ t	cd8+ t
684#TTGCACCAGCTGAATA-1	684	6	0	0	21.603	4009	SU-O-002		cd8+ t	cd8+ t
684#AGTCAACAGGTCTTTG-1	684	6	0	0	19.477	4006	SU-O-002		cd8+ t	cd8+ t
684#TTCTAACCACCCATCT-1	684	7	0	0	23.597	4006	SU-O-002	SU-O-002:clone_12	cd4+ t	cd4+ t
684#CTACTTATCTCGACCT-1	684	4	0	0	24.775	4004	SU-O-002	SU-O-002:clone_1350	nk_ilc	nk_ilc
684#CTCTAGCGTATGGGTG-1	684	6	0	0	20.659	4004	SU-O-002		cd8+ t	cd8+ t
684#TTAACGGAGTGCACAG-1	684	7	0	0	21.056	4004	SU-O-002		cd4+ t	cd4+ t
684#ATTGTGGGTCCCTAAA-1	684	7	0	0	18.154	4003	SU-O-002		cd4+ t	cd4+ t
684#CTGTATTAGGATTGCG-1	684	7	0	0	23.209	4003	SU-O-002		cd4+ t	cd4+ t
684#GTGGCGTGTCCACCAG-1	684	7	0	0	23.024	4002	SU-O-002	SU-O-002:clone_257	cd4+ t	cd4+ t
684#CGCAGGTGTCCAAGAG-1	684	4	0	0	22.819	4001	SU-O-002		nk_ilc	nk_ilc
684#AGCGTATGTAACCGAG-1	684	6	0	0	23.243	4000	SU-O-002	SU-O-002:clone_25	cd8+ t	cd8+ t
684#TTAGCGAAGCCAGAAC-1	684	7	0	0	20.847	3999	SU-O-002	SU-O-002:clone_6	cd4+ t	cd4+ t
684#TTACTTGTCCGCGATG-1	684	6	0	0	22.659	3998	SU-O-002		cd8+ t	cd8+ t
684#TTTGAGGAGAATCAGT-1	684	6	0	0	22.373	3998	SU-O-002		cd8+ t	cd8+ t
684#GCATTCCCAATTGTGC-1	684	7	0	0	22.886	3997	SU-O-002	SU-O-002:clone_391	cd4+ t	cd4+ t
684#GCTTTCGCATAGTCCA-1	684	7	0	0	15.815	3997	SU-O-002		cd4+ t	cd4+ t
684#GAACGTTAGTGGGACT-1	684	7	0	0	20.744	3996	SU-O-002		cd4+ t	cd4+ t
684#CACAGATCAAAGGAAG-1	684	6	0	0	25.579	3994	SU-O-002	SU-O-002:clone_160	cd8+ t	cd8+ t
684#GTGACATCATAGTCCA-1	684	7	0	0	22.721	3994	SU-O-002	SU-O-002:clone_25	cd4+ t	cd4+ t
684#TTCGATTTCTATCTCA-1	684	7	0	0	18.855	3994	SU-O-002	SU-O-002:clone_206	cd4+ t	cd4+ t
684#AGACAAACAGAAGTGC-1	684	7	0	0	23.393	3993	SU-O-002		cd4+ t	cd4+ t
684#AACAGTCTCTGTTGCC-1	684	7	0	0	21.015	3989	SU-O-002		cd4+ t	cd4+ t
684#TCAAGCAGTCAGCAAG-1	684	6	0	0	27.089	3984	SU-O-002		cd8+ t	cd8+ t
684#TAGGTGTTCGCGCCAA-1	684	7	0	0	19.154	3983	SU-O-002	SU-O-002:clone_1057	cd4+ t	cd4+ t
684#TGTGGCGAGTGTTCCA-1	684	7	0	0	21.813	3982	SU-O-002		cd4+ t	cd4+ t
684#GCGTTGGGTAGCAGCA-1	684	7	0	0	20.605	3981	SU-O-002		cd4+ t	cd4+ t
684#AAAGATGAGGGTGTTG-1	684	17	0	0	18.091	3980	SU-O-002		circ cd14+ mono	mono
684#ACTACGAAGACACGGT-1	684	17	0	0	12.15	3980	SU-O-002		circ cd14+ mono	mono
684#GAGGCTCTCCCATAGA-1	684	7	0	0	16.774	3980	SU-O-002		cd4+ t	cd4+ t
684#CTAACTTAGGTGAACC-1	684	6	0	0	24.732	3977	SU-O-002		cd8+ t	cd8+ t
684#CTGGGACTCTTGTACT-1	684	23	0	0	22.229	3977	SU-O-002		b	b
684#AATGGAAGTCAGCAAG-1	684	17	0	0	17.13	3976	SU-O-002		circ cd14+ mono	mono
684#TAGACTGGTCTAAGAA-1	684	20	0	0	14.974	3976	SU-O-002		circ cd16+ mono	mono
684#CGCTAGGCATGATCGT-1	684	7	0	0	20.962	3972	SU-O-002		cd4+ t	cd4+ t
684#GCGGTGTGTCTGTTGA-1	684	6	0	0	25.849	3972	SU-O-002		cd8+ t	cd8+ t
684#GTCCATCCATCGCCTT-1	684	17	0	0	14.024	3971	SU-O-002	SU-O-002:clone_447	circ cd14+ mono	mono
684#TATGTGGGTCATTGCA-1	684	6	0	0	23.59	3971	SU-O-002		cd8+ t	cd8+ t
684#CCTAAAGAGTCTGCTA-1	684	6	0	0	18.738	3970	SU-O-002		cd8+ t	cd8+ t
684#TGAGTCATCCTGTGGG-1	684	6	0	0	23.688	3970	SU-O-002		cd8+ t	cd8+ t
684#TTCAACTAGTTTACGC-1	684	6	0	0	24.968	3969	SU-O-002	SU-O-002:clone_174	cd8+ t	cd8+ t
684#GAAATGACAACTAGAA-1	684	6	0	0	22.918	3967	SU-O-002		cd8+ t	cd8+ t
684#TAGCCGGGTCACATTG-1	684	6	0	0	26.392	3966	SU-O-002	SU-O-002:clone_208	cd8+ t	cd8+ t
684#GTGTGATGTCGAGGTA-1	684	7	0	0	20.616	3964	SU-O-002		cd4+ t	cd4+ t
684#AGCCAGCCAGAGATGC-1	684	7	0	0	17.776	3963	SU-O-002	SU-O-002:clone_536	cd4+ t	cd4+ t
684#AGTTACGGTCCAACCG-1	684	7	0	0	25.432	3963	SU-O-002	SU-O-002:clone_537	cd4+ t	cd4+ t
684#TCGGGACAGATATGAC-1	684	7	0	0	20.041	3963	SU-O-002	SU-O-002:clone_127	cd4+ t	cd4+ t
684#CCTTAATCACGTTAGT-1	684	7	0	0	25.481	3962	SU-O-002	SU-O-002:clone_864	cd4+ t	cd4+ t
684#AGTCCGGAGCATTGGG-1	684	7	0	0	20.436	3961	SU-O-002		cd4+ t	cd4+ t
684#CAGGATTTCCCAATAG-1	684	7	0	0	20.846	3961	SU-O-002		cd4+ t	cd4+ t
684#TAAACCGTCTGGAAGG-1	684	6	0	0	21.624	3961	SU-O-002	SU-O-002:clone_1447	cd8+ t	cd8+ t
684#TCGATTTAGCAGGACT-1	684	7	0	0	18.11	3961	SU-O-002		cd4+ t	cd4+ t
684#TTCGATTAGTTGCCGC-1	684	7	0	0	24.93	3961	SU-O-002		cd4+ t	cd4+ t
684#AGATTCGTCTTCAGAG-1	684	7	0	0	19.979	3960	SU-O-002	SU-O-002:clone_115	cd4+ t	cd4+ t
684#CTCTCAGTCCTGGAAT-1	684	7	0	0	22.245	3959	SU-O-002		cd4+ t	cd4+ t
684#TGTAAGCTCTCTATTG-1	684	6	0	0	22.81	3959	SU-O-002	SU-O-002:clone_304	cd8+ t	cd8+ t
684#CTCCCAATCCTCCCAA-1	684	6	0	0	23.854	3957	SU-O-002	SU-O-002:clone_671	cd8+ t	cd8+ t
684#GAGAACGAGGAGAACA-1	684	7	0	0	21.371	3957	SU-O-002	SU-O-002:clone_875	cd4+ t	cd4+ t
684#GTTCAAGCACGAACGA-1	684	7	0	0	26.157	3957	SU-O-002		cd4+ t	cd4+ t
684#TATCGAGGTAAGTGCG-1	684	6	0	0	24.03	3955	SU-O-002	SU-O-002:clone_1348	cd8+ t	cd8+ t
684#CTCGCTATCAGGTCTA-1	684	6	0	0	21.24	3954	SU-O-002		cd8+ t	cd8+ t
684#TACTCGCTCATTGCCC-1	684	7	0	0	21.059	3954	SU-O-002		cd4+ t	cd4+ t
684#ACCGCAGTCCCATAGA-1	684	6	0	0	19.614	3952	SU-O-002	SU-O-002:clone_915	cd8+ t	cd8+ t
684#ACTAACGAGCTGCCAC-1	684	7	0	0	19.083	3952	SU-O-002	SU-O-002:clone_780	cd4+ t	cd4+ t
684#GTGGATTTCAGGCCGT-1	684	7	0	0	20.343	3952	SU-O-002		cd4+ t	cd4+ t
684#AACGGGAGTTTCAGCA-1	684	7	0	0	22.177	3949	SU-O-002		cd4+ t	cd4+ t
684#ATTGTCTAGTAGACCG-1	684	23	0	0	19.716	3949	SU-O-002		b	b
684#AGCGATTAGAATACTG-1	684	6	0	0	20.532	3948	SU-O-002	SU-O-002:clone_39	cd8+ t	cd8+ t
684#CTTAATCTCTATGAGC-1	684	7	0	0	20.476	3947	SU-O-002		cd4+ t	cd4+ t
684#GAGGTCCCATTCTCGC-1	684	7	0	0	23.567	3947	SU-O-002	SU-O-002:clone_273	cd4+ t	cd4+ t
684#TCGTTCGCAGGTGTCC-1	684	6	0	0	16.106	3946	SU-O-002		cd8+ t	cd8+ t
684#CGGTGCACACGGCCAT-1	684	6	0	0	25.996	3944	SU-O-002		cd8+ t	cd8+ t
684#GGGAACAAGAGCTACG-1	684	7	0	0	22.936	3944	SU-O-002	SU-O-002:clone_635	cd4+ t	cd4+ t
684#CAAGCTACACCTGGTG-1	684	6	0	0	24.913	3943	SU-O-002		cd8+ t	cd8+ t
684#TCAAGACCAGGATAGC-1	684	7	0	0	24.036	3943	SU-O-002		cd4+ t	cd4+ t
684#TTTGGTTGTATCTCAG-1	684	7	0	0	22.934	3942	SU-O-002	SU-O-002:clone_631	cd4+ t	cd4+ t
684#ACTACCCCACCGTTGG-1	684	6	0	0	19.551	3941	SU-O-002		cd8+ t	cd8+ t
684#TAAGTGCGTCACAGGA-1	684	7	0	0	20.632	3939	SU-O-002		cd4+ t	cd4+ t
684#TCACAAGAGCAACGGT-1	684	6	0	0	20.83	3939	SU-O-002	SU-O-002:clone_1221	cd8+ t	cd8+ t
684#AACGAGGTCTGATCCC-1	684	6	0	0	18.492	3938	SU-O-002	SU-O-002:clone_178	cd8+ t	cd8+ t
684#ACTACCCCACCATTCC-1	684	6	0	0	20.236	3937	SU-O-002	SU-O-002:clone_25	cd8+ t	cd8+ t
684#CCTAAAGGTTCTGAGT-1	684	6	0	0	22.96	3937	SU-O-002		cd8+ t	cd8+ t
684#TCGCCTAAGCGTTGCC-1	684	6	0	0	18.237	3937	SU-O-002	SU-O-002:clone_21	cd8+ t	cd8+ t
684#GCGCCAAAGTTGCCGC-1	684	4	0	0	24.328	3936	SU-O-002	SU-O-002:clone_1226	nk_ilc	nk_ilc
684#GGTGTCGCAGTATCTG-1	684	6	0	0	24.881	3936	SU-O-002		cd8+ t	cd8+ t
684#CCCACATAGAGTAAGG-1	684	7	0	0	18.714	3934	SU-O-002		cd4+ t	cd4+ t
684#CCGTACTTCGTTGTAG-1	684	7	0	0	25.864	3934	SU-O-002		cd4+ t	cd4+ t
684#TGTGGCGCAACAACTC-1	684	7	0	0	19.931	3934	SU-O-002		cd4+ t	cd4+ t
684#GTCACTCTCGGATCGC-1	684	7	0	0	19.08	3933	SU-O-002	SU-O-002:clone_723	cd4+ t	cd4+ t
684#ACCATCCCATCATAGC-1	684	6	0	0	26.23	3932	SU-O-002	SU-O-002:clone_25	cd8+ t	cd8+ t
684#GTGCCAGCAAGTTGCT-1	684	6	0	0	25.984	3932	SU-O-002		cd8+ t	cd8+ t
684#TAATCGGCACCCTTTG-1	684	7	0	0	21.989	3932	SU-O-002		cd4+ t	cd4+ t
684#AGCCAGCGTACAACGG-1	684	5	0	0	23.061	3931	SU-O-002		cd8+ t	cd8+ t
684#TTAGCTTAGCAATAAC-1	684	17	0	0	13.986	3931	SU-O-002	SU-O-002:clone_1339	circ cd14+ mono	mono
684#TTCGCGTTCTTAGTGG-1	684	23	0	0	22.676	3931	SU-O-002		b	b
684#TATCGAGTCCGGAAAG-1	684	17	0	0	20.556	3928	SU-O-002		circ cd14+ mono	mono
684#TCGCAGGTCGTCAACA-1	684	17	0	0	15.457	3928	SU-O-002		circ cd14+ mono	mono
684#CTAGGATCAATGTAAG-1	684	6	0	0	23.594	3927	SU-O-002		cd8+ t	cd8+ t
684#ACCATCCTCCTGGGAC-1	684	23	0	0	19.242	3925	SU-O-002	SU-O-002:clone_233	b	b
684#ACGGATTCACAAACGG-1	684	7	0	0	20.569	3925	SU-O-002		cd4+ t	cd4+ t
684#CTAACTTTCACGTCAA-1	684	7	0	0	22.633	3925	SU-O-002		cd4+ t	cd4+ t
684#CATGTTTCATCGACCG-1	684	7	0	0	23.155	3924	SU-O-002		cd4+ t	cd4+ t
684#GCCAGCAAGGTGATGC-1	684	7	0	0	18.319	3924	SU-O-002		cd4+ t	cd4+ t
684#GTCCATCAGGGAAGCG-1	684	6	0	0	18.866	3924	SU-O-002		cd8+ t	cd8+ t
684#TCAAGGTAGATGGCAC-1	684	7	0	0	19.768	3924	SU-O-002		cd4+ t	cd4+ t
684#CTTAATCTCGGTTAGT-1	684	6	0	0	23.122	3923	SU-O-002		cd8+ t	cd8+ t
684#CTTGTCGTCGGCATAT-1	684	7	0	0	19.875	3923	SU-O-002	SU-O-002:clone_1119	cd4+ t	cd4+ t
684#TCAGCTCGTATCAGCT-1	684	6	0	0	18.32	3923	SU-O-002		cd8+ t	cd8+ t
684#TCCATCGGTTACGGAG-1	684	6	0	0	21.434	3923	SU-O-002		cd8+ t	cd8+ t
684#CACGTTCGTTAACCAC-1	684	6	0	0	12.33	3922	SU-O-002	SU-O-002:clone_85	cd8+ t	cd8+ t
684#ACCTGCTTCACTGATG-1	684	7	0	0	17.186	3921	SU-O-002	SU-O-002:clone_1078	cd4+ t	cd4+ t
684#ACTTCCGAGAATGCTA-1	684	7	0	0	25.95	3920	SU-O-002		cd4+ t	cd4+ t
684#TAACAGCGTGAATGGC-1	684	7	0	0	19.417	3920	SU-O-002		cd4+ t	cd4+ t
684#TATCTGTAGGGCATTG-1	684	7	0	0	19.158	3920	SU-O-002		cd4+ t	cd4+ t
684#ATCCTGCAGGGCATTG-1	684	6	0	0	23.84	3918	SU-O-002		cd8+ t	cd8+ t
684#CTTAATCGTCCTCAGG-1	684	6	0	0	24.192	3918	SU-O-002	SU-O-002:clone_1401	cd8+ t	cd8+ t
684#GGAGAACAGAGCCACA-1	684	7	0	0	23.495	3917	SU-O-002		cd4+ t	cd4+ t
684#TGATTTCGTCATCAAC-1	684	7	0	0	22.11	3917	SU-O-002		cd4+ t	cd4+ t
684#CATGCCTCATTACCTT-1	684	6	0	0	16.91	3915	SU-O-002		cd8+ t	cd8+ t
684#TGAATCGGTTGGCGAA-1	684	23	0	0	22.117	3915	SU-O-002		b	b
684#CTCATGCTCTGTTTAC-1	684	23	0	0	20.282	3914	SU-O-002		b	b
684#CACGTTCTCACACGTA-1	684	7	0	0	17.264	3912	SU-O-002		cd4+ t	cd4+ t
684#CAACGGCTCAGTCAAC-1	684	7	0	0	15.873	3911	SU-O-002	SU-O-002:clone_455	cd4+ t	cd4+ t
684#GCGCATGCAAAGAAGG-1	684	7	0	0	19.454	3911	SU-O-002		cd4+ t	cd4+ t
684#TAAGCCAGTAACCATC-1	684	23	0	0	18.847	3911	SU-O-002	SU-O-002:clone_1019	b	b
684#TGGCGCATCCCACTAC-1	684	7	0	0	22.156	3911	SU-O-002		cd4+ t	cd4+ t
684#CAACGTAGTACCAAGG-1	684	7	0	0	21.327	3910	SU-O-002	SU-O-002:clone_465	cd4+ t	cd4+ t
684#CCAGATATCTGTTGCC-1	684	6	0	0	19.594	3909	SU-O-002		cd8+ t	cd8+ t
684#GATGATCAGTTGTCCA-1	684	7	0	0	19.169	3909	SU-O-002	SU-O-002:clone_1396	cd4+ t	cd4+ t
684#TGCTTCGCAGCAACCC-1	684	20	0	0	18.555	3909	SU-O-002		circ cd16+ mono	mono
684#GTTATTCAGCTGGAGT-1	684	7	0	0	24.903	3907	SU-O-002	SU-O-002:clone_232	cd4+ t	cd4+ t
684#TATCGAGAGCAGGAGG-1	684	3	0	0	14.446	3905	SU-O-002		nk_ilc	nk_ilc
684#TGGTCCTGTCGATTAC-1	684	7	0	0	19.456	3905	SU-O-002	SU-O-002:clone_593	cd4+ t	cd4+ t
684#TCACAGACAACTCGTA-1	684	6	0	0	20.396	3904	SU-O-002		cd8+ t	cd8+ t
684#TCCAGAAAGTTGCCGC-1	684	23	0	0	22.152	3903	SU-O-002		b	b
684#TTAGCTTTCCGTTTCG-1	684	7	0	0	20.543	3903	SU-O-002		cd4+ t	cd4+ t
684#GCACGCAAGCTACGCC-1	684	7	0	0	21.334	3902	SU-O-002		cd4+ t	cd4+ t
684#CCCTAGTGTTCACGTA-1	684	23	0	0	19.42	3901	SU-O-002	SU-O-002:clone_259	b	b
684#TACTAGGCACAACGGA-1	684	7	0	0	22.273	3899	SU-O-002		cd4+ t	cd4+ t
684#TACGCAACATGCACTA-1	684	7	0	0	17.839	3898	SU-O-002	SU-O-002:clone_814	cd4+ t	cd4+ t
684#GAGGTCCCAACTCCCT-1	684	7	0	0	24.038	3896	SU-O-002	SU-O-002:clone_1281	cd4+ t	cd4+ t
684#GGATGAGTCAGAGTGG-1	684	6	0	0	18.193	3896	SU-O-002		cd8+ t	cd8+ t
684#TAACGGTCACAAACGG-1	684	7	0	0	20.546	3895	SU-O-002	SU-O-002:clone_129	cd4+ t	cd4+ t
684#CCTATTAGTAAAGCTA-1	684	17	0	0	17.181	3894	SU-O-002		circ cd14+ mono	mono
684#ATGTCTTAGACAGCTG-1	684	7	0	0	17.104	3893	SU-O-002		cd4+ t	cd4+ t
684#TTGTTGTCATGATTGC-1	684	7	0	0	18.94	3893	SU-O-002		cd4+ t	cd4+ t
684#AAACTCGTCCTGTGGG-1	684	6	0	0	26.842	3892	SU-O-002	SU-O-002:clone_193	cd8+ t	cd8+ t
684#AACATCGCAGCCACGT-1	684	23	0	0	19.551	3892	SU-O-002		b	b
684#GAGGATGTCTTCAGAG-1	684	7	0	0	18.59	3891	SU-O-002		cd4+ t	cd4+ t
684#ACCAAACTCGATGTAC-1	684	6	0	0	20.521	3890	SU-O-002		cd8+ t	cd8+ t
684#GCTTGCTAGTACCACT-1	684	7	0	0	22.772	3888	SU-O-002	SU-O-002:clone_341	cd4+ t	cd4+ t
684#ACTGCAAGTAACATAG-1	684	7	0	0	26.76	3887	SU-O-002	SU-O-002:clone_1177	cd4+ t	cd4+ t
684#CATAACGGTTATAGAG-1	684	6	0	0	26.169	3887	SU-O-002		cd8+ t	cd8+ t
684#GGACACCGTTACCCAA-1	684	6	0	0	22.778	3886	SU-O-002		cd8+ t	cd8+ t
684#CACTGAAAGATCGATA-1	684	20	0	0	17.023	3885	SU-O-002		circ cd16+ mono	mono
684#GAAGAGCCATTGCCTC-1	684	6	0	0	25.192	3885	SU-O-002		cd8+ t	cd8+ t
684#TCGAGCGGTCAGGCTC-1	684	17	0	0	15.719	3885	SU-O-002	SU-O-002:clone_115	circ cd14+ mono	mono
684#AGTTACGTCCGGAAAG-1	684	6	0	0	24.681	3884	SU-O-002		cd8+ t	cd8+ t
684#AAACTCGCACACACCG-1	684	7	0	0	15.69	3883	SU-O-002	SU-O-002:clone_709	cd4+ t	cd4+ t
684#ATTCGTTCAAAGAGAG-1	684	6	0	0	18.583	3883	SU-O-002		cd8+ t	cd8+ t
684#GGCGTTGGTTACACTG-1	684	7	0	0	20.545	3883	SU-O-002		cd4+ t	cd4+ t
684#TTGACGACATCCCGGA-1	684	7	0	0	22.768	3881	SU-O-002	SU-O-002:clone_234	cd4+ t	cd4+ t
684#CTGAATGAGTCAACTC-1	684	6	0	0	17.567	3879	SU-O-002	SU-O-002:clone_1342	cd8+ t	cd8+ t
684#GTGCACGAGATACCAA-1	684	6	0	0	21.911	3876	SU-O-002		cd8+ t	cd8+ t
684#CTCACCATCTTACCTA-1	684	20	0	0	18.657	3875	SU-O-002		circ cd16+ mono	mono
684#AACTGGTGTGTCCCAG-1	684	6	0	0	21.873	3874	SU-O-002		cd8+ t	cd8+ t
684#GAAGAGCTCGAACACT-1	684	23	0	0	21.239	3874	SU-O-002		b	b
684#TAACGGTTCTATCTAC-1	684	23	0	0	21.945	3873	SU-O-002		b	b
684#TACATGGTCGATGTGT-1	684	7	0	0	19.966	3873	SU-O-002	SU-O-002:clone_25	cd4+ t	cd4+ t
684#ACTGCGGAGCAGAAAG-1	684	6	0	0	23.755	3872	SU-O-002	SU-O-002:clone_817	cd8+ t	cd8+ t
684#TGCTCGTAGGTCTTGT-1	684	6	0	0	22.133	3870	SU-O-002		cd8+ t	cd8+ t
684#TTCGTTAAGTCGATAA-1	684	7	0	0	20.48	3870	SU-O-002		cd4+ t	cd4+ t
684#AGCCAGCAGGCCAATG-1	684	20	0	0	15.988	3869	SU-O-002		circ cd16+ mono	mono
684#AGCTGTAGTCTAACCA-1	684	20	0	0	14.235	3869	SU-O-002	SU-O-002:clone_239	circ cd16+ mono	mono
684#TGTGGCGGTCATTGGT-1	684	7	0	0	20.307	3868	SU-O-002		cd4+ t	cd4+ t
684#AACGGGAGTTCCCGGA-1	684	7	0	0	22.645	3867	SU-O-002	SU-O-002:clone_595	cd4+ t	cd4+ t
684#AGGCCCAAGTCGTGAG-1	684	6	0	0	20.236	3867	SU-O-002	SU-O-002:clone_170	cd8+ t	cd8+ t
684#TGTGTCCCATTAACGC-1	684	7	0	0	17.569	3867	SU-O-002		cd4+ t	cd4+ t
684#TGCTCGTGTCAGCTTA-1	684	6	0	0	17.654	3866	SU-O-002		cd8+ t	cd8+ t
684#ATCGAGTAGTAATCAG-1	684	17	0	0	19.979	3864	SU-O-002	SU-O-002:clone_738	circ cd14+ mono	mono
684#TTCGATTGTCATAAGA-1	684	7	0	0	21.182	3864	SU-O-002		cd4+ t	cd4+ t
684#ATTGTGGGTTCTTTGT-1	684	6	0	0	19.034	3863	SU-O-002	SU-O-002:clone_725	cd8+ t	cd8+ t
684#TCGGGACGTACGCCCA-1	684	7	0	0	24.451	3863	SU-O-002	SU-O-002:clone_141	cd4+ t	cd4+ t
684#TTGTTGTCACGTACAT-1	684	6	0	0	23.927	3863	SU-O-002		cd8+ t	cd8+ t
684#ACGGATTCAGGATGTG-1	684	6	0	0	24.389	3860	SU-O-002	SU-O-002:clone_170	cd8+ t	cd8+ t
684#CAGGATTTCCAGAATC-1	684	7	0	0	20.75	3860	SU-O-002		cd4+ t	cd4+ t
684#TCAAGGTTCCAGGTCG-1	684	6	0	0	22.221	3860	SU-O-002		cd8+ t	cd8+ t
684#CCTTGGTTCTTAAGCG-1	684	6	0	0	24.928	3858	SU-O-002	SU-O-002:clone_267	cd8+ t	cd8+ t
684#CGCTAGGTCGTGCTTC-1	684	7	0	0	24.139	3858	SU-O-002		cd4+ t	cd4+ t
684#TGTTAGGAGGATTGAT-1	684	6	0	0	24.974	3854	SU-O-002		cd8+ t	cd8+ t
684#ACTACGAAGCACCATT-1	684	6	0	0	26.777	3853	SU-O-002		cd8+ t	cd8+ t
684#TGCTTCGAGGTTCGTT-1	684	6	0	0	29.629	3853	SU-O-002		cd8+ t	cd8+ t
684#TGGAAGGCATGTGGGA-1	684	7	0	0	22.629	3853	SU-O-002	SU-O-002:clone_293	cd4+ t	cd4+ t
684#ACAAACCCACAGCCAC-1	684	23	0	0	26.809	3852	SU-O-002	SU-O-002:clone_219	b	b
684#CCTATTACACGTTAGT-1	684	20	0	0	15.362	3852	SU-O-002		circ cd16+ mono	mono
684#TTACCCGAGAGCCACA-1	684	23	0	0	19.794	3852	SU-O-002		b	b
684#TTAGCGAAGAGGAATG-1	684	17	0	0	20.311	3852	SU-O-002		circ cd14+ mono	mono
684#CAGCTGGAGCACACCC-1	684	6	0	0	23.114	3851	SU-O-002		cd8+ t	cd8+ t
684#AACATCGCATGGAGGT-1	684	6	0	0	19.545	3850	SU-O-002		cd8+ t	cd8+ t
684#ACCGCAGAGTATGCTC-1	684	7	0	0	24.628	3849	SU-O-002		cd8+ t	cd8+ t
684#TTAACGGAGATATGAC-1	684	7	0	0	21.042	3847	SU-O-002		cd4+ t	cd4+ t
684#AAAGGGCGTCAAACAA-1	684	7	0	0	19.817	3846	SU-O-002		cd4+ t	cd4+ t
684#AAGGAGCTCTCTCAAT-1	684	17	0	0	13.738	3845	SU-O-002	SU-O-002:clone_88	circ cd14+ mono	mono
684#TATGTGGTCCAGAGAG-1	684	7	0	0	22.213	3843	SU-O-002		cd4+ t	cd4+ t
684#CACAACAGTGCGTCCA-1	684	7	0	0	30.351	3842	SU-O-002		cd4+ t	cd4+ t
684#CTTCTAATCCGAATTG-1	684	6	0	0	24.302	3841	SU-O-002		cd8+ t	cd8+ t
684#GTTCAAGAGTTTGGAA-1	684	6	0	0	21.711	3841	SU-O-002		cd8+ t	cd8+ t
684#AACTGGTAGTACCCAT-1	684	6	0	0	18.854	3840	SU-O-002		cd8+ t	cd8+ t
684#AACAAAGAGTTGAATG-1	684	7	0	0	21.085	3836	SU-O-002	SU-O-002:clone_1312	cd4+ t	cd4+ t
684#CAGGGCTCATCGGCTG-1	684	11	0	0	23.754	3836	SU-O-002		hspc	hspc
684#CAGCCTTGTGGACTGA-1	684	7	0	0	20.723	3834	SU-O-002		cd4+ t	cd4+ t
684#GCTTTCGAGTGCCCTG-1	684	7	0	0	17.534	3834	SU-O-002		cd4+ t	cd4+ t
684#GGTACCGCATCCGTGG-1	684	7	0	0	15.578	3833	SU-O-002		cd4+ t	cd4+ t
684#TACATGGCAACAAACA-1	684	23	0	0	20.346	3832	SU-O-002		b	b
684#CTTGCCACAGATTTGC-1	684	23	0	0	17.572	3831	SU-O-002		b	b
684#GAGCGCTAGAGCCACA-1	684	6	0	0	22.328	3830	SU-O-002		cd8+ t	cd8+ t
684#CACATGAGTACCTATG-1	684	4	0	0	23.351	3829	SU-O-002	SU-O-002:clone_483	nk_ilc	nk_ilc
684#ATTACCTCACAGATGG-1	684	7	0	0	17.614	3828	SU-O-002	SU-O-002:clone_13	cd4+ t	cd4+ t
684#GGATAGGGTAGAGAGA-1	684	7	0	0	20.863	3828	SU-O-002	SU-O-002:clone_160	cd4+ t	cd4+ t
684#GTGTGATCAGCGTAGA-1	684	7	0	0	21.066	3828	SU-O-002		cd4+ t	cd4+ t
684#CACCACTGTATGGTTC-1	684	7	0	0	19.794	3827	SU-O-002		cd4+ t	cd4+ t
684#TCAATTCGTGCATCAT-1	684	7	0	0	29.634	3825	SU-O-002	SU-O-002:clone_274	cd4+ t	cd4+ t
684#AGCGTATCATCATAGC-1	684	7	0	0	20.35	3824	SU-O-002	SU-O-002:clone_106	cd4+ t	cd4+ t
684#GGAGAACGTGGCCTTG-1	684	7	0	0	16.006	3824	SU-O-002		cd4+ t	cd4+ t
684#TCAAGGTCAACTCGTA-1	684	6	0	0	23.414	3824	SU-O-002	SU-O-002:clone_25	cd8+ t	cd8+ t
684#GCAAAGGGTTACCACA-1	684	7	0	0	21.966	3822	SU-O-002	SU-O-002:clone_570	cd4+ t	cd4+ t
684#GCATTGAAGTAGACCG-1	684	7	0	0	24.97	3822	SU-O-002		cd4+ t	cd4+ t
684#GAAAGTAGTGATGTGG-1	684	6	0	0	18.04	3821	SU-O-002		cd8+ t	cd8+ t
684#GAGGATGAGGCAGTGT-1	684	4	0	0	24.059	3821	SU-O-002	SU-O-002:clone_1200	nk_ilc	nk_ilc
684#CCGAAGCGTGCGTAGA-1	684	6	0	0	21.618	3819	SU-O-002		cd8+ t	cd8+ t
684#GCTTAAGAGACACAAT-1	684	6	0	0	32.086	3819	SU-O-002	SU-O-002:clone_751	cd8+ t	cd8+ t
684#CCGTACTCACGCTCAG-1	684	6	0	0	21.449	3818	SU-O-002		cd8+ t	cd8+ t
684#CCTAAAGGTAACCCAT-1	684	19	0	0	19.595	3817	SU-O-002		circ cdc	dc
684#GTTACTTTCACGATTG-1	684	6	0	0	22.759	3816	SU-O-002		cd8+ t	cd8+ t
684#TACCTATCACAAGGGT-1	684	7	0	0	22.667	3816	SU-O-002	SU-O-002:clone_744	cd4+ t	cd4+ t
684#AAAGGATGTAACATAG-1	684	6	0	0	21.588	3814	SU-O-002		cd8+ t	cd8+ t
684#CTGGCAGCAAGTCCTA-1	684	8	0	0	23.152	3814	SU-O-002		cd4+ t	cd4+ t
684#CGCACAGTCAGGTTTG-1	684	17	0	0	8.119	3813	SU-O-002		circ cd14+ mono	mono
684#CGGTGCAAGAGGCGGA-1	684	6	0	0	21.291	3813	SU-O-002		cd8+ t	cd8+ t
684#GTGTGATTCGGTACTA-1	684	7	0	0	22.792	3813	SU-O-002	SU-O-002:clone_1059	cd4+ t	cd4+ t
684#ACAAACCTCAGGAATA-1	684	7	0	0	22.427	3811	SU-O-002	SU-O-002:clone_1320	cd4+ t	cd4+ t
684#ATCCTCGGTTTCGATG-1	684	7	0	0	30.573	3811	SU-O-002		cd4+ t	cd4+ t
684#CTCACCATCCATACGA-1	684	6	0	0	24.454	3811	SU-O-002		cd8+ t	cd8+ t
684#GTCACGGTCCTCCATG-1	684	4	0	0	25.623	3811	SU-O-002		cd8+ t	cd8+ t
684#GCACGCACAAACAGTA-1	684	6	0	0	19.051	3810	SU-O-002		cd8+ t	cd8+ t
684#TAGCATGCAAGGAGGG-1	684	7	0	0	19.428	3810	SU-O-002	SU-O-002:clone_1095	cd4+ t	cd4+ t
684#TCGGGACAGTGATCTC-1	684	6	0	0	14.539	3809	SU-O-002		cd8+ t	cd8+ t
684#CCGTACTGTACGTAGG-1	684	6	0	0	21.655	3808	SU-O-002	SU-O-002:clone_499	cd8+ t	cd8+ t
684#TTAGCTTGTGCACATT-1	684	23	0	0	22.705	3808	SU-O-002		b	b
684#AAAGGATTCCGTGCGA-1	684	6	0	0	26.045	3805	SU-O-002		cd8+ t	cd8+ t
684#AGCTGATTCGGATAAA-1	684	7	0	0	19.453	3805	SU-O-002	SU-O-002:clone_719	cd4+ t	cd4+ t
684#GCGTAGCTCACGTGTA-1	684	6	0	0	22.961	3805	SU-O-002		cd8+ t	cd8+ t
684#GCGTTGGTCTTTCGAT-1	684	6	0	0	21.048	3805	SU-O-002		cd8+ t	cd8+ t
684#GGTGAAGTCAGGGTTT-1	684	7	0	0	23.182	3805	SU-O-002		cd4+ t	cd4+ t
684#ACTAACGCAGTCAGCC-1	684	7	0	0	21.499	3804	SU-O-002	SU-O-002:clone_841	cd4+ t	cd4+ t
684#CGCTAGGGTGACGCAA-1	684	23	0	0	18.994	3804	SU-O-002	SU-O-002:clone_752	b	b
684#CTGGGACGTGACAAGC-1	684	23	0	0	21.554	3804	SU-O-002		b	b
684#GGGACCTAGGCTCAGA-1	684	7	0	0	17.74	3804	SU-O-002		cd4+ t	cd4+ t
684#AGATTCGAGAACGTTA-1	684	20	0	0	17.459	3803	SU-O-002		circ cd16+ mono	mono
684#GCCCAGACATTGTTCT-1	684	6	0	0	25.08	3803	SU-O-002		cd8+ t	cd8+ t
684#TTAGGTGCACTGGGCT-1	684	7	0	0	22.587	3803	SU-O-002		cd4+ t	cd4+ t
684#TGTGGCGCAGTAAGAT-1	684	7	0	0	20.718	3800	SU-O-002		cd4+ t	cd4+ t
684#CGCTGGAAGAAATGGG-1	684	6	0	0	21.401	3798	SU-O-002		cd8+ t	cd8+ t
684#GCGGGTTGTTTCCGGG-1	684	17	0	0	16.878	3798	SU-O-002		circ cd14+ mono	mono
684#TTAGCTTGTTTGCCAA-1	684	7	0	0	21.159	3798	SU-O-002		cd4+ t	cd4+ t
684#CCAGATACATGACTGT-1	684	7	0	0	17.89	3797	SU-O-002	SU-O-002:clone_1314	cd4+ t	cd4+ t
684#GTTGGTATCGATAGGG-1	684	7	0	0	16.812	3797	SU-O-002		cd4+ t	cd4+ t
684#TGCTTCGTCTCATCCG-1	684	7	0	0	24.221	3797	SU-O-002	SU-O-002:clone_422	cd4+ t	cd4+ t
684#AGACAAATCTCGTGAA-1	684	7	0	0	16.412	3795	SU-O-002		cd4+ t	cd4+ t
684#CGGTGCAAGGCAGTGT-1	684	6	0	0	19.788	3795	SU-O-002	SU-O-002:clone_183	cd8+ t	cd8+ t
684#TACCCTGGTTCCCGGA-1	684	7	0	0	24.042	3795	SU-O-002		cd4+ t	cd4+ t
684#CTCAACCTCGCAAACT-1	684	7	0	0	18.584	3794	SU-O-002		cd4+ t	cd4+ t
684#TTAGCGAGTCATTGCA-1	684	6	0	0	20.229	3794	SU-O-002	SU-O-002:clone_1300	cd8+ t	cd8+ t
684#AGACAAAGTTCTGATG-1	684	6	0	0	27.307	3793	SU-O-002		cd8+ t	cd8+ t
684#GGCGTTGAGTCGCCTG-1	684	6	0	0	22.311	3792	SU-O-002		cd8+ t	cd8+ t
684#TTGAGTGTCTTACCTA-1	684	7	0	0	19.817	3792	SU-O-002		cd4+ t	cd4+ t
684#ACCATCCTCAGCACGC-1	684	6	0	0	22.969	3791	SU-O-002		cd8+ t	cd8+ t
684#TTGCGGGAGTTATGAG-1	684	6	0	0	20.728	3791	SU-O-002	SU-O-002:clone_912	cd8+ t	cd8+ t
684#TTACCCGAGAAATACC-1	684	7	0	0	20.434	3789	SU-O-002	SU-O-002:clone_277	cd4+ t	cd4+ t
684#GACCTTCCAAACTACC-1	684	7	0	0	22.719	3788	SU-O-002		cd4+ t	cd4+ t
684#GTCACTCTCTACATCT-1	684	7	0	0	16.528	3788	SU-O-002	SU-O-002:clone_159	cd4+ t	cd4+ t
684#TGCCTGTTCGATCGCG-1	684	6	0	0	19.838	3788	SU-O-002		cd8+ t	cd8+ t
684#AGCGTGCGTCAAACAA-1	684	19	0	0	18.254	3787	SU-O-002		circ cdc	dc
684#TAAGTGCGTCCGTCGA-1	684	7	0	0	22.405	3787	SU-O-002		cd4+ t	cd4+ t
684#CGGTGCATCTAAACGC-1	684	6	0	0	19.913	3786	SU-O-002		cd8+ t	cd8+ t
684#TGGTCAACAAGGAAGA-1	684	7	0	0	22.807	3784	SU-O-002		cd4+ t	cd4+ t
684#AACTGGTAGTTATGAG-1	684	6	0	0	31.265	3783	SU-O-002		cd8+ t	cd8+ t
684#ACTATTCTCTTAGTGG-1	684	6	0	0	21.824	3782	SU-O-002		cd8+ t	cd8+ t
684#AACTTGGTCTGGCCAG-1	684	4	0	0	24.167	3780	SU-O-002		nk_ilc	nk_ilc
684#ATCCAGAGTAGACGCA-1	684	7	0	0	24.045	3780	SU-O-002	SU-O-002:clone_1452	cd4+ t	cd4+ t
684#CATTCATCACCATTCC-1	684	6	0	0	26.118	3779	SU-O-002		cd8+ t	cd8+ t
684#GGAGTAGAGAACTCCT-1	684	6	0	0	23.219	3779	SU-O-002		cd8+ t	cd8+ t
684#AAAGGATCATGACTGT-1	684	6	0	0	22.337	3777	SU-O-002		cd8+ t	cd8+ t
684#TGCTCACCACATCATG-1	684	6	0	0	20.907	3777	SU-O-002	SU-O-002:clone_171	cd8+ t	cd8+ t
684#TCAAGACCAAATAGTG-1	684	6	0	0	26.822	3776	SU-O-002		cd8+ t	cd8+ t
684#TTAGCTTCAACCTCCT-1	684	7	0	0	23.332	3776	SU-O-002	SU-O-002:clone_161	cd4+ t	cd4+ t
684#GAACGTTCATGCACTA-1	684	23	0	0	21.888	3775	SU-O-002		b	b
684#AAAGATGGTTCTGAGT-1	684	6	0	0	24.042	3773	SU-O-002	SU-O-002:clone_1451	cd8+ t	cd8+ t
684#AGACAAATCCATACCC-1	684	6	0	0	22.73	3772	SU-O-002		cd8+ t	cd8+ t
684#GCCCGAATCACTTACT-1	684	17	0	0	16.836	3772	SU-O-002	SU-O-002:clone_20	circ cd14+ mono	mono
684#TCGTTCGGTTGAAGCG-1	684	7	0	0	16.146	3772	SU-O-002	SU-O-002:clone_434	cd4+ t	cd4+ t
684#TTACTCAAGCTATCGT-1	684	7	0	0	21.12	3772	SU-O-002		cd4+ t	cd4+ t
684#CTGTATTGTATTCACG-1	684	7	0	0	19.557	3769	SU-O-002	SU-O-002:clone_197	cd4+ t	cd4+ t
684#TGATGCAAGTCTAGAA-1	684	6	0	0	22.357	3768	SU-O-002		cd8+ t	cd8+ t
684#GGACACCGTCAGAAGC-1	684	7	0	0	22.73	3767	SU-O-002	SU-O-002:clone_72	cd4+ t	cd4+ t
684#TAAGTGCCATGTGAGG-1	684	6	0	0	20.524	3767	SU-O-002		cd8+ t	cd8+ t
684#TGGTCCTGTGTCCCAG-1	684	7	0	0	15.226	3767	SU-O-002		cd4+ t	cd4+ t
684#ACTAGGTTCCCAGCAG-1	684	6	0	0	25.565	3766	SU-O-002		cd8+ t	cd8+ t
684#TCGCAGGCATGTATCG-1	684	7	0	0	19.442	3766	SU-O-002	SU-O-002:clone_1298	cd4+ t	cd4+ t
684#CACCACTGTTTCCTAT-1	684	7	0	0	22.235	3764	SU-O-002		cd4+ t	cd4+ t
684#CAGCCTTCACTGTAAC-1	684	7	0	0	18.218	3764	SU-O-002		cd4+ t	cd4+ t
684#CGGACTGCATGACTGT-1	684	7	0	0	19.181	3764	SU-O-002		cd4+ t	cd4+ t
684#ACTTCCGGTGGCGCTT-1	684	7	0	0	19.017	3763	SU-O-002		cd4+ t	cd4+ t
684#CAATCCCAGCATGATA-1	684	6	0	0	24.937	3763	SU-O-002		cd8+ t	cd8+ t
684#TTATGTCGTAACCATC-1	684	20	0	0	16.266	3763	SU-O-002	SU-O-002:clone_803	circ cd16+ mono	mono
684#GAATCTGAGAATCAAC-1	684	8	0	0	21.006	3762	SU-O-002	SU-O-002:clone_278	cd4+ t	cd4+ t
684#GCGAGTCAGGGCATTG-1	684	6	0	0	23.472	3762	SU-O-002		cd8+ t	cd8+ t
684#GAGACTTTCGTCCCTA-1	684	6	0	0	23.788	3761	SU-O-002		cd8+ t	cd8+ t
684#TGCATTTCATAGACGG-1	684	7	0	0	17.157	3761	SU-O-002		cd4+ t	cd4+ t
684#AACAGTCGTGAATCGG-1	684	6	0	0	21.622	3760	SU-O-002		cd8+ t	cd8+ t
684#TCGAGCGAGATCGCCC-1	684	7	0	0	19.668	3757	SU-O-002	SU-O-002:clone_988	cd4+ t	cd4+ t
684#ACAGAAAGTCACCCGA-1	684	7	0	0	26.372	3756	SU-O-002	SU-O-002:clone_345	cd4+ t	cd4+ t
684#GGTGTCGCATGCGTTA-1	684	6	0	0	19.174	3756	SU-O-002		cd8+ t	cd8+ t
684#CTGTATTGTGCTGGCT-1	684	11	0	0	12.571	3755	SU-O-002		hspc	hspc
684#TCACAAGGTTCTGAGT-1	684	7	0	0	20.116	3755	SU-O-002		cd4+ t	cd4+ t
684#CGTTCCACAAGTTCGT-1	684	6	0	0	23.061	3754	SU-O-002		cd8+ t	cd8+ t
684#CTACTTACAATACTGC-1	684	7	0	0	21.405	3754	SU-O-002		cd4+ t	cd4+ t
684#TTCATCAGTTCCAGTA-1	684	7	0	0	21.301	3754	SU-O-002	SU-O-002:clone_891	cd4+ t	cd4+ t
684#ACCAAACCACCCTTAC-1	684	17	0	0	19.241	3753	SU-O-002		circ cd14+ mono	mono
684#ACAGACTCAAGCGACA-1	684	7	0	0	22.514	3751	SU-O-002		cd4+ t	cd4+ t
684#CAATCCCAGGCTTCGC-1	684	7	0	0	22.236	3751	SU-O-002		cd4+ t	cd4+ t
684#CGGTGCACAGTATCTG-1	684	7	0	0	18.916	3751	SU-O-002	SU-O-002:clone_991	cd4+ t	cd4+ t
684#TCACTCGTCCGCGATG-1	684	7	0	0	19.617	3751	SU-O-002		cd4+ t	cd4+ t
684#AACAGTCTCCGTGCAG-1	684	4	0	0	24.113	3750	SU-O-002		nk_ilc	nk_ilc
684#GAACGTTGTCATAGAA-1	684	6	0	0	23.172	3750	SU-O-002	SU-O-002:clone_375	cd8+ t	cd8+ t
684#ACTACGAGTCTGTTGA-1	684	6	0	0	25.768	3749	SU-O-002	SU-O-002:clone_167	cd8+ t	cd8+ t
684#GTTATGGAGGTTGACG-1	684	8	0	0	22.219	3749	SU-O-002	SU-O-002:clone_856	cd4+ t	cd4+ t
684#TTCTAACTCACCACAA-1	684	7	0	0	22.393	3749	SU-O-002		cd4+ t	cd4+ t
684#GAACCTAGTGATGTGG-1	684	7	0	0	18.293	3748	SU-O-002		cd8+ t	cd8+ t
684#GTTCAAGGTGGATTCT-1	684	6	0	0	18.582	3748	SU-O-002		cd8+ t	cd8+ t
684#ACTTCCGAGAAGCCGT-1	684	7	0	0	24.185	3747	SU-O-002	SU-O-002:clone_20	cd4+ t	cd4+ t
684#GTTATTCTCGATAGCT-1	684	7	0	0	20.118	3747	SU-O-002	SU-O-002:clone_486	cd4+ t	cd4+ t
684#CAGCCTTGTCAAACAA-1	684	7	0	0	20.974	3746	SU-O-002		cd4+ t	cd4+ t
684#CCCTAGTAGGCCTCTG-1	684	17	0	0	15.067	3746	SU-O-002		circ cd14+ mono	mono
684#AGCTGATCAACGTAGG-1	684	4	0	0	25.67	3744	SU-O-002		nk_ilc	nk_ilc
684#TTGAGCATCAAACCCA-1	684	7	0	0	21.226	3744	SU-O-002		cd4+ t	cd4+ t
684#GTCCATCAGATATGTG-1	684	6	0	0	19.949	3742	SU-O-002		cd8+ t	cd8+ t
684#TTGCGGGAGCCCATTA-1	684	7	0	0	18.57	3740	SU-O-002		cd4+ t	cd4+ t
684#AACCTTTGTCAGCTTA-1	684	7	0	0	19.199	3739	SU-O-002		cd4+ t	cd4+ t
684#ACTACGATCCCACTAC-1	684	7	0	0	21.81	3739	SU-O-002	SU-O-002:clone_6	cd4+ t	cd4+ t
684#AGGCGTCCAGAAAGAG-1	684	6	0	0	22.468	3739	SU-O-002		cd8+ t	cd8+ t
684#CAAGCTAGTCTCAAAC-1	684	7	0	0	21.514	3738	SU-O-002	SU-O-002:clone_272	cd4+ t	cd4+ t
684#CCACGTTGTCCGTGCA-1	684	7	0	0	22.069	3738	SU-O-002		cd4+ t	cd4+ t
684#AACTTGGGTAGGTCTT-1	684	6	0	0	22.448	3737	SU-O-002	SU-O-002:clone_88	cd8+ t	cd8+ t
684#AGATTCGGTAAGTGCG-1	684	6	0	0	20.235	3737	SU-O-002	SU-O-002:clone_346	cd8+ t	cd8+ t
684#AACGGGATCGGTCTAA-1	684	6	0	0	20.89	3736	SU-O-002		cd8+ t	cd8+ t
684#TAGCTTTAGATACCAA-1	684	4	0	0	22.798	3735	SU-O-002		nk_ilc	nk_ilc
684#AGGCGAATCATTCATC-1	684	7	0	0	24.718	3734	SU-O-002	SU-O-002:clone_805	cd4+ t	cd4+ t
684#GAGGTCCCATTGCGAT-1	684	6	0	0	18.331	3732	SU-O-002		nk_ilc	nk_ilc
684#AAGATAGAGCTGCCAC-1	684	6	0	0	31.268	3730	SU-O-002	SU-O-002:clone_88	cd8+ t	cd8+ t
684#CTCAGCTGTGACCAGA-1	684	6	0	0	18.394	3729	SU-O-002		cd8+ t	cd8+ t
684#CTCTCGATCCAGCACG-1	684	7	0	0	19.269	3729	SU-O-002		cd4+ t	cd4+ t
684#GTGTCCTTCTTGTCGC-1	684	7	0	0	24.011	3729	SU-O-002		cd4+ t	cd4+ t
684#CGCTAGGTCATTCATC-1	684	7	0	0	26.356	3728	SU-O-002	SU-O-002:clone_221	cd4+ t	cd4+ t
684#CTAGGGCTCCAATAGC-1	684	6	0	0	27.973	3726	SU-O-002		cd8+ t	cd8+ t
684#TGTGGCGAGCGTAGCA-1	684	6	0	0	26.281	3724	SU-O-002		cd8+ t	cd8+ t
684#TCTCAGCCAGGAGCAT-1	684	6	0	0	27.911	3722	SU-O-002	SU-O-002:clone_268	cd8+ t	cd8+ t
684#AACTTGGTCGCATAAC-1	684	6	0	0	23.719	3721	SU-O-002	SU-O-002:clone_177	cd8+ t	cd8+ t
684#GGGTGTCGTCTAACCA-1	684	6	0	0	20.967	3721	SU-O-002	SU-O-002:clone_178	cd8+ t	cd8+ t
684#TCGATTTTCAGCCGGT-1	684	6	0	0	27.563	3721	SU-O-002		cd8+ t	cd8+ t
684#TGCTTCGGTTTCACCC-1	684	6	0	0	19.221	3721	SU-O-002		cd8+ t	cd8+ t
684#AATGGCTTCGTGGCGT-1	684	7	0	0	22.46	3720	SU-O-002		cd4+ t	cd4+ t
684#AGCTGATGTAAGTGCG-1	684	7	0	0	20.755	3720	SU-O-002		cd4+ t	cd4+ t
684#ACGGATTCACTACACA-1	684	17	0	0	17.635	3719	SU-O-002	SU-O-002:clone_105	circ cd14+ mono	mono
684#AGCCTCTGTTAACCAC-1	684	7	0	0	21.295	3719	SU-O-002		cd4+ t	cd4+ t
684#TTACGGAGTGAGTAAT-1	684	23	0	0	16.424	3719	SU-O-002	SU-O-002:clone_788	b	b
684#ACGTGGCAGATGAGGA-1	684	7	0	0	23.97	3718	SU-O-002		cd4+ t	cd4+ t
684#ACTGCGGGTTGGCGAA-1	684	7	0	0	18.781	3718	SU-O-002		cd4+ t	cd4+ t
684#GTCCATCTCGCTACCT-1	684	17	0	0	16.08	3718	SU-O-002	SU-O-002:clone_647	circ cd14+ mono	mono
684#TCACAGAAGAGTGGAA-1	684	7	0	0	20.425	3718	SU-O-002		cd4+ t	cd4+ t
684#TTACCCGTCGCGTGAC-1	684	7	0	0	18.735	3718	SU-O-002		cd4+ t	cd4+ t
684#TATGTGGAGGGAAATG-1	684	6	0	0	23.438	3717	SU-O-002	SU-O-002:clone_218	cd8+ t	cd8+ t
684#TTCATTGCATTCTTTG-1	684	6	0	0	24.949	3717	SU-O-002	SU-O-002:clone_8	cd8+ t	cd8+ t
684#TCGATTTTCGACTGGC-1	684	7	0	0	21.67	3716	SU-O-002	SU-O-002:clone_6	cd4+ t	cd4+ t
684#TGATGCATCGACCCGA-1	684	23	0	0	19.461	3716	SU-O-002	SU-O-002:clone_26	b	b
684#ACAGGCCTCGGTAGGA-1	684	23	0	0	21.426	3715	SU-O-002		b	b
684#AGCTGATGTGACGCAA-1	684	7	0	0	26.78	3715	SU-O-002	SU-O-002:clone_624	cd4+ t	cd4+ t
684#CCATACCAGGGACGTT-1	684	6	0	0	25.462	3715	SU-O-002	SU-O-002:clone_282	cd8+ t	cd8+ t
684#CCCTAACTCTTACCTA-1	684	7	0	0	19.037	3715	SU-O-002		cd4+ t	cd4+ t
684#TACTAGGTCACAAGCT-1	684	6	0	0	20.436	3715	SU-O-002	SU-O-002:clone_610	cd8+ t	cd8+ t
684#CTAGGATTCGAGTTAC-1	684	4	0	0	25.728	3713	SU-O-002		nk_ilc	nk_ilc
684#TCGGGACCAAAGGAAG-1	684	7	0	0	21.196	3713	SU-O-002		cd4+ t	cd4+ t
684#ACAGGCCTCCTGAAAC-1	684	20	0	0	15.219	3711	SU-O-002		circ cd16+ mono	mono
684#GAAACAATCGCTATAG-1	684	7	0	0	20.504	3711	SU-O-002	SU-O-002:clone_626	cd4+ t	cd4+ t
684#AAGGAGCAGGCGTCCT-1	684	7	0	0	21.994	3710	SU-O-002	SU-O-002:clone_1303	cd4+ t	cd4+ t
[truncated: 39,605 more rows]

## Sheet: Lung_Tissue
Table S2. Summary of single-cell profiles, related to Figure 1.
cell_index	sample	patient	DoubletEnrichment	DoubletScore	TSSEnrichment	nFrags	tissue_type	sort	clone	cell_type_lv0	cell_type_lv1	cell_type_lv2/cluster
16656#AAACGAAAGACCAATA-1	16656	SU-L-001	2	1.80864	14.917	9825	Lung tumor	CD45-/CD45+CD3+		epithelial	lung epithelial	nc_low_quality
16656#AAACGAAAGCGCGTTC-1	16656	SU-L-001	1	0	20.806	9080	Lung tumor	CD45-/CD45+CD3+		epithelial	lung epithelial	nc_low_quality
16656#AAACGAAAGGTACTCT-1	16656	SU-L-001	0	0	12.203	2934	Lung tumor	CD45-/CD45+CD3+		immune	cd4+ t	cd4+ t
16656#AAACGAAGTTGTGAGG-1	16656	SU-L-001	0	0	12.828	17999	Lung tumor	CD45-/CD45+CD3+		epithelial	lung epithelial	nc_low_quality
16656#AAACGAATCTTACCTA-1	16656	SU-L-001	2	1.80864	17.161	36218	Lung tumor	CD45-/CD45+CD3+		epithelial	tumor	tumor
16656#AAACTCGCACTAGCCG-1	16656	SU-L-001	2	1.80864	14.495	50406	Lung tumor	CD45-/CD45+CD3+		epithelial	tumor	tumor
16656#AAACTCGGTCCTTATT-1	16656	SU-L-001	13	230.669	15.951	47396	Lung tumor	CD45-/CD45+CD3+		epithelial	tumor	tumor
16656#AAACTCGGTCTGTGTA-1	16656	SU-L-001	1	0	14.264	40258	Lung tumor	CD45-/CD45+CD3+		stromal	endothelial	endothelial
16656#AAACTCGTCCCACTTG-1	16656	SU-L-001	1	0	17.555	3801	Lung tumor	CD45-/CD45+CD3+		epithelial	tumor	tumor
16656#AAACTGCCAATGACTC-1	16656	SU-L-001	1	0	14.772	19966	Lung tumor	CD45-/CD45+CD3+		epithelial	lung epithelial	nc_low_quality
16656#AAACTGCGTCTCAAAC-1	16656	SU-L-001	0	0	18.839	15444	Lung tumor	CD45-/CD45+CD3+		immune	cd8+ t	cd8+ t
16656#AAACTGCGTTTAAGGA-1	16656	SU-L-001	11	176.694	17.306	54337	Lung tumor	CD45-/CD45+CD3+		epithelial	tumor	tumor
16656#AAACTGCTCGCACCGA-1	16656	SU-L-001	7	81.4749	14.991	29163	Lung tumor	CD45-/CD45+CD3+		epithelial	tumor	tumor
16656#AAACTGCTCTGTTTAC-1	16656	SU-L-001	6	61.0939	12.175	57901	Lung tumor	CD45-/CD45+CD3+	SU-L-001:clone_58	epithelial	tumor	tumor
16656#AAAGATGGTGACAAGC-1	16656	SU-L-001	11	176.694	10.682	61076	Lung tumor	CD45-/CD45+CD3+	SU-L-001:clone_167	epithelial	tumor	tumor
16656#AAAGGATCACAATAAG-1	16656	SU-L-001	2	1.80864	15.937	9548	Lung tumor	CD45-/CD45+CD3+		epithelial	lung epithelial	nc_low_quality
16656#AAAGGGCAGACCTATC-1	16656	SU-L-001	1	0	13.104	29708	Lung tumor	CD45-/CD45+CD3+		epithelial	tumor	tumor
16656#AAAGGGCGTCTGTCCT-1	16656	SU-L-001	1	0	12.121	21417	Lung tumor	CD45-/CD45+CD3+		epithelial	lung epithelial	nc_low_quality
16656#AAAGGGCGTGCCCAGT-1	16656	SU-L-001	3	11.8388	15.517	34031	Lung tumor	CD45-/CD45+CD3+		epithelial	tumor	tumor
16656#AAAGGGCTCAATCGTG-1	16656	SU-L-001	9	126.668	13.13	30052	Lung tumor	CD45-/CD45+CD3+		epithelial	tumor	tumor
16656#AAAGGGCTCAGTCAAC-1	16656	SU-L-001	0	0	15.021	3012	Lung tumor	CD45-/CD45+CD3+		epithelial	lung epithelial	alveolar
16656#AAATGAGAGTTACCAC-1	16656	SU-L-001	2	1.80864	17.317	1835	Lung tumor	CD45-/CD45+CD3+		immune	cd8+ t	cd8+ t
16656#AAATGAGTCTCGCGTT-1	16656	SU-L-001	3	11.8388	16.568	49568	Lung tumor	CD45-/CD45+CD3+		epithelial	tumor	tumor
16656#AAATGCCCAATTGCCA-1	16656	SU-L-001	15	289.162	17.032	64982	Lung tumor	CD45-/CD45+CD3+		epithelial	tumor	tumor
16656#AAATGCCCACATTGCA-1	16656	SU-L-001	0	0	15.19	22765	Lung tumor	CD45-/CD45+CD3+		immune	mac	momac1
16656#AAATGCCCATGGAGGT-1	16656	SU-L-001	2	1.80864	14.304	3412	Lung tumor	CD45-/CD45+CD3+		stromal	fibroblast	fibroblast
16656#AACAAAGAGGCACCTC-1	16656	SU-L-001	4	25.4686	17.606	28649	Lung tumor	CD45-/CD45+CD3+		immune	cd4+ t	cd4+ t
16656#AACAAAGCAATGGTAA-1	16656	SU-L-001	11	176.694	19.866	35073	Lung tumor	CD45-/CD45+CD3+		immune	cd4+ t	cd4+ t
16656#AACAAAGCACTGTCAA-1	16656	SU-L-001	0	0	4.196	13198	Lung tumor	CD45-/CD45+CD3+		stromal	fibroblast	fibroblast
16656#AACAAAGCAGATAAGT-1	16656	SU-L-001	7	81.4749	16.166	70254	Lung tumor	CD45-/CD45+CD3+		epithelial	tumor	tumor
16656#AACAAAGGTTTGTGAC-1	16656	SU-L-001	11	176.694	16.535	45705	Lung tumor	CD45-/CD45+CD3+		stromal	endothelial	endothelial
16656#AACAGTCAGCTATCCA-1	16656	SU-L-001	3	11.8388	21.922	9208	Lung tumor	CD45-/CD45+CD3+	SU-L-001:clone_68	immune	cd4+ t	cd4+ t
16656#AACAGTCAGTAGACCG-1	16656	SU-L-001	10	151.14	17.556	68116	Lung tumor	CD45-/CD45+CD3+	SU-L-001:clone_129	epithelial	tumor	tumor
16656#AACAGTCTCTTCCAGC-1	16656	SU-L-001	1	0	21.856	19951	Lung tumor	CD45-/CD45+CD3+		immune	cd4+ t	cd4+ t
16656#AACAGTCTCTTCCGTG-1	16656	SU-L-001	13	230.669	12.409	61718	Lung tumor	CD45-/CD45+CD3+		epithelial	tumor	tumor
16656#AACATCGAGAGCAGCT-1	16656	SU-L-001	2	1.80864	16.888	4173	Lung tumor	CD45-/CD45+CD3+		epithelial	lung epithelial	alveolar
16656#AACCAACCAAAGGCCA-1	16656	SU-L-001	0	0	21.639	4012	Lung tumor	CD45-/CD45+CD3+		immune	cd8+ t	cd8+ t
16656#AACCAACCAACTACTG-1	16656	SU-L-001	7	81.4749	13.594	77215	Lung tumor	CD45-/CD45+CD3+		epithelial	tumor	tumor
16656#AACCAACGTGATGTGG-1	16656	SU-L-001	19	323.306	14.488	82635	Lung tumor	CD45-/CD45+CD3+		epithelial	tumor	tumor
16656#AACCAACGTGTCCCAG-1	16656	SU-L-001	3	11.8388	16.643	49433	Lung tumor	CD45-/CD45+CD3+		epithelial	tumor	tumor
16656#AACCGATCACTGTTAG-1	16656	SU-L-001	3	11.8388	14.33	11498	Lung tumor	CD45-/CD45+CD3+		epithelial	lung epithelial	nc_low_quality
16656#AACCGATCATTATGGC-1	16656	SU-L-001	0	0	21.287	13879	Lung tumor	CD45-/CD45+CD3+		immune	cd4+ t	cd4+ t
16656#AACCGATTCACGGGTC-1	16656	SU-L-001	0	0	10.835	10919	Lung tumor	CD45-/CD45+CD3+		immune	cd4+ t	cd4+ t
16656#AACCGATTCCACGGCA-1	16656	SU-L-001	0	0	17.586	24971	Lung tumor	CD45-/CD45+CD3+		epithelial	tumor	tumor
16656#AACCGATTCGATCTTT-1	16656	SU-L-001	5	42.5085	14.448	50482	Lung tumor	CD45-/CD45+CD3+		epithelial	tumor	tumor
16656#AACCGATTCGCACAAT-1	16656	SU-L-001	4	25.4686	12.427	52338	Lung tumor	CD45-/CD45+CD3+		epithelial	tumor	tumor
16656#AACCGATTCTGGCACG-1	16656	SU-L-001	3	11.8388	15.189	38703	Lung tumor	CD45-/CD45+CD3+		epithelial	tumor	tumor
16656#AACCTGAAGATTACGA-1	16656	SU-L-001	6	61.0939	21.835	29109	Lung tumor	CD45-/CD45+CD3+		immune	cd8+ t	cd8+ t
16656#AACCTGACAGTCCTGG-1	16656	SU-L-001	1	0	21.035	1652	Lung tumor	CD45-/CD45+CD3+		immune	cd8+ t	cd8+ t
16656#AACCTGAGTCATAAGA-1	16656	SU-L-001	4	25.4686	22.766	21107	Lung tumor	CD45-/CD45+CD3+		immune	cd4+ t	cd4+ t
16656#AACCTGATCAAGAGGC-1	16656	SU-L-001	2	1.80864	21.597	7174	Lung tumor	CD45-/CD45+CD3+		immune	cd4+ t	cd4+ t
16656#AACCTTTGTAGCCATT-1	16656	SU-L-001	0	0	21.993	9148	Lung tumor	CD45-/CD45+CD3+		immune	cd8+ t	cd8+ t
16656#AACCTTTGTTAGTAGA-1	16656	SU-L-001	0	0	22.237	4175	Lung tumor	CD45-/CD45+CD3+		immune	cd8+ t	cd8+ t
16656#AACGAGGAGCGGACTA-1	16656	SU-L-001	2	1.80864	26.767	4729	Lung tumor	CD45-/CD45+CD3+		immune	cd8+ t	cd8+ t
16656#AACGAGGAGTACCCAT-1	16656	SU-L-001	4	25.4686	15.318	24306	Lung tumor	CD45-/CD45+CD3+		stromal	fibroblast	fibroblast
16656#AACGAGGTCAATTCCT-1	16656	SU-L-001	5	42.5085	13.512	38729	Lung tumor	CD45-/CD45+CD3+		epithelial	tumor	tumor
16656#AACGAGGTCCACCTAC-1	16656	SU-L-001	0	0	10.931	10747	Lung tumor	CD45-/CD45+CD3+		stromal	endothelial	endothelial
16656#AACGAGGTCGTGAACT-1	16656	SU-L-001	10	151.14	16.511	65563	Lung tumor	CD45-/CD45+CD3+		epithelial	tumor	tumor
16656#AACGGGAAGGTTAGTA-1	16656	SU-L-001	7	81.4749	17.11	22617	Lung tumor	CD45-/CD45+CD3+		immune	cd8+ t	cd8+ t
16656#AACGGGACACGAACGA-1	16656	SU-L-001	2	1.80864	9.56	16787	Lung tumor	CD45-/CD45+CD3+		stromal	fibroblast	fibroblast
16656#AACGGGACAGCCGAAA-1	16656	SU-L-001	0	0	17.941	9012	Lung tumor	CD45-/CD45+CD3+		epithelial	tumor	tumor
16656#AACGGGAGTTGGCTTA-1	16656	SU-L-001	6	61.0939	11.9	54772	Lung tumor	CD45-/CD45+CD3+		epithelial	tumor	tumor
16656#AACGTACCACGCTCAG-1	16656	SU-L-001	1	0	20.277	18438	Lung tumor	CD45-/CD45+CD3+		immune	cd4+ t	cd4+ t
16656#AACGTACGTCAAGACG-1	16656	SU-L-001	7	81.4749	19.493	37108	Lung tumor	CD45-/CD45+CD3+		immune	cd8+ t	cd8+ t
16656#AACGTACGTGCCCAGT-1	16656	SU-L-001	0	0	15.823	9928	Lung tumor	CD45-/CD45+CD3+		epithelial	lung epithelial	nc_rare
16656#AACGTACGTTGGTAAA-1	16656	SU-L-001	11	176.694	13.749	33006	Lung tumor	CD45-/CD45+CD3+		epithelial	tumor	tumor
16656#AACTGGTCAGTTCGGC-1	16656	SU-L-001	0	0	18.716	16827	Lung tumor	CD45-/CD45+CD3+		immune	cd8+ t	cd8+ t
16656#AACTGGTGTAAACGAT-1	16656	SU-L-001	6	61.0939	13.687	56444	Lung tumor	CD45-/CD45+CD3+		immune	mono	tissue cd14+ mono
16656#AACTGGTGTCTGGTCG-1	16656	SU-L-001	2	1.80864	15.36	29059	Lung tumor	CD45-/CD45+CD3+		epithelial	tumor	tumor
16656#AACTGGTGTGATAGAT-1	16656	SU-L-001	1	0	19.051	12840	Lung tumor	CD45-/CD45+CD3+		immune	cd4+ t	cd4+ t
16656#AACTGGTGTGCGACCT-1	16656	SU-L-001	23	323.306	15.407	28762	Lung tumor	CD45-/CD45+CD3+		epithelial	tumor	tumor
16656#AACTGGTGTGTCGTCG-1	16656	SU-L-001	7	81.4749	11.693	62119	Lung tumor	CD45-/CD45+CD3+		stromal	endothelial	endothelial
16656#AACTGTGAGTTCAGGG-1	16656	SU-L-001	3	11.8388	23.409	27653	Lung tumor	CD45-/CD45+CD3+		immune	cd8+ t	cd8+ t
16656#AACTGTGCAAGACTAA-1	16656	SU-L-001	1	0	18.39	7326	Lung tumor	CD45-/CD45+CD3+		immune	cd8+ t	cd8+ t
16656#AACTGTGCACTAAACC-1	16656	SU-L-001	1	0	12.781	11320	Lung tumor	CD45-/CD45+CD3+		stromal	endothelial	endothelial
16656#AACTGTGGTGCTTCCT-1	16656	SU-L-001	7	81.4749	9.337	23685	Lung tumor	CD45-/CD45+CD3+		immune	cd8+ t	cd8+ t
16656#AACTTGGCATTACACG-1	16656	SU-L-001	0	0	13.381	30346	Lung tumor	CD45-/CD45+CD3+		immune	mac	momac1
16656#AACTTGGGTTTCTTAC-1	16656	SU-L-001	1	0	16.052	42504	Lung tumor	CD45-/CD45+CD3+		epithelial	tumor	tumor
16656#AACTTGGTCCCAGCAG-1	16656	SU-L-001	4	25.4686	16.939	38587	Lung tumor	CD45-/CD45+CD3+		epithelial	tumor	tumor
16656#AACTTGGTCCTGACCT-1	16656	SU-L-001	1	0	16.353	2188	Lung tumor	CD45-/CD45+CD3+		epithelial	lung epithelial	alveolar
16656#AAGATAGAGAACAGGA-1	16656	SU-L-001	3	11.8388	18.646	7792	Lung tumor	CD45-/CD45+CD3+	SU-L-001:clone_152	epithelial	lung epithelial	nc_low_quality
16656#AAGATAGCAACTCGAT-1	16656	SU-L-001	3	11.8388	14.624	21716	Lung tumor	CD45-/CD45+CD3+		epithelial	lung epithelial	nc_low_quality
16656#AAGATAGCAGTAGTCT-1	16656	SU-L-001	4	25.4686	14.495	15709	Lung tumor	CD45-/CD45+CD3+	SU-L-001:clone_139	epithelial	lung epithelial	nc_low_quality
16656#AAGATAGGTCGCTAGC-1	16656	SU-L-001	6	61.0939	13.008	51502	Lung tumor	CD45-/CD45+CD3+		epithelial	tumor	tumor
16656#AAGATAGGTGGCATAG-1	16656	SU-L-001	1	0	7.702	20672	Lung tumor	CD45-/CD45+CD3+		epithelial	lung epithelial	nc_low_quality
16656#AAGATAGTCGTGGGTC-1	16656	SU-L-001	7	81.4749	15.114	20842	Lung tumor	CD45-/CD45+CD3+		immune	cd4+ t	cd4+ t
16656#AAGGAGCAGGCAATTA-1	16656	SU-L-001	1	0	20.048	20928	Lung tumor	CD45-/CD45+CD3+		immune	cd8+ t	cd8+ t
16656#AAGGAGCCAGGTGTGA-1	16656	SU-L-001	13	230.669	10.508	30546	Lung tumor	CD45-/CD45+CD3+		immune	dc	dc2
16656#AAGGAGCTCTGACTTT-1	16656	SU-L-001	5	42.5085	15.054	23164	Lung tumor	CD45-/CD45+CD3+	SU-L-001:clone_71	epithelial	lung epithelial	nc_low_quality
16656#AAGGTTCAGATGAGGA-1	16656	SU-L-001	9	126.668	16.394	58749	Lung tumor	CD45-/CD45+CD3+		epithelial	tumor	tumor
16656#AAGGTTCCACCCTTAC-1	16656	SU-L-001	4	25.4686	12.342	48333	Lung tumor	CD45-/CD45+CD3+		epithelial	tumor	tumor
16656#AAGGTTCCACTGTCAA-1	16656	SU-L-001	4	25.4686	10.67	32744	Lung tumor	CD45-/CD45+CD3+		immune	mac	momac1
16656#AAGGTTCCATACCCGG-1	16656	SU-L-001	2	1.80864	14.124	36920	Lung tumor	CD45-/CD45+CD3+		epithelial	tumor	tumor
16656#AAGGTTCGTCCAAGAG-1	16656	SU-L-001	0	0	18.174	3358	Lung tumor	CD45-/CD45+CD3+		epithelial	lung epithelial	alveolar
16656#AAGGTTCGTTAAGGGC-1	16656	SU-L-001	0	0	14.31	17285	Lung tumor	CD45-/CD45+CD3+		epithelial	lung epithelial	nc_low_quality
16656#AAGGTTCGTTTGTAGC-1	16656	SU-L-001	8	103.397	15.314	48338	Lung tumor	CD45-/CD45+CD3+		stromal	fibroblast	fibroblast
16656#AATACGCAGGATGCCA-1	16656	SU-L-001	6	61.0939	14.91	41702	Lung tumor	CD45-/CD45+CD3+	SU-L-001:clone_132	immune	mono	tissue cd14+ mono
16656#AATACGCCAAAGGAAG-1	16656	SU-L-001	12	203.23	14.436	84303	Lung tumor	CD45-/CD45+CD3+		epithelial	tumor	tumor
16656#AATACGCCAAGTCCTA-1	16656	SU-L-001	3	11.8388	18.128	22423	Lung tumor	CD45-/CD45+CD3+	SU-L-001:clone_53	epithelial	lung epithelial	nc_low_quality
16656#AATACGCGTCAGCAAG-1	16656	SU-L-001	0	0	14.704	6949	Lung tumor	CD45-/CD45+CD3+		immune	mac	momac1
16656#AATACGCTCCGCGATG-1	16656	SU-L-001	6	61.0939	18.782	4902	Lung tumor	CD45-/CD45+CD3+		stromal	fibroblast	fibroblast
16656#AATGCCAAGCGGACAT-1	16656	SU-L-001	2	1.80864	14.958	27999	Lung tumor	CD45-/CD45+CD3+	SU-L-001:clone_22	epithelial	tumor	tumor
16656#AATGCCATCCTGAAAC-1	16656	SU-L-001	0	0	6.303	61955	Lung tumor	CD45-/CD45+CD3+		epithelial	lung epithelial	nc_low_quality
16656#AATGGAAAGAGCTGTG-1	16656	SU-L-001	3	11.8388	16.107	57938	Lung tumor	CD45-/CD45+CD3+		immune	dc	dc3
16656#AATGGAAAGGGACGTT-1	16656	SU-L-001	1	0	13.525	11852	Lung tumor	CD45-/CD45+CD3+		epithelial	lung epithelial	nc_rare
16656#AATGGAACATGGCCTG-1	16656	SU-L-001	8	103.397	17.469	68908	Lung tumor	CD45-/CD45+CD3+		epithelial	tumor	tumor
16656#AATGGAAGTTCAGAAA-1	16656	SU-L-001	9	126.668	16.534	28152	Lung tumor	CD45-/CD45+CD3+		immune	mac	momac1
16656#AATGGCTAGAGGTCCA-1	16656	SU-L-001	0	0	17.008	2540	Lung tumor	CD45-/CD45+CD3+		epithelial	tumor	tumor
16656#AATGGCTCACATTCTT-1	16656	SU-L-001	10	151.14	17.12	61345	Lung tumor	CD45-/CD45+CD3+	SU-L-001:clone_50	epithelial	tumor	tumor
16656#AATGGCTCAGCAACAG-1	16656	SU-L-001	2	1.80864	16.698	9423	Lung tumor	CD45-/CD45+CD3+		immune	cd8+ t	cd8+ t
16656#AATGTCGGTTCTGAGT-1	16656	SU-L-001	0	0	5.856	31289	Lung tumor	CD45-/CD45+CD3+		stromal	endothelial	endothelial
16656#AATGTCGTCGACTTAG-1	16656	SU-L-001	3	11.8388	17.09	53245	Lung tumor	CD45-/CD45+CD3+		epithelial	tumor	tumor
16656#AATGTCGTCGCTGATA-1	16656	SU-L-001	5	42.5085	13.812	45184	Lung tumor	CD45-/CD45+CD3+		epithelial	tumor	tumor
16656#AATGTCGTCTCGTGAA-1	16656	SU-L-001	6	61.0939	13.195	63245	Lung tumor	CD45-/CD45+CD3+		immune	mac	momac1
16656#AATGTCGTCTGGACAT-1	16656	SU-L-001	6	61.0939	12.623	62401	Lung tumor	CD45-/CD45+CD3+		immune	mono	tissue cd14+ mono
16656#ACAAACCAGTCGAAAT-1	16656	SU-L-001	13	230.669	12.74	16880	Lung tumor	CD45-/CD45+CD3+		stromal	endothelial	endothelial
16656#ACAAAGAAGACCCATT-1	16656	SU-L-001	3	11.8388	16.238	72520	Lung tumor	CD45-/CD45+CD3+		epithelial	tumor	tumor
16656#ACAAAGACATTTGGCA-1	16656	SU-L-001	0	0	17.064	1800	Lung tumor	CD45-/CD45+CD3+		immune	plasma	plasma
16656#ACAAAGATCGGTAGGA-1	16656	SU-L-001	0	0	16.229	1787	Lung tumor	CD45-/CD45+CD3+		immune	cd8+ t	cd8+ t
16656#ACAAAGATCTATAGGC-1	16656	SU-L-001	5	42.5085	17.748	62741	Lung tumor	CD45-/CD45+CD3+		epithelial	tumor	tumor
16656#ACAAGCTCAGTAACTC-1	16656	SU-L-001	0	0	17.375	29157	Lung tumor	CD45-/CD45+CD3+		epithelial	tumor	tumor
16656#ACAAGCTGTCCAAGAG-1	16656	SU-L-001	6	61.0939	21.364	9216	Lung tumor	CD45-/CD45+CD3+		epithelial	lung epithelial	alveolar
16656#ACAATCGAGATCACCT-1	16656	SU-L-001	4	25.4686	16.225	9780	Lung tumor	CD45-/CD45+CD3+		epithelial	tumor	tumor
16656#ACAGAAACAGAGTCGA-1	16656	SU-L-001	0	0	12.598	38540	Lung tumor	CD45-/CD45+CD3+		epithelial	tumor	tumor
16656#ACAGAAACATCCCAAA-1	16656	SU-L-001	4	25.4686	12.718	4053	Lung tumor	CD45-/CD45+CD3+		epithelial	tumor	tumor
16656#ACAGAAAGTCCTTATT-1	16656	SU-L-001	0	0	18.472	9990	Lung tumor	CD45-/CD45+CD3+		immune	cd8+ t	cd8+ t
16656#ACAGAAATCGATAGTC-1	16656	SU-L-001	0	0	10.701	2707	Lung tumor	CD45-/CD45+CD3+		immune	mac	momac1
16656#ACAGACTAGCCTGGTC-1	16656	SU-L-001	0	0	13.282	7319	Lung tumor	CD45-/CD45+CD3+		immune	cd4+ t	cd4+ t
16656#ACAGACTCAAGCGTCC-1	16656	SU-L-001	0	0	9.74	14497	Lung tumor	CD45-/CD45+CD3+		stromal	endothelial	endothelial
16656#ACAGACTCATGCCTTC-1	16656	SU-L-001	3	11.8388	20.74	41675	Lung tumor	CD45-/CD45+CD3+		immune	cd8+ t	cd8+ t
16656#ACAGACTGTTGGAGGT-1	16656	SU-L-001	16	318.966	18.086	68296	Lung tumor	CD45-/CD45+CD3+		epithelial	tumor	tumor
16656#ACAGACTTCAAACCCA-1	16656	SU-L-001	0	0	12.94	1639	Lung tumor	CD45-/CD45+CD3+		immune	mac	momac1
16656#ACAGACTTCGAACACT-1	16656	SU-L-001	6	61.0939	13.507	68176	Lung tumor	CD45-/CD45+CD3+		immune	mono	tissue cd14+ mono
16656#ACAGCGCCAGGTGTCC-1	16656	SU-L-001	9	126.668	12.465	58543	Lung tumor	CD45-/CD45+CD3+	SU-L-001:clone_16	epithelial	tumor	tumor
16656#ACAGCGCGTGATAAGT-1	16656	SU-L-001	0	0	13.183	10942	Lung tumor	CD45-/CD45+CD3+		immune	cd4+ t	cd4+ t
16656#ACAGCGCGTTTGTACG-1	16656	SU-L-001	1	0	14.778	2661	Lung tumor	CD45-/CD45+CD3+		epithelial	tumor	tumor
16656#ACAGCGCTCCCACTAC-1	16656	SU-L-001	0	0	15.865	37759	Lung tumor	CD45-/CD45+CD3+		epithelial	tumor	tumor
16656#ACAGCGCTCCCATAGA-1	16656	SU-L-001	4	25.4686	18.751	19735	Lung tumor	CD45-/CD45+CD3+		immune	cd8+ t	cd8+ t
16656#ACAGGCCGTCACCCGA-1	16656	SU-L-001	0	0	17.577	18090	Lung tumor	CD45-/CD45+CD3+		immune	cd4+ t	cd4+ t
16656#ACATGCAAGTTTGGAA-1	16656	SU-L-001	2	1.80864	14.094	60637	Lung tumor	CD45-/CD45+CD3+		epithelial	tumor	tumor
16656#ACATGCATCGTGGCGT-1	16656	SU-L-001	6	61.0939	13.687	59148	Lung tumor	CD45-/CD45+CD3+		epithelial	tumor	tumor
16656#ACATGGTAGGCGTAGT-1	16656	SU-L-001	0	0	15.761	12991	Lung tumor	CD45-/CD45+CD3+		epithelial	tumor	tumor
16656#ACATGGTTCCAACCTC-1	16656	SU-L-001	3	11.8388	12.005	23988	Lung tumor	CD45-/CD45+CD3+		epithelial	lung epithelial	nc_low_quality
16656#ACCAAACCACCCTTTG-1	16656	SU-L-001	4	25.4686	13.903	40212	Lung tumor	CD45-/CD45+CD3+		immune	mac	momac1
16656#ACCAAACGTTTAGGAA-1	16656	SU-L-001	9	126.668	13.603	55250	Lung tumor	CD45-/CD45+CD3+		epithelial	tumor	tumor
16656#ACCATCCAGAATACTG-1	16656	SU-L-001	11	176.694	15.696	88947	Lung tumor	CD45-/CD45+CD3+		epithelial	tumor	tumor
16656#ACCATCCCAGGCAGAT-1	16656	SU-L-001	1	0	18.265	28966	Lung tumor	CD45-/CD45+CD3+		epithelial	tumor	tumor
16656#ACCATCCCATCGAGTT-1	16656	SU-L-001	2	1.80864	16.611	52800	Lung tumor	CD45-/CD45+CD3+		epithelial	tumor	tumor
16656#ACCATCCTCTTGTCAT-1	16656	SU-L-001	6	61.0939	10.729	45242	Lung tumor	CD45-/CD45+CD3+		epithelial	lung epithelial	nc_low_quality
16656#ACCCAAAAGGAATGGA-1	16656	SU-L-001	0	0	13.587	2875	Lung tumor	CD45-/CD45+CD3+	SU-L-001:clone_44	epithelial	tumor	tumor
16656#ACCCAAACAACTCCCT-1	16656	SU-L-001	8	103.397	12.385	61606	Lung tumor	CD45-/CD45+CD3+		stromal	fibroblast	fibroblast
16656#ACCCAAATCCACCTAC-1	16656	SU-L-001	5	42.5085	19.606	26626	Lung tumor	CD45-/CD45+CD3+		immune	cd4+ t	cd4+ t
16656#ACCCAAATCGAAGCCC-1	16656	SU-L-001	7	81.4749	13.446	53908	Lung tumor	CD45-/CD45+CD3+		epithelial	tumor	tumor
16656#ACCCAAATCGTGGCGT-1	16656	SU-L-001	2	1.80864	26.625	14691	Lung tumor	CD45-/CD45+CD3+		immune	cd8+ t	cd8+ t
16656#ACCGAATAGAGGCCTA-1	16656	SU-L-001	5	42.5085	17.849	11576	Lung tumor	CD45-/CD45+CD3+	SU-L-001:clone_72	epithelial	tumor	tumor
16656#ACCGAATCACAATAAG-1	16656	SU-L-001	9	126.668	15.486	77111	Lung tumor	CD45-/CD45+CD3+	SU-L-001:clone_95	epithelial	tumor	tumor
16656#ACCGAATCACGCGTTG-1	16656	SU-L-001	7	81.4749	10.039	51505	Lung tumor	CD45-/CD45+CD3+	SU-L-001:clone_53	epithelial	tumor	tumor
16656#ACCGAATCATCCCGGA-1	16656	SU-L-001	3	11.8388	22.167	19199	Lung tumor	CD45-/CD45+CD3+		immune	cd8+ t	cd8+ t
16656#ACCGAATGTAGTTTGC-1	16656	SU-L-001	4	25.4686	19.661	12937	Lung tumor	CD45-/CD45+CD3+	SU-L-001:clone_123	immune	cd4+ t	cd4+ t
16656#ACCGAATGTCAGAGTG-1	16656	SU-L-001	0	0	9.361	11752	Lung tumor	CD45-/CD45+CD3+		stromal	endothelial	endothelial
16656#ACCGAATGTCATCAAC-1	16656	SU-L-001	1	0	15.583	26952	Lung tumor	CD45-/CD45+CD3+		epithelial	tumor	tumor
16656#ACCGAATGTCGATAGG-1	16656	SU-L-001	1	0	16.388	40590	Lung tumor	CD45-/CD45+CD3+		epithelial	tumor	tumor
16656#ACCGAATGTGTGTGTT-1	16656	SU-L-001	4	25.4686	11.908	71408	Lung tumor	CD45-/CD45+CD3+		epithelial	tumor	tumor
16656#ACCGAATTCGTGGCGT-1	16656	SU-L-001	10	151.14	12.12	78587	Lung tumor	CD45-/CD45+CD3+		immune	mac	alvmac
16656#ACCGCAGAGGCAAGGG-1	16656	SU-L-001	0	0	14.992	8630	Lung tumor	CD45-/CD45+CD3+	SU-L-001:clone_49	epithelial	tumor	tumor
16656#ACCGCAGCAAGGAACC-1	16656	SU-L-001	4	25.4686	18.425	36861	Lung tumor	CD45-/CD45+CD3+	SU-L-001:clone_55	immune	mac	momac1
16656#ACCGCAGCAAGGCGTA-1	16656	SU-L-001	1	0	12.57	15117	Lung tumor	CD45-/CD45+CD3+	SU-L-001:clone_16	epithelial	tumor	tumor
16656#ACCGCAGCACGCGCAT-1	16656	SU-L-001	2	1.80864	16.783	3630	Lung tumor	CD45-/CD45+CD3+		epithelial	lung epithelial	alveolar
16656#ACCGCAGCATTTCTTG-1	16656	SU-L-001	3	11.8388	18.919	6425	Lung tumor	CD45-/CD45+CD3+	SU-L-001:clone_130	immune	mac	momac1
16656#ACCGCAGGTATTCTGG-1	16656	SU-L-001	6	61.0939	12.642	17750	Lung tumor	CD45-/CD45+CD3+		stromal	endothelial	endothelial
16656#ACCGCAGTCATTCTTG-1	16656	SU-L-001	0	0	24.315	12957	Lung tumor	CD45-/CD45+CD3+		immune	cd8+ t	cd8+ t
16656#ACCGCAGTCCTTACGC-1	16656	SU-L-001	2	1.80864	20.64	22353	Lung tumor	CD45-/CD45+CD3+		immune	cd8+ t	cd8+ t
16656#ACCGCAGTCTACATCT-1	16656	SU-L-001	3	11.8388	20.606	1610	Lung tumor	CD45-/CD45+CD3+		immune	cd8+ t	cd8+ t
16656#ACCGGGTAGCTTACCA-1	16656	SU-L-001	1	0	12.033	18087	Lung tumor	CD45-/CD45+CD3+	SU-L-001:clone_76	epithelial	lung epithelial	nc_low_quality
16656#ACCGGGTCACCCATCT-1	16656	SU-L-001	0	0	16.339	32611	Lung tumor	CD45-/CD45+CD3+	SU-L-001:clone_83	stromal	endothelial	endothelial
16656#ACCGGGTGTTACCCAA-1	16656	SU-L-001	1	0	17.232	9141	Lung tumor	CD45-/CD45+CD3+	SU-L-001:clone_49	epithelial	tumor	tumor
16656#ACCGGGTGTTTAAGCC-1	16656	SU-L-001	5	42.5085	15.014	10529	Lung tumor	CD45-/CD45+CD3+		epithelial	lung epithelial	nc_low_quality
16656#ACCGGGTTCGTCAACA-1	16656	SU-L-001	4	25.4686	22.914	26155	Lung tumor	CD45-/CD45+CD3+		immune	cd8+ t	cd8+ t
16656#ACCTGCTCACGACGAA-1	16656	SU-L-001	0	0	16.467	2732	Lung tumor	CD45-/CD45+CD3+		epithelial	lung epithelial	nc_low_quality
16656#ACCTGCTTCCGTGCGA-1	16656	SU-L-001	0	0	15.077	32552	Lung tumor	CD45-/CD45+CD3+		immune	mono	tissue cd14+ mono
16656#ACGGATTAGAGATTAC-1	16656	SU-L-001	5	42.5085	13.375	45641	Lung tumor	CD45-/CD45+CD3+		epithelial	tumor	tumor
16656#ACGGATTCAAGGGAGG-1	16656	SU-L-001	9	126.668	20.499	14332	Lung tumor	CD45-/CD45+CD3+		stromal	endothelial	endothelial
16656#ACGGATTGTCTGTTGA-1	16656	SU-L-001	15	289.162	14.067	58349	Lung tumor	CD45-/CD45+CD3+		epithelial	tumor	tumor
16656#ACGGATTGTGATAACA-1	16656	SU-L-001	2	1.80864	23.844	9074	Lung tumor	CD45-/CD45+CD3+	SU-L-001:clone_156	immune	cd4+ t	cd4+ t
16656#ACGTGGCAGAGAACCC-1	16656	SU-L-001	1	0	13.51	52448	Lung tumor	CD45-/CD45+CD3+		epithelial	tumor	tumor
16656#ACGTGGCGTGCGTAGA-1	16656	SU-L-001	10	151.14	10.559	27401	Lung tumor	CD45-/CD45+CD3+		epithelial	lung epithelial	nc_low_quality
16656#ACGTTAGCAAGGACCA-1	16656	SU-L-001	1	0	16.598	2291	Lung tumor	CD45-/CD45+CD3+		epithelial	lung epithelial	alveolar
16656#ACGTTAGCACTAGCCG-1	16656	SU-L-001	3	11.8388	10.167	6427	Lung tumor	CD45-/CD45+CD3+		stromal	fibroblast	fibroblast
16656#ACGTTAGCAGGGTACA-1	16656	SU-L-001	11	176.694	15.919	39132	Lung tumor	CD45-/CD45+CD3+		immune	mac	momac1
16656#ACGTTAGGTATGGATA-1	16656	SU-L-001	0	0	14.015	5376	Lung tumor	CD45-/CD45+CD3+		immune	mac	momac1
16656#ACTAACGAGAGCCTGA-1	16656	SU-L-001	1	0	14.669	11597	Lung tumor	CD45-/CD45+CD3+		epithelial	lung epithelial	nc_low_quality
16656#ACTAACGTCTAGCAGT-1	16656	SU-L-001	0	0	5.609	28715	Lung tumor	CD45-/CD45+CD3+		stromal	endothelial	endothelial
16656#ACTACCCGTAACGTAA-1	16656	SU-L-001	6	61.0939	16.295	44624	Lung tumor	CD45-/CD45+CD3+		epithelial	tumor	tumor
16656#ACTACCCGTCACATTG-1	16656	SU-L-001	0	0	20.915	2270	Lung tumor	CD45-/CD45+CD3+		epithelial	lung epithelial	alveolar
16656#ACTACCCGTGATCAGG-1	16656	SU-L-001	5	42.5085	15.131	79369	Lung tumor	CD45-/CD45+CD3+		epithelial	tumor	tumor
16656#ACTACGACACTTTGGA-1	16656	SU-L-001	2	1.80864	19.583	19882	Lung tumor	CD45-/CD45+CD3+		epithelial	tumor	tumor
16656#ACTACGACAGGTAGGT-1	16656	SU-L-001	2	1.80864	19.621	30679	Lung tumor	CD45-/CD45+CD3+		immune	cd4+ t	cd4+ t
16656#ACTACGACATCCGTGG-1	16656	SU-L-001	3	11.8388	21.77	6107	Lung tumor	CD45-/CD45+CD3+		immune	cd8+ t	cd8+ t
16656#ACTAGGTCACCGTCTT-1	16656	SU-L-001	6	61.0939	14.004	66365	Lung tumor	CD45-/CD45+CD3+		epithelial	tumor	tumor
16656#ACTAGGTCATCCTGGG-1	16656	SU-L-001	2	1.80864	13.783	59231	Lung tumor	CD45-/CD45+CD3+		immune	mono	tissue cd14+ mono
16656#ACTAGGTGTACTATGC-1	16656	SU-L-001	3	11.8388	12.898	19628	Lung tumor	CD45-/CD45+CD3+		epithelial	lung epithelial	nc_low_quality
16656#ACTAGGTTCCCGTATC-1	16656	SU-L-001	0	0	15.612	25487	Lung tumor	CD45-/CD45+CD3+		immune	mac	momac1
16656#ACTATTCAGGATATCA-1	16656	SU-L-001	0	0	15.726	21300	Lung tumor	CD45-/CD45+CD3+		immune	mac	momac1
16656#ACTATTCAGGTCGGTA-1	16656	SU-L-001	1	0	13.821	26087	Lung tumor	CD45-/CD45+CD3+		immune	mac	momac1
16656#ACTATTCCATTCGTCC-1	16656	SU-L-001	18	323.306	15.042	61968	Lung tumor	CD45-/CD45+CD3+		epithelial	lung epithelial	secretory
16656#ACTATTCGTACGACCC-1	16656	SU-L-001	0	0	17.279	2119	Lung tumor	CD45-/CD45+CD3+		epithelial	tumor	tumor
16656#ACTATTCGTTTAGAAG-1	16656	SU-L-001	2	1.80864	23.231	18216	Lung tumor	CD45-/CD45+CD3+		immune	treg	treg
16656#ACTCGGGAGCGTCTGC-1	16656	SU-L-001	0	0	21.257	23193	Lung tumor	CD45-/CD45+CD3+		immune	cd4+ t	cd4+ t
16656#ACTCGGGCACTAGCCG-1	16656	SU-L-001	1	0	20.457	16461	Lung tumor	CD45-/CD45+CD3+		immune	cd4+ t	cd4+ t
16656#ACTCGGGGTAGTAACA-1	16656	SU-L-001	18	323.306	14.103	32756	Lung tumor	CD45-/CD45+CD3+		epithelial	lung epithelial	nc_low_quality
16656#ACTCGGGGTTAACCAC-1	16656	SU-L-001	2	1.80864	12.115	7553	Lung tumor	CD45-/CD45+CD3+		immune	mast	mast
16656#ACTCGGGTCAATGCAC-1	16656	SU-L-001	1	0	12.7	2244	Lung tumor	CD45-/CD45+CD3+		epithelial	lung epithelial	alveolar
16656#ACTGCAACAATCATCG-1	16656	SU-L-001	1	0	16.712	13824	Lung tumor	CD45-/CD45+CD3+	SU-L-001:clone_443	immune	cd8+ t	cd8+ t
16656#ACTGCAACACATTGCA-1	16656	SU-L-001	2	1.80864	23.64	17398	Lung tumor	CD45-/CD45+CD3+		immune	cd8+ t	cd8+ t
16656#ACTGCAACAGAGAGAA-1	16656	SU-L-001	8	103.397	20.226	22902	Lung tumor	CD45-/CD45+CD3+		immune	cd4+ t	cd4+ t
16656#ACTGCAATCAGTGTAC-1	16656	SU-L-001	0	0	15.591	11339	Lung tumor	CD45-/CD45+CD3+		epithelial	lung epithelial	nc_low_quality
16656#ACTGCGGAGCCCATGC-1	16656	SU-L-001	0	0	18.361	8350	Lung tumor	CD45-/CD45+CD3+	SU-L-001:clone_16	epithelial	tumor	tumor
16656#ACTGCGGCAACGTCGC-1	16656	SU-L-001	0	0	25.336	1995	Lung tumor	CD45-/CD45+CD3+		immune	mac	momac1
16656#ACTGCGGCACACATTG-1	16656	SU-L-001	3	11.8388	15.498	11339	Lung tumor	CD45-/CD45+CD3+		epithelial	lung epithelial	nc_low_quality
16656#ACTGCGGTCGATAGTC-1	16656	SU-L-001	0	0	7.673	6250	Lung tumor	CD45-/CD45+CD3+		immune	dc	dc2
16656#ACTGTCCAGCAGAGCT-1	16656	SU-L-001	1	0	15.651	24459	Lung tumor	CD45-/CD45+CD3+		immune	mac	momac1
16656#ACTGTCCCAAATGTCC-1	16656	SU-L-001	5	42.5085	16.502	8841	Lung tumor	CD45-/CD45+CD3+	SU-L-001:clone_64	epithelial	lung epithelial	nc_low_quality
16656#ACTGTCCGTCTCGGGT-1	16656	SU-L-001	4	25.4686	15.447	60967	Lung tumor	CD45-/CD45+CD3+		epithelial	tumor	tumor
16656#ACTGTCCGTGCCCTAG-1	16656	SU-L-001	0	0	15.624	3344	Lung tumor	CD45-/CD45+CD3+		epithelial	lung epithelial	alveolar
16656#ACTGTCCGTTCTGAAC-1	16656	SU-L-001	9	126.668	15.039	83415	Lung tumor	CD45-/CD45+CD3+		immune	dc	dc3
16656#ACTGTCCTCGAAGCCC-1	16656	SU-L-001	11	176.694	13.206	46844	Lung tumor	CD45-/CD45+CD3+	SU-L-001:clone_16	immune	dc	dc3
16656#ACTTCCGGTATATGGA-1	16656	SU-L-001	0	0	17.417	9962	Lung tumor	CD45-/CD45+CD3+		epithelial	tumor	tumor
16656#ACTTCCGTCCACTAGA-1	16656	SU-L-001	0	0	6.483	10874	Lung tumor	CD45-/CD45+CD3+		epithelial	lung epithelial	nc_low_quality
16656#ACTTTCAGTGTGCTTA-1	16656	SU-L-001	1	0	16.221	8038	Lung tumor	CD45-/CD45+CD3+		immune	mac	momac1
16656#AGACAAACAATCCATG-1	16656	SU-L-001	5	42.5085	13.613	10044	Lung tumor	CD45-/CD45+CD3+		stromal	endothelial	endothelial
16656#AGACAAATCGTTACAG-1	16656	SU-L-001	12	203.23	10.513	16146	Lung tumor	CD45-/CD45+CD3+		epithelial	lung epithelial	nc_low_quality
16656#AGATAGACAACTCAAC-1	16656	SU-L-001	5	42.5085	19.414	2239	Lung tumor	CD45-/CD45+CD3+		stromal	fibroblast	fibroblast
16656#AGATAGAGTCATGAGG-1	16656	SU-L-001	1	0	9.667	33877	Lung tumor	CD45-/CD45+CD3+		epithelial	lung epithelial	nc_low_quality
16656#AGATAGATCGAGTTAC-1	16656	SU-L-001	8	103.397	10.819	70950	Lung tumor	CD45-/CD45+CD3+		epithelial	tumor	tumor
16656#AGATTCGAGGGTATCG-1	16656	SU-L-001	0	0	16.665	25980	Lung tumor	CD45-/CD45+CD3+		immune	mac	momac1
16656#AGATTCGGTGGCCTTG-1	16656	SU-L-001	6	61.0939	17.969	36047	Lung tumor	CD45-/CD45+CD3+	SU-L-001:clone_16	stromal	endothelial	endothelial
16656#AGCCAGCAGGGATCCA-1	16656	SU-L-001	11	176.694	13.585	79621	Lung tumor	CD45-/CD45+CD3+		epithelial	tumor	tumor
16656#AGCCAGCTCGGTCTAA-1	16656	SU-L-001	0	0	22.709	17141	Lung tumor	CD45-/CD45+CD3+		immune	cd4+ t	cd4+ t
16656#AGCCCGAAGGCTTAAA-1	16656	SU-L-001	3	11.8388	18.563	40264	Lung tumor	CD45-/CD45+CD3+		epithelial	tumor	tumor
16656#AGCCCGAAGTCAGCCC-1	16656	SU-L-001	2	1.80864	13.786	5173	Lung tumor	CD45-/CD45+CD3+		epithelial	lung epithelial	alveolar
16656#AGCCCGACAATGCATC-1	16656	SU-L-001	13	230.669	13.885	20301	Lung tumor	CD45-/CD45+CD3+		epithelial	tumor	tumor
16656#AGCCCGATCGTGCTTC-1	16656	SU-L-001	1	0	16.774	34449	Lung tumor	CD45-/CD45+CD3+	SU-L-001:clone_79	immune	mac	momac1
16656#AGCCCGATCTCCTTAA-1	16656	SU-L-001	4	25.4686	15.889	15843	Lung tumor	CD45-/CD45+CD3+		epithelial	lung epithelial	nc_low_quality
16656#AGCCGCACACAGGAAC-1	16656	SU-L-001	1	0	19.849	24039	Lung tumor	CD45-/CD45+CD3+		immune	cd4+ t	cd4+ t
16656#AGCCGCAGTCGATAGG-1	16656	SU-L-001	3	11.8388	16.709	38981	Lung tumor	CD45-/CD45+CD3+		epithelial	tumor	tumor
16656#AGCCTCTTCATAGGTC-1	16656	SU-L-001	1	0	6.578	30993	Lung tumor	CD45-/CD45+CD3+		immune	cd8+ t	cd8+ t
16656#AGCCTGGAGCACGTAG-1	16656	SU-L-001	2	1.80864	18.185	33461	Lung tumor	CD45-/CD45+CD3+		epithelial	tumor	tumor
16656#AGCCTGGTCGATGTAC-1	16656	SU-L-001	2	1.80864	17.868	15296	Lung tumor	CD45-/CD45+CD3+		epithelial	tumor	tumor
16656#AGCCTTCCAAGGACCA-1	16656	SU-L-001	3	11.8388	20.557	22210	Lung tumor	CD45-/CD45+CD3+	SU-L-001:clone_14	immune	cd4+ t	cd4+ t
16656#AGCCTTCTCGAGGTAG-1	16656	SU-L-001	2	1.80864	19.164	13673	Lung tumor	CD45-/CD45+CD3+		immune	cd8+ t	cd8+ t
16656#AGCGATTAGATCCGAG-1	16656	SU-L-001	4	25.4686	19.618	51105	Lung tumor	CD45-/CD45+CD3+		epithelial	tumor	tumor
16656#AGCGATTAGCAGAGCT-1	16656	SU-L-001	0	0	11.484	2496	Lung tumor	CD45-/CD45+CD3+		epithelial	tumor	tumor
16656#AGCGATTCATAGCCAT-1	16656	SU-L-001	6	61.0939	16.561	30192	Lung tumor	CD45-/CD45+CD3+		immune	mac	alvmac
16656#AGCGATTGTGCAAAGC-1	16656	SU-L-001	5	42.5085	17.231	32595	Lung tumor	CD45-/CD45+CD3+		immune	cd4+ t	cd4+ t
16656#AGCGATTGTTACGCTA-1	16656	SU-L-001	1	0	24.038	17764	Lung tumor	CD45-/CD45+CD3+		immune	cd8+ t	cd8+ t
16656#AGCGATTGTTTGCCCT-1	16656	SU-L-001	5	42.5085	20.572	20159	Lung tumor	CD45-/CD45+CD3+		immune	cd4+ t	cd4+ t
16656#AGCGTATCAAAGCATA-1	16656	SU-L-001	6	61.0939	15.611	54400	Lung tumor	CD45-/CD45+CD3+		epithelial	tumor	tumor
16656#AGCGTATCAAGCTTTG-1	16656	SU-L-001	0	0	18.544	8561	Lung tumor	CD45-/CD45+CD3+		stromal	endothelial	endothelial
16656#AGCGTATCATCGACGC-1	16656	SU-L-001	1	0	14.853	17020	Lung tumor	CD45-/CD45+CD3+		epithelial	lung epithelial	nc_low_quality
16656#AGCGTATTCTTCACTA-1	16656	SU-L-001	4	25.4686	15.057	34432	Lung tumor	CD45-/CD45+CD3+		epithelial	tumor	tumor
16656#AGCGTGCAGATCGATA-1	16656	SU-L-001	0	0	15.783	59606	Lung tumor	CD45-/CD45+CD3+		epithelial	tumor	tumor
16656#AGCGTGCAGGCTAAAT-1	16656	SU-L-001	6	61.0939	14.204	53514	Lung tumor	CD45-/CD45+CD3+	SU-L-001:clone_47	stromal	fibroblast	fibroblast
16656#AGCGTGCCACTGAAGG-1	16656	SU-L-001	5	42.5085	12.774	9400	Lung tumor	CD45-/CD45+CD3+		epithelial	lung epithelial	secretory
16656#AGCGTGCCAGCAATGG-1	16656	SU-L-001	0	0	5.587	2242	Lung tumor	CD45-/CD45+CD3+		epithelial	lung epithelial	nc_low_quality
16656#AGCGTGCGTCAACGGA-1	16656	SU-L-001	13	230.669	15.235	39274	Lung tumor	CD45-/CD45+CD3+		epithelial	tumor	tumor
16656#AGCGTGCTCACACGTA-1	16656	SU-L-001	3	11.8388	19.615	21998	Lung tumor	CD45-/CD45+CD3+		immune	cd8+ t	cd8+ t
16656#AGCTATGAGAACGTTA-1	16656	SU-L-001	2	1.80864	19.288	18227	Lung tumor	CD45-/CD45+CD3+		immune	cd8+ t	cd8+ t
16656#AGCTATGAGGTTTCTG-1	16656	SU-L-001	2	1.80864	16.518	63894	Lung tumor	CD45-/CD45+CD3+	SU-L-001:clone_29	epithelial	tumor	tumor
16656#AGCTATGCATTGTGAC-1	16656	SU-L-001	7	81.4749	14.189	42642	Lung tumor	CD45-/CD45+CD3+		epithelial	tumor	tumor
16656#AGCTATGGTAGGTAAT-1	16656	SU-L-001	2	1.80864	15.436	21603	Lung tumor	CD45-/CD45+CD3+		epithelial	tumor	tumor
16656#AGCTATGGTCCGGTAC-1	16656	SU-L-001	2	1.80864	9.406	29358	Lung tumor	CD45-/CD45+CD3+		stromal	endothelial	endothelial
16656#AGCTATGGTGCGTAGA-1	16656	SU-L-001	0	0	19.062	7020	Lung tumor	CD45-/CD45+CD3+	SU-L-001:clone_82	stromal	fibroblast	fibroblast
16656#AGCTATGTCCCGGGTA-1	16656	SU-L-001	10	151.14	16.303	60884	Lung tumor	CD45-/CD45+CD3+		epithelial	tumor	tumor
16656#AGCTATGTCGAACACT-1	16656	SU-L-001	7	81.4749	11.982	41051	Lung tumor	CD45-/CD45+CD3+		epithelial	tumor	tumor
16656#AGCTATGTCGGTCAGC-1	16656	SU-L-001	0	0	6.279	12974	Lung tumor	CD45-/CD45+CD3+		stromal	endothelial	endothelial
16656#AGCTGATAGCCTTTGA-1	16656	SU-L-001	6	61.0939	16.519	55115	Lung tumor	CD45-/CD45+CD3+		epithelial	tumor	tumor
16656#AGCTGATAGGAAGAAC-1	16656	SU-L-001	2	1.80864	17.273	55959	Lung tumor	CD45-/CD45+CD3+		epithelial	tumor	tumor
16656#AGCTGATGTCATAGAA-1	16656	SU-L-001	2	1.80864	18.505	18169	Lung tumor	CD45-/CD45+CD3+		immune	cd4+ t	cd4+ t
16656#AGCTGATTCTACTTTG-1	16656	SU-L-001	2	1.80864	18.475	44827	Lung tumor	CD45-/CD45+CD3+		epithelial	tumor	tumor
16656#AGCTGGCAGGAATGGA-1	16656	SU-L-001	2	1.80864	19.184	10470	Lung tumor	CD45-/CD45+CD3+		immune	cd8+ t	cd8+ t
16656#AGCTGGCAGTATAGTG-1	16656	SU-L-001	2	1.80864	12.374	11150	Lung tumor	CD45-/CD45+CD3+		stromal	endothelial	endothelial
16656#AGCTGTAAGGGAAGCG-1	16656	SU-L-001	5	42.5085	17.55	14176	Lung tumor	CD45-/CD45+CD3+		epithelial	tumor	tumor
16656#AGCTGTATCAGGTTTG-1	16656	SU-L-001	0	0	13.162	8880	Lung tumor	CD45-/CD45+CD3+		stromal	endothelial	endothelial
16656#AGCTGTATCGCACCTT-1	16656	SU-L-001	6	61.0939	16.085	51740	Lung tumor	CD45-/CD45+CD3+	SU-L-001:clone_16	epithelial	tumor	tumor
16656#AGCTGTATCTATAGGC-1	16656	SU-L-001	0	0	25.112	14157	Lung tumor	CD45-/CD45+CD3+		immune	cd4+ t	cd4+ t
16656#AGGACGAAGCGAGAAA-1	16656	SU-L-001	1	0	16.206	10318	Lung tumor	CD45-/CD45+CD3+		epithelial	lung epithelial	alveolar
16656#AGGACGAAGTGAAACT-1	16656	SU-L-001	1	0	20.292	25590	Lung tumor	CD45-/CD45+CD3+	SU-L-001:clone_71	immune	cd4+ t	cd4+ t
16656#AGGACGACACGGCCAT-1	16656	SU-L-001	0	0	18.952	3292	Lung tumor	CD45-/CD45+CD3+		immune	cd8+ t	cd8+ t
16656#AGGACGAGTGGACTGA-1	16656	SU-L-001	1	0	8.276	16526	Lung tumor	CD45-/CD45+CD3+		epithelial	lung epithelial	nc_low_quality
16656#AGGCCTGGTAACGGAC-1	16656	SU-L-001	17	323.306	14.4	15367	Lung tumor	CD45-/CD45+CD3+		epithelial	lung epithelial	ciliated
16656#AGGCCTGGTGATTCCA-1	16656	SU-L-001	6	61.0939	17.092	12880	Lung tumor	CD45-/CD45+CD3+		epithelial	lung epithelial	nc_low_quality
16656#AGGCCTGTCTCTTCTC-1	16656	SU-L-001	3	11.8388	12.545	21729	Lung tumor	CD45-/CD45+CD3+		immune	mac	momac1
16656#AGGCGAAAGTAGGAAG-1	16656	SU-L-001	0	0	8.862	26107	Lung tumor	CD45-/CD45+CD3+		immune	cd8+ t	cd8+ t
16656#AGGCGAACACTTGCGG-1	16656	SU-L-001	6	61.0939	15.894	46739	Lung tumor	CD45-/CD45+CD3+	SU-L-001:clone_102	epithelial	tumor	tumor
16656#AGGCGAACATCGACCG-1	16656	SU-L-001	4	25.4686	16.426	44396	Lung tumor	CD45-/CD45+CD3+	SU-L-001:clone_16	epithelial	tumor	tumor
16656#AGGCGAAGTTACACTG-1	16656	SU-L-001	0	0	9.555	33080	Lung tumor	CD45-/CD45+CD3+		epithelial	lung epithelial	nc_low_quality
16656#AGGCGAAGTTTAGAAG-1	16656	SU-L-001	0	0	13.95	21773	Lung tumor	CD45-/CD45+CD3+		epithelial	lung epithelial	nc_low_quality
16656#AGGCGAATCCTGACCT-1	16656	SU-L-001	8	103.397	12.18	41464	Lung tumor	CD45-/CD45+CD3+	SU-L-001:clone_95	epithelial	tumor	tumor
16656#AGGCGTCAGGTACATA-1	16656	SU-L-001	0	0	15.176	23816	Lung tumor	CD45-/CD45+CD3+		immune	treg	treg
16656#AGGCGTCAGTAGTGTA-1	16656	SU-L-001	4	25.4686	15.491	15961	Lung tumor	CD45-/CD45+CD3+		epithelial	tumor	tumor
16656#AGGCGTCCAAATAGTG-1	16656	SU-L-001	3	11.8388	13.996	34848	Lung tumor	CD45-/CD45+CD3+	SU-L-001:clone_128	epithelial	tumor	tumor
16656#AGGCGTCCAACAACTC-1	16656	SU-L-001	4	25.4686	20.49	26263	Lung tumor	CD45-/CD45+CD3+	SU-L-001:clone_9	immune	cd4+ t	cd4+ t
16656#AGGCGTCTCCACCTAC-1	16656	SU-L-001	5	42.5085	21.202	27442	Lung tumor	CD45-/CD45+CD3+		immune	cd4+ t	cd4+ t
16656#AGGCGTCTCCATGACA-1	16656	SU-L-001	3	11.8388	11.129	19983	Lung tumor	CD45-/CD45+CD3+	SU-L-001:clone_29	epithelial	lung epithelial	nc_low_quality
16656#AGGCGTCTCGATATGC-1	16656	SU-L-001	14	260.087	18.988	34457	Lung tumor	CD45-/CD45+CD3+		epithelial	tumor	tumor
16656#AGTCAACAGCGCATTT-1	16656	SU-L-001	0	0	15.462	39186	Lung tumor	CD45-/CD45+CD3+		epithelial	tumor	tumor
16656#AGTCAACCATCACAGT-1	16656	SU-L-001	1	0	9.943	12567	Lung tumor	CD45-/CD45+CD3+		epithelial	lung epithelial	nc_low_quality
16656#AGTCAACTCTGTTTAC-1	16656	SU-L-001	5	42.5085	14.559	27487	Lung tumor	CD45-/CD45+CD3+		epithelial	lung epithelial	secretory
16656#AGTCCGGAGGTGTCGA-1	16656	SU-L-001	4	25.4686	13.37	15689	Lung tumor	CD45-/CD45+CD3+		epithelial	lung epithelial	nc_low_quality
16656#AGTCCGGGTTAGTAGA-1	16656	SU-L-001	0	0	22.946	14845	Lung tumor	CD45-/CD45+CD3+		immune	cd8+ t	cd8+ t
16656#AGTCCGGTCAGGTTTG-1	16656	SU-L-001	0	0	9.511	42752	Lung tumor	CD45-/CD45+CD3+		epithelial	lung epithelial	nc_low_quality
16656#AGTGCCGGTTACGAAA-1	16656	SU-L-001	2	1.80864	20.019	2677	Lung tumor	CD45-/CD45+CD3+	SU-L-001:clone_155	epithelial	tumor	tumor
16656#AGTGTACAGACCCTAT-1	16656	SU-L-001	8	103.397	16.572	36849	Lung tumor	CD45-/CD45+CD3+		stromal	fibroblast	fibroblast
16656#AGTGTACCAAACAGTA-1	16656	SU-L-001	2	1.80864	24.374	22469	Lung tumor	CD45-/CD45+CD3+		immune	cd4+ t	cd4+ t
16656#AGTGTACCAGCGTACC-1	16656	SU-L-001	0	0	22.774	12049	Lung tumor	CD45-/CD45+CD3+		immune	cd8+ t	cd8+ t
16656#AGTTACGTCGAGAACG-1	16656	SU-L-001	9	126.668	14.714	80783	Lung tumor	CD45-/CD45+CD3+		immune	mac	momac1
16656#AGTTACGTCGGTCAGC-1	16656	SU-L-001	0	0	13.404	14367	Lung tumor	CD45-/CD45+CD3+		epithelial	tumor	tumor
16656#AGTTTGGAGACCGCAA-1	16656	SU-L-001	8	103.397	14.279	32041	Lung tumor	CD45-/CD45+CD3+	SU-L-001:clone_56	epithelial	tumor	tumor
16656#AGTTTGGAGTTGAATG-1	16656	SU-L-001	9	126.668	14.949	38446	Lung tumor	CD45-/CD45+CD3+		immune	mac	momac2
16656#AGTTTGGAGTTGCGCC-1	16656	SU-L-001	1	0	15.147	2340	Lung tumor	CD45-/CD45+CD3+		epithelial	lung epithelial	alveolar
16656#AGTTTGGCAGCAACGA-1	16656	SU-L-001	4	25.4686	14.962	50496	Lung tumor	CD45-/CD45+CD3+		epithelial	tumor	tumor
16656#AGTTTGGTCAAGAGAT-1	16656	SU-L-001	3	11.8388	14.815	27927	Lung tumor	CD45-/CD45+CD3+		immune	mac	momac1
16656#ATAGGCTAGAGCCTGA-1	16656	SU-L-001	3	11.8388	14.042	38084	Lung tumor	CD45-/CD45+CD3+		epithelial	tumor	tumor
16656#ATAGGCTCAAGCAATA-1	16656	SU-L-001	1	0	20.319	7035	Lung tumor	CD45-/CD45+CD3+		epithelial	tumor	tumor
16656#ATAGGCTCACGGTTAT-1	16656	SU-L-001	0	0	17.621	3556	Lung tumor	CD45-/CD45+CD3+		epithelial	lung epithelial	alveolar
16656#ATAGGCTCAGGCAAGT-1	16656	SU-L-001	3	11.8388	15.106	74812	Lung tumor	CD45-/CD45+CD3+		epithelial	tumor	tumor
16656#ATAGGCTGTGGCATAG-1	16656	SU-L-001	0	0	9.81	57478	Lung tumor	CD45-/CD45+CD3+		epithelial	lung epithelial	secretory
16656#ATAGGCTTCTAGCAAC-1	16656	SU-L-001	10	151.14	18.865	23889	Lung tumor	CD45-/CD45+CD3+	SU-L-001:clone_82	epithelial	tumor	tumor
16656#ATAGTCGAGAATCAAC-1	16656	SU-L-001	2	1.80864	11.388	13878	Lung tumor	CD45-/CD45+CD3+	SU-L-001:clone_92	stromal	endothelial	endothelial
16656#ATAGTCGAGGTACACG-1	16656	SU-L-001	3	11.8388	19.534	3441	Lung tumor	CD45-/CD45+CD3+		epithelial	lung epithelial	alveolar
16656#ATAGTCGCACGTTAGT-1	16656	SU-L-001	2	1.80864	15.584	20341	Lung tumor	CD45-/CD45+CD3+		epithelial	tumor	tumor
16656#ATAGTCGGTGCTGGCT-1	16656	SU-L-001	0	0	17.648	13013	Lung tumor	CD45-/CD45+CD3+		immune	cd4+ t	cd4+ t
16656#ATAGTCGGTGGGTAGT-1	16656	SU-L-001	5	42.5085	14.266	67527	Lung tumor	CD45-/CD45+CD3+		epithelial	tumor	tumor
16656#ATAGTCGTCGCACCTT-1	16656	SU-L-001	5	42.5085	19.788	24007	Lung tumor	CD45-/CD45+CD3+	SU-L-001:clone_78	epithelial	tumor	tumor
16656#ATAGTCGTCGCTTACC-1	16656	SU-L-001	3	11.8388	15.607	53123	Lung tumor	CD45-/CD45+CD3+		epithelial	tumor	tumor
16656#ATAGTCGTCTCATATC-1	16656	SU-L-001	0	0	17.574	18667	Lung tumor	CD45-/CD45+CD3+		immune	cd4+ t	cd4+ t
16656#ATATTCCAGGCCAGTA-1	16656	SU-L-001	2	1.80864	15.581	50711	Lung tumor	CD45-/CD45+CD3+		epithelial	tumor	tumor
16656#ATATTCCGTCAGCTTA-1	16656	SU-L-001	0	0	15.619	2369	Lung tumor	CD45-/CD45+CD3+		epithelial	lung epithelial	alveolar
16656#ATCCAGAAGAATGCTA-1	16656	SU-L-001	0	0	18.481	18230	Lung tumor	CD45-/CD45+CD3+		epithelial	tumor	tumor
16656#ATCCAGAAGACACTTC-1	16656	SU-L-001	1	0	12.342	10571	Lung tumor	CD45-/CD45+CD3+		stromal	endothelial	endothelial
16656#ATCCAGAAGAGCTCCC-1	16656	SU-L-001	0	0	19.838	6644	Lung tumor	CD45-/CD45+CD3+	SU-L-001:clone_9	stromal	endothelial	endothelial
16656#ATCCCTGCAGTAGTCT-1	16656	SU-L-001	2	1.80864	15.23	49496	Lung tumor	CD45-/CD45+CD3+	SU-L-001:clone_16	epithelial	tumor	tumor
16656#ATCCCTGGTACGGATG-1	16656	SU-L-001	0	0	13.357	7556	Lung tumor	CD45-/CD45+CD3+		immune	cd4+ t	cd4+ t
16656#ATCCTCGAGACTAATG-1	16656	SU-L-001	7	81.4749	16.523	64402	Lung tumor	CD45-/CD45+CD3+		epithelial	tumor	tumor
16656#ATCCTCGAGTTGAATG-1	16656	SU-L-001	12	203.23	19.606	35924	Lung tumor	CD45-/CD45+CD3+		immune	cd8+ t	cd8+ t
16656#ATCCTCGCATGGGTGA-1	16656	SU-L-001	5	42.5085	15.848	75278	Lung tumor	CD45-/CD45+CD3+		epithelial	tumor	tumor
16656#ATCCTCGTCGTGATAC-1	16656	SU-L-001	0	0	17.978	1619	Lung tumor	CD45-/CD45+CD3+		immune	mac	momac1
16656#ATCCTGCCATGGTAAA-1	16656	SU-L-001	3	11.8388	17.732	30597	Lung tumor	CD45-/CD45+CD3+		epithelial	tumor	tumor
16656#ATCCTGCGTATGAAGT-1	16656	SU-L-001	4	25.4686	12.373	43024	Lung tumor	CD45-/CD45+CD3+		immune	mono	tissue cd14+ mono
16656#ATCGAGTAGCTTTCCC-1	16656	SU-L-001	0	0	18.151	8273	Lung tumor	CD45-/CD45+CD3+	SU-L-001:clone_111	immune	cd4+ t	cd4+ t
16656#ATCGAGTAGGCAAGCT-1	16656	SU-L-001	6	61.0939	13.433	42817	Lung tumor	CD45-/CD45+CD3+		epithelial	tumor	tumor
16656#ATCGAGTAGTACAGAT-1	16656	SU-L-001	1	0	15.031	41845	Lung tumor	CD45-/CD45+CD3+	SU-L-001:clone_76	immune	dc	dc3
16656#ATCGAGTAGTCCTTCC-1	16656	SU-L-001	4	25.4686	19.2	50736	Lung tumor	CD45-/CD45+CD3+		epithelial	tumor	tumor
16656#ATCGAGTCAACGTAGG-1	16656	SU-L-001	14	260.087	12.894	69028	Lung tumor	CD45-/CD45+CD3+		epithelial	tumor	tumor
16656#ATGCATGGTGGCCTCA-1	16656	SU-L-001	3	11.8388	15.686	63991	Lung tumor	CD45-/CD45+CD3+		immune	mac	alvmac
16656#ATGCATGTCGTCTAGA-1	16656	SU-L-001	2	1.80864	12.676	14642	Lung tumor	CD45-/CD45+CD3+		stromal	endothelial	endothelial
16656#ATGGATCAGATCTAAG-1	16656	SU-L-001	0	0	17.808	7585	Lung tumor	CD45-/CD45+CD3+	SU-L-001:clone_67	epithelial	lung epithelial	nc_low_quality
16656#ATGGATCAGCGAATAT-1	16656	SU-L-001	0	0	24.01	15694	Lung tumor	CD45-/CD45+CD3+		immune	cd8+ t	cd8+ t
16656#ATGGATCCACAGTTCA-1	16656	SU-L-001	3	11.8388	21.115	20811	Lung tumor	CD45-/CD45+CD3+		immune	cd4+ t	cd4+ t
16656#ATGGATCTCCAAGAGG-1	16656	SU-L-001	5	42.5085	17.498	64883	Lung tumor	CD45-/CD45+CD3+		epithelial	tumor	tumor
16656#ATGGATCTCCCAGCGA-1	16656	SU-L-001	8	103.397	20.249	22455	Lung tumor	CD45-/CD45+CD3+		immune	cd8+ t	cd8+ t
16656#ATGTACGAGTTAGAGT-1	16656	SU-L-001	1	0	20.61	9501	Lung tumor	CD45-/CD45+CD3+		immune	cd8+ t	cd8+ t
16656#ATGTACGGTTATCGAC-1	16656	SU-L-001	4	25.4686	13.88	32469	Lung tumor	CD45-/CD45+CD3+		epithelial	lung epithelial	nc_low_quality
16656#ATGTACGGTTCTCGAA-1	16656	SU-L-001	20	323.306	15.627	23481	Lung tumor	CD45-/CD45+CD3+		epithelial	lung epithelial	nc_low_quality
16656#ATGTACGTCACATTCT-1	16656	SU-L-001	3	11.8388	21.152	1700	Lung tumor	CD45-/CD45+CD3+		immune	cd8+ t	cd8+ t
16656#ATGTCGAAGGTAAGTT-1	16656	SU-L-001	2	1.80864	12.022	28371	Lung tumor	CD45-/CD45+CD3+		stromal	fibroblast	fibroblast
16656#ATGTCGAAGTTAGAGT-1	16656	SU-L-001	3	11.8388	15.484	79600	Lung tumor	CD45-/CD45+CD3+		epithelial	tumor	tumor
16656#ATGTCGACAAACTACC-1	16656	SU-L-001	1	0	14.827	15484	Lung tumor	CD45-/CD45+CD3+		epithelial	lung epithelial	nc_low_quality
16656#ATGTCGATCGGAGTTT-1	16656	SU-L-001	3	11.8388	10.682	71829	Lung tumor	CD45-/CD45+CD3+	SU-L-001:clone_144	epithelial	tumor	tumor
16656#ATGTCGATCGGGATCC-1	16656	SU-L-001	1	0	17.945	25810	Lung tumor	CD45-/CD45+CD3+		immune	cd4+ t	cd4+ t
16656#ATGTCGATCTATCTAC-1	16656	SU-L-001	1	0	11.288	7582	Lung tumor	CD45-/CD45+CD3+	SU-L-001:clone_122	epithelial	lung epithelial	ciliated
16656#ATGTCTTAGAGCAGCT-1	16656	SU-L-001	4	25.4686	10.047	79619	Lung tumor	CD45-/CD45+CD3+		epithelial	tumor	tumor
16656#ATGTCTTCAGTGGTCC-1	16656	SU-L-001	2	1.80864	13.873	16434	Lung tumor	CD45-/CD45+CD3+		epithelial	lung epithelial	nc_low_quality
16656#ATGTCTTGTCCTTATT-1	16656	SU-L-001	3	11.8388	11.008	3913	Lung tumor	CD45-/CD45+CD3+		epithelial	lung epithelial	nc_low_quality
16656#ATGTTTCAGTAATGTG-1	16656	SU-L-001	4	25.4686	13.346	22569	Lung tumor	CD45-/CD45+CD3+		immune	cd4+ t	cd4+ t
16656#ATGTTTCCAGGGCTTC-1	16656	SU-L-001	0	0	8.414	14653	Lung tumor	CD45-/CD45+CD3+		epithelial	lung epithelial	nc_low_quality
16656#ATGTTTCTCGTTGTTT-1	16656	SU-L-001	3	11.8388	17.617	48455	Lung tumor	CD45-/CD45+CD3+		epithelial	tumor	tumor
16656#ATGTTTCTCTTAATCC-1	16656	SU-L-001	4	25.4686	12.277	58634	Lung tumor	CD45-/CD45+CD3+		epithelial	tumor	tumor
16656#ATTACCTAGTCGTACT-1	16656	SU-L-001	4	25.4686	15.711	22852	Lung tumor	CD45-/CD45+CD3+	SU-L-001:clone_166	epithelial	tumor	tumor
16656#ATTACCTCAAATGCTC-1	16656	SU-L-001	7	81.4749	13.138	26177	Lung tumor	CD45-/CD45+CD3+		epithelial	tumor	tumor
16656#ATTACCTTCGTGAGTT-1	16656	SU-L-001	0	0	18.039	26184	Lung tumor	CD45-/CD45+CD3+		immune	mac	momac1
16656#ATTACTCAGTTGCTTG-1	16656	SU-L-001	1	0	14.075	13439	Lung tumor	CD45-/CD45+CD3+		epithelial	lung epithelial	alveolar
16656#ATTACTCGTTAGTAGA-1	16656	SU-L-001	1	0	13.076	9892	Lung tumor	CD45-/CD45+CD3+	SU-L-001:clone_16	epithelial	tumor	tumor
16656#ATTCGTTTCAACACGT-1	16656	SU-L-001	3	11.8388	13.325	32829	Lung tumor	CD45-/CD45+CD3+		epithelial	tumor	tumor
16656#ATTCGTTTCCGATGCG-1	16656	SU-L-001	6	61.0939	18.883	35832	Lung tumor	CD45-/CD45+CD3+		epithelial	tumor	tumor
16656#ATTCGTTTCGGTACTA-1	16656	SU-L-001	6	61.0939	17.669	69116	Lung tumor	CD45-/CD45+CD3+		epithelial	tumor	tumor
16656#ATTGTCTCATCGCTAA-1	16656	SU-L-001	1	0	15.743	3468	Lung tumor	CD45-/CD45+CD3+		epithelial	tumor	tumor
16656#ATTGTGGAGATTGACA-1	16656	SU-L-001	0	0	10.768	8396	Lung tumor	CD45-/CD45+CD3+		epithelial	lung epithelial	nc_low_quality
16656#ATTGTGGCAGATGGCA-1	16656	SU-L-001	4	25.4686	17.24	27139	Lung tumor	CD45-/CD45+CD3+		epithelial	tumor	tumor
16656#ATTGTGGCATACTGCA-1	16656	SU-L-001	4	25.4686	14.17	35297	Lung tumor	CD45-/CD45+CD3+		epithelial	tumor	tumor
16656#ATTTGTCGTACGGATG-1	16656	SU-L-001	0	0	16.135	5752	Lung tumor	CD45-/CD45+CD3+		epithelial	lung epithelial	alveolar
16656#CAAAGCTAGGTCTTGT-1	16656	SU-L-001	5	42.5085	20.109	31398	Lung tumor	CD45-/CD45+CD3+		immune	cd4+ t	cd4+ t
16656#CAACCAAAGACCCTAT-1	16656	SU-L-001	2	1.80864	17.072	7735	Lung tumor	CD45-/CD45+CD3+		epithelial	lung epithelial	nc_low_quality
16656#CAACCAAGTACCCACG-1	16656	SU-L-001	2	1.80864	20.067	30623	Lung tumor	CD45-/CD45+CD3+		immune	cd4+ t	cd4+ t
16656#CAACCAATCTCTCAAT-1	16656	SU-L-001	1	0	16.325	3635	Lung tumor	CD45-/CD45+CD3+		epithelial	lung epithelial	alveolar
16656#CAACGGCAGGGAGTTC-1	16656	SU-L-001	0	0	15.347	2227	Lung tumor	CD45-/CD45+CD3+		stromal	fibroblast	fibroblast
16656#CAACGGCAGGGCATTG-1	16656	SU-L-001	9	126.668	9.259	52341	Lung tumor	CD45-/CD45+CD3+		epithelial	tumor	tumor
16656#CAACGGCAGTCGAGCA-1	16656	SU-L-001	5	42.5085	12.358	26005	Lung tumor	CD45-/CD45+CD3+		stromal	fibroblast	fibroblast
16656#CAACGGCCAATAGCGG-1	16656	SU-L-001	22	323.306	14.818	68018	Lung tumor	CD45-/CD45+CD3+		epithelial	lung epithelial	secretory
16656#CAACGGCCAGCCGAAA-1	16656	SU-L-001	0	0	14.374	2180	Lung tumor	CD45-/CD45+CD3+		epithelial	tumor	tumor
16656#CAACGGCGTAACAATG-1	16656	SU-L-001	0	0	4.288	14669	Lung tumor	CD45-/CD45+CD3+		epithelial	lung epithelial	nc_low_quality
16656#CAACGGCGTGTCGTCG-1	16656	SU-L-001	9	126.668	14.27	73132	Lung tumor	CD45-/CD45+CD3+	SU-L-001:clone_91	stromal	fibroblast	fibroblast
16656#CAACGGCTCACATTCT-1	16656	SU-L-001	0	0	16.832	1672	Lung tumor	CD45-/CD45+CD3+		epithelial	tumor	tumor
16656#CAACGTACATGGTAAA-1	16656	SU-L-001	3	11.8388	14.079	1516	Lung tumor	CD45-/CD45+CD3+	SU-L-001:clone_51	epithelial	tumor	tumor
16656#CAACGTAGTAAACGTA-1	16656	SU-L-001	6	61.0939	13.144	33521	Lung tumor	CD45-/CD45+CD3+		epithelial	tumor	tumor
16656#CAAGAAAAGTGAAGGA-1	16656	SU-L-001	14	260.087	11.941	39917	Lung tumor	CD45-/CD45+CD3+		epithelial	tumor	tumor
16656#CAAGAAATCCGGAAAG-1	16656	SU-L-001	16	318.966	12.118	27286	Lung tumor	CD45-/CD45+CD3+		epithelial	tumor	tumor
16656#CAAGCTACAACTCCCT-1	16656	SU-L-001	3	11.8388	13.621	9769	Lung tumor	CD45-/CD45+CD3+		epithelial	lung epithelial	nc_low_quality
16656#CAAGCTACAGTAACGG-1	16656	SU-L-001	1	0	16.222	10170	Lung tumor	CD45-/CD45+CD3+		immune	cd4+ t	cd4+ t
16656#CAAGCTAGTAGATTAG-1	16656	SU-L-001	6	61.0939	16.899	49442	Lung tumor	CD45-/CD45+CD3+	SU-L-001:clone_23	epithelial	tumor	tumor
16656#CAAGCTATCATCATGG-1	16656	SU-L-001	2	1.80864	16.678	10413	Lung tumor	CD45-/CD45+CD3+		stromal	fibroblast	fibroblast
16656#CAAGCTATCCTTCGAC-1	16656	SU-L-001	9	126.668	14.057	71533	Lung tumor	CD45-/CD45+CD3+	SU-L-001:clone_46	epithelial	tumor	tumor
16656#CAAGGCCAGAGCGAAA-1	16656	SU-L-001	1	0	21.472	2088	Lung tumor	CD45-/CD45+CD3+		immune	cd8+ t	cd8+ t
16656#CAAGGCCTCAGTCACA-1	16656	SU-L-001	0	0	4.998	54626	Lung tumor	CD45-/CD45+CD3+		immune	cd8+ t	cd8+ t
16656#CAAGGCCTCCCGCAAG-1	16656	SU-L-001	1	0	17.666	20775	Lung tumor	CD45-/CD45+CD3+		immune	cd4+ t	cd4+ t
16656#CAAGGCCTCGCCACTT-1	16656	SU-L-001	8	103.397	11.498	57050	Lung tumor	CD45-/CD45+CD3+		epithelial	tumor	tumor
16656#CAATCCCAGATCGCCC-1	16656	SU-L-001	1	0	18.88	22107	Lung tumor	CD45-/CD45+CD3+		stromal	endothelial	endothelial
16656#CAATCCCCAATGGCTT-1	16656	SU-L-001	0	0	4.28	1471	Lung tumor	CD45-/CD45+CD3+		immune	plasma	plasma
16656#CAATCCCGTACGACCC-1	16656	SU-L-001	5	42.5085	19.514	23791	Lung tumor	CD45-/CD45+CD3+		epithelial	tumor	tumor
16656#CAATCCCGTTAACTCG-1	16656	SU-L-001	8	103.397	17.496	7871	Lung tumor	CD45-/CD45+CD3+		immune	cd4+ t	cd4+ t
16656#CAATCCCTCAAGGCCC-1	16656	SU-L-001	3	11.8388	14.321	51528	Lung tumor	CD45-/CD45+CD3+	SU-L-001:clone_56	epithelial	tumor	tumor
16656#CACAACACATTCTTTG-1	16656	SU-L-001	1	0	27.884	9630	Lung tumor	CD45-/CD45+CD3+	SU-L-001:clone_7	immune	cd4+ t	cd4+ t
16656#CACAACAGTCAGTGCC-1	16656	SU-L-001	6	61.0939	12.49	22361	Lung tumor	CD45-/CD45+CD3+		epithelial	lung epithelial	nc_low_quality
16656#CACAACATCAATCGTG-1	16656	SU-L-001	0	0	6.579	28416	Lung tumor	CD45-/CD45+CD3+		epithelial	lung epithelial	nc_low_quality
16656#CACAGATAGATCACCT-1	16656	SU-L-001	2	1.80864	21.055	19441	Lung tumor	CD45-/CD45+CD3+		immune	cd8+ t	cd8+ t
16656#CACAGATCACGACGAA-1	16656	SU-L-001	1	0	12.026	25992	Lung tumor	CD45-/CD45+CD3+	SU-L-001:clone_115	immune	mac	momac1
16656#CACAGATGTGCTGGCT-1	16656	SU-L-001	7	81.4749	17.156	50858	Lung tumor	CD45-/CD45+CD3+	SU-L-001:clone_71	epithelial	tumor	tumor
16656#CACATGAAGCCTGTAT-1	16656	SU-L-001	0	0	10.264	3466	Lung tumor	CD45-/CD45+CD3+		stromal	endothelial	endothelial
16656#CACCACTCACAAGTGG-1	16656	SU-L-001	2	1.80864	15.323	13953	Lung tumor	CD45-/CD45+CD3+		immune	mac	momac1
16656#CACCACTCACCGTCTT-1	16656	SU-L-001	0	0	14.774	11514	Lung tumor	CD45-/CD45+CD3+		immune	mono	tissue cd14+ mono
16656#CACCACTGTCAGAAGC-1	16656	SU-L-001	2	1.80864	10.677	25327	Lung tumor	CD45-/CD45+CD3+		epithelial	lung epithelial	nc_low_quality
16656#CACCACTGTCAGGCTC-1	16656	SU-L-001	3	11.8388	15.732	33459	Lung tumor	CD45-/CD45+CD3+		epithelial	tumor	tumor
16656#CACCTGTAGAACGACC-1	16656	SU-L-001	1	0	14.112	26726	Lung tumor	CD45-/CD45+CD3+	SU-L-001:clone_45	epithelial	tumor	tumor
16656#CACCTGTCATAGGCGA-1	16656	SU-L-001	4	25.4686	19.899	2424	Lung tumor	CD45-/CD45+CD3+		stromal	fibroblast	fibroblast
16656#CACCTGTGTACGGAGT-1	16656	SU-L-001	3	11.8388	15.884	43289	Lung tumor	CD45-/CD45+CD3+		epithelial	tumor	tumor
16656#CACCTGTTCCAAGTCA-1	16656	SU-L-001	12	203.23	13.714	60512	Lung tumor	CD45-/CD45+CD3+		immune	mac	momac1
16656#CACCTTGAGCAGAAAG-1	16656	SU-L-001	14	260.087	15.877	60027	Lung tumor	CD45-/CD45+CD3+		epithelial	tumor	tumor
16656#CACCTTGGTGGGTAGT-1	16656	SU-L-001	3	11.8388	16.112	48656	Lung tumor	CD45-/CD45+CD3+	SU-L-001:clone_77	epithelial	tumor	tumor
[truncated: 82,933 more rows]

## Sheet: Lung_PBMC
Table S2. Summary of single-cell profiles, related to Figure 1.
[truncated: 41,588 more rows]

[truncated: 1 more sheets: Lung_Myeloid]
