# Supplementary material for: Clonal lineage tracing of innate immune cells in human cancer
Source: Cancer Cell. Author manuscript; Available in PMC 2026 Jun 27. (PMC13309241; doi:10.1016/j.ccell.2026.05.006)
Supplement: Table S3 [file NIHMS2184724-supplement-Table_S3.xlsx]

## Sheet: DC3_Mac_diff
Table S3. Summary of differentially expressed genes in biased monocytes, related to Figure 4
Gene	Pvalue	log2FC	PCT.DC3	PCT.Mac	Adjusted_pvalue
EREG	0	3.42589	0.861	0.255	0
IER3	0	2.30509	0.939	0.427	0
LST1	3.97526e-296	-1.5381	0.94	0.963	1.33807e-291
FTL	1.53479e-293	-0.969365	1	1	5.16611e-289
IL1B	3.46115e-274	2.03086	0.964	0.615	1.16502e-269
VEGFA	2.61459e-255	3.68485	0.605	0.06	8.80071e-251
CXCL8	1.06952e-249	2.58443	0.877	0.434	3.59999e-245
RPS19	1.57708e-247	-0.895917	0.998	0.998	5.30846e-243
GPR183	1.83573e-246	1.92726	0.91	0.397	6.17907e-242
OLR1	5.17335e-243	2.86358	0.724	0.17	1.74135e-238
AREG	4.96247e-240	2.73245	0.823	0.344	1.67037e-235
CREM	1.29579e-236	2.43832	0.749	0.202	4.36164e-232
CXCL3	5.64114e-216	2.9965	0.72	0.226	1.89881e-211
PNRC1	8.72029e-215	1.42817	0.978	0.685	2.93525e-210
CXCL2	2.24801e-213	2.19131	0.869	0.412	7.56681e-209
NLRP3	2.09961e-198	2.10679	0.788	0.292	7.06729e-194
THBS1	5.13067e-196	2.41341	0.749	0.289	1.72698e-191
VCAN	8.12268e-196	1.79928	0.84	0.368	2.7341e-191
VIM	5.3579e-189	1.18512	0.985	0.85	1.80347e-184
SLC2A3	2.72177e-188	1.64608	0.865	0.399	9.16148e-184
BTG1	4.09514e-182	1.1404	0.982	0.825	1.37842e-177
IVNS1ABP	3.03309e-181	2.36851	0.615	0.135	1.02094e-176
NR4A3	3.80211e-181	2.51937	0.594	0.125	1.27979e-176
CCL20	5.71695e-181	3.38183	0.599	0.153	1.92433e-176
GK	9.54739e-181	2.38309	0.638	0.164	3.21365e-176
SRGN	3.22823e-177	0.969387	0.999	0.976	1.08662e-172
C15orf48	5.97018e-175	3.0878	0.571	0.125	2.00956e-170
PLAUR	2.63406e-167	1.33592	0.959	0.661	8.86624e-163
SOD2	1.70838e-166	1.21841	0.978	0.752	5.75041e-162
AIF1	6.22146e-166	-0.865996	0.977	0.982	2.09414e-161
THBD	4.92063e-164	2.70026	0.551	0.119	1.65628e-159
MXD1	6.17638e-163	1.93781	0.699	0.233	2.07897e-158
IL1RN	8.69817e-160	2.79972	0.547	0.121	2.92781e-155
ELL2	3.24061e-158	2.45634	0.525	0.101	1.09079e-153
PTGS2	1.71871e-157	2.36766	0.593	0.157	5.78518e-153
RGCC	8.73611e-155	2.16506	0.631	0.187	2.94058e-150
GAPDH	1.65144e-150	0.952534	0.988	0.899	5.55875e-146
PPIF	9.07656e-149	2.33937	0.543	0.127	3.05517e-144
NFKBIA	3.16885e-147	0.913855	0.994	0.876	1.06664e-142
ZNF331	9.21853e-147	1.99596	0.591	0.161	3.10296e-142
HIF1A	5.83857e-143	1.86147	0.686	0.25	1.96526e-138
PHLDA1	4.06887e-141	3.21251	0.406	0.05	1.36958e-136
THAP2	1.17129e-136	2.61263	0.463	0.088	3.94257e-132
TNFAIP3	5.47486e-136	1.08627	0.94	0.612	1.84284e-131
PDE4B	1.43614e-134	1.65614	0.628	0.195	4.83405e-130
CDKN1A	4.40696e-134	1.44949	0.722	0.279	1.48338e-129
OSM	3.97152e-131	2.16858	0.484	0.105	1.33681e-126
HBEGF	5.99056e-130	1.68979	0.646	0.237	2.01642e-125
TPM4	1.72579e-128	1.58461	0.649	0.238	5.80903e-124
TGIF1	4.25898e-128	1.93017	0.526	0.132	1.43357e-123
ATP1B3	1.3461e-127	1.38449	0.875	0.531	4.53098e-123
LUCAT1	1.99268e-127	4.40081	0.307	0.014	6.70736e-123
CD44	2.4268e-124	1.1047	0.921	0.583	8.16861e-120
REL	2.7652e-120	1.31426	0.774	0.36	9.30767e-116
ATP13A3	1.88181e-119	2.16688	0.452	0.097	6.33416e-115
LDHA	2.49289e-118	1.3226	0.836	0.468	8.39108e-114
SAMSN1	9.22549e-118	1.06675	0.927	0.615	3.1053e-113
IFITM3	1.78913e-116	-1.61184	0.571	0.764	6.0222e-112
COTL1	2.5885e-113	-0.845504	0.949	0.936	8.71288e-109
LYZ	1.1689e-112	0.787199	0.994	0.96	3.93451e-108
ALOX5AP	4.43042e-112	2.00474	0.539	0.172	1.49128e-107
DUSP4	5.28333e-112	4.14444	0.282	0.016	1.77837e-107
NFKB1	1.10288e-111	2.05974	0.489	0.132	3.71229e-107
B3GNT5	1.1928e-111	2.90064	0.325	0.036	4.01497e-107
S100A12	1.88225e-111	1.41913	0.504	0.132	6.33566e-107
G0S2	3.31083e-111	1.40322	0.763	0.411	1.11442e-106
MCEMP1	3.90657e-111	2.20596	0.42	0.088	1.31495e-106
SLC25A37	7.41369e-111	1.57688	0.604	0.215	2.49545e-106
SKIL	1.36222e-110	2.10857	0.45	0.108	4.58525e-106
LITAF	5.10822e-110	1.14532	0.831	0.46	1.71943e-105
IL1A	1.6741e-109	3.69883	0.309	0.031	5.63502e-105
DUSP2	1.21223e-107	0.904043	0.852	0.446	4.08036e-103
LMNA	2.61357e-105	1.88458	0.513	0.161	8.79728e-101
ICAM1	2.71965e-102	1.46384	0.567	0.2	9.15436e-98
S100A8	3.56376e-100	0.911472	0.932	0.684	1.19956e-95
ATP2B1	3.65349e-100	1.26867	0.696	0.315	1.22976e-95
MCL1	1.82014e-99	0.735323	0.974	0.765	6.12658e-95
PRMT9	2.24799e-99	2.04258	0.377	0.073	7.56673e-95
CD99	3.30836e-99	1.38769	0.531	0.167	1.11359e-94
PSAP	3.53558e-99	-0.686743	0.955	0.943	1.19008e-94
CTSS	5.13104e-99	-0.767373	0.929	0.942	1.72711e-94
NFE2L2	1.03327e-98	1.14791	0.745	0.366	3.47799e-94
S100A9	2.201e-98	0.976196	0.965	0.86	7.40856e-94
RAB31	5.9168e-98	1.23472	0.669	0.278	1.99159e-93
TIPARP	6.9591e-98	1.95824	0.381	0.078	2.34243e-93
IFITM2	3.07708e-97	-1.66589	0.618	0.724	1.03575e-92
CLEC5A	9.06989e-97	3.64947	0.256	0.017	3.05293e-92
FCGR3A	1.4599e-95	-1.70924	0.382	0.631	4.91403e-91
FOS	9.86297e-95	-0.868799	0.814	0.932	3.31988e-90
NR4A2	2.21846e-94	0.997213	0.801	0.423	7.46733e-90
GPR84	4.09705e-94	3.18737	0.268	0.025	1.37907e-89
ZC3H12A	7.30254e-94	2.10345	0.338	0.058	2.45803e-89
MMP19	1.38426e-93	2.74176	0.315	0.05	4.65943e-89
PLSCR1	1.47945e-93	1.05092	0.696	0.301	4.97983e-89
CAPG	1.62431e-93	1.10398	0.681	0.297	5.46743e-89
FCGR2B	3.14426e-93	2.75649	0.295	0.039	1.05836e-88
FOSB	5.87346e-93	0.910018	0.871	0.513	1.97701e-88
TMSB4X	1.10227e-90	-0.402528	0.999	1	3.71024e-86
SLC16A10	2.87099e-90	4.47719	0.23	0.012	9.66376e-86
PFKFB3	1.32521e-89	1.23845	0.591	0.229	4.46065e-85
DSE	2.13832e-89	1.50417	0.439	0.121	7.1976e-85
CD14	6.44466e-89	1.02278	0.771	0.402	2.16927e-84
CHMP1B	6.75306e-89	1.31079	0.7	0.352	2.27308e-84
GNA15	8.54168e-89	1.97397	0.354	0.073	2.87513e-84
IL10	3.75192e-88	2.64448	0.309	0.052	1.2629e-83
RHOB	1.97363e-87	-1.84567	0.359	0.595	6.64324e-83
TGFBI	3.72037e-87	1.2542	0.617	0.262	1.25227e-82
CST3	4.23977e-87	-0.583042	0.991	0.987	1.42711e-82
CD93	4.10806e-86	1.44271	0.493	0.162	1.38277e-81
ETS2	4.50866e-86	1.02298	0.765	0.403	1.51762e-81
AQP9	2.2906e-85	1.66715	0.45	0.143	7.71016e-81
PIM3	1.95955e-84	1.32937	0.557	0.222	6.59585e-80
ACSL3	2.01505e-84	1.98423	0.369	0.09	6.78267e-80
SYAP1	2.95484e-84	1.26559	0.563	0.216	9.94601e-80
PPP1R15B	1.13224e-83	1.56823	0.423	0.12	3.81113e-79
SELK	2.82339e-83	1.21967	0.725	0.383	9.50354e-79
TREM1	2.21977e-82	1.1616	0.619	0.27	7.47174e-78
PNPLA8	2.07774e-81	1.39494	0.468	0.152	6.99368e-77
PMP22	1.0099e-79	3.03302	0.253	0.033	3.39932e-75
NAP1L1	2.25958e-79	-1.13859	0.748	0.779	7.60576e-75
SLC7A5	6.60163e-79	2.64964	0.251	0.031	2.22211e-74
KDM6B	8.66266e-79	1.05003	0.642	0.292	2.91585e-74
NRG1	2.47717e-78	2.63482	0.239	0.025	8.33817e-74
MAFF	5.69467e-78	1.79662	0.341	0.079	1.91683e-73
EMP1	6.21699e-78	3.1316	0.246	0.031	2.09264e-73
PKM	7.14042e-78	0.931994	0.769	0.43	2.40347e-73
RHOH	8.76441e-78	2.67957	0.252	0.033	2.9501e-73
WTAP	5.35659e-77	1.43005	0.579	0.249	1.80303e-72
ACTN1	6.36324e-77	2.0143	0.302	0.059	2.14187e-72
CD52	7.29518e-77	-1.10471	0.789	0.823	2.45556e-72
FOSL2	1.3122e-76	1.01608	0.646	0.294	4.41687e-72
EMB	2.24531e-76	1.67877	0.294	0.053	7.55772e-72
IL13RA1	3.0032e-76	1.43718	0.365	0.092	1.01088e-71
SERPINB9	3.10309e-76	1.16899	0.654	0.319	1.0445e-71
CFD	4.94892e-76	-1.27108	0.576	0.706	1.66581e-71
MAP3K8	1.82061e-75	0.975903	0.726	0.387	6.12818e-71
ABL2	4.76544e-75	2.07422	0.309	0.065	1.60405e-70
ARHGAP18	1.26552e-74	1.78932	0.326	0.074	4.25975e-70
BNIP3L	2.47185e-74	1.24919	0.619	0.29	8.32025e-70
BHLHE40	6.34678e-74	1.32883	0.431	0.138	2.13633e-69
TNFAIP8	7.5888e-74	1.45978	0.419	0.133	2.55439e-69
FLOT1	9.84386e-74	1.36754	0.398	0.117	3.31344e-69
CSRNP1	2.06889e-73	1.22805	0.446	0.148	6.9639e-69
BASP1	4.65519e-73	1.60847	0.495	0.206	1.56694e-68
IL1R2	9.97425e-73	2.16402	0.312	0.073	3.35733e-68
PPA1	1.01289e-72	1.11078	0.533	0.215	3.40939e-68
S100A10	1.72526e-72	0.717914	0.967	0.839	5.80721e-68
PHLDA2	2.43542e-70	2.35399	0.264	0.047	8.19762e-66
NFKBID	2.6494e-70	1.2227	0.432	0.143	8.91788e-66
GPCPD1	3.4306e-70	1.16902	0.539	0.222	1.15474e-65
ANPEP	4.23989e-69	2.0818	0.283	0.06	1.42715e-64
TUBB4B	4.40956e-69	1.4491	0.382	0.117	1.48426e-64
CKLF	4.4126e-69	1.01544	0.629	0.3	1.48528e-64
RGS1	3.18577e-68	1.19614	0.621	0.319	1.07233e-63
LPXN	3.29321e-68	1.62713	0.324	0.08	1.1085e-63
ARL5B	8.2511e-68	1.15103	0.472	0.177	2.77732e-63
FNDC3B	1.96298e-67	1.95318	0.298	0.07	6.6074e-63
UQCRB	3.97388e-67	-0.655407	0.929	0.887	1.33761e-62
INSIG1	4.62467e-67	1.2225	0.516	0.216	1.55666e-62
HMGA1	7.19189e-67	1.53173	0.326	0.084	2.42079e-62
JMJD1C	8.44812e-67	1.02681	0.562	0.241	2.84364e-62
FCGR2A	1.43438e-66	1.03336	0.65	0.334	4.82811e-62
XBP1	1.94054e-66	0.852281	0.684	0.339	6.53186e-62
CSF2RA	2.43987e-65	1.33737	0.381	0.119	8.21259e-61
SATB1	5.51461e-65	1.77208	0.289	0.066	1.85622e-60
AC058791.1	1.12147e-64	2.7231	0.215	0.029	3.77487e-60
ENO1	1.66795e-64	0.796697	0.857	0.57	5.61434e-60
MIR3945HG	3.39877e-63	1.42891	0.364	0.115	1.14402e-58
ZNF267	4.00591e-63	1.37779	0.38	0.125	1.34839e-58
ARL4C	5.42758e-63	1.20512	0.341	0.097	1.82692e-58
RPS14	1.84627e-62	-0.340912	0.998	0.996	6.21455e-58
PRDM1	6.71742e-62	1.4719	0.323	0.09	2.26108e-57
BZW1	9.11257e-62	0.996781	0.55	0.245	3.06729e-57
GSN	9.49002e-62	1.09078	0.369	0.113	3.19434e-57
GPR132	1.06217e-61	1.81865	0.251	0.049	3.57527e-57
SMIM3	2.8573e-61	2.14278	0.231	0.04	9.61768e-57
EZR	4.26283e-61	0.946603	0.567	0.264	1.43487e-56
MRC1	4.3921e-61	1.67635	0.299	0.079	1.47838e-56
SFPQ	5.81574e-61	0.894968	0.588	0.272	1.95758e-56
SPAG9	7.08354e-61	1.33923	0.331	0.094	2.38432e-56
UPP1	8.06922e-61	0.814023	0.722	0.401	2.7161e-56
SYTL3	1.81266e-60	2.5246	0.206	0.029	6.1014e-56
KYNU	5.84376e-60	0.953424	0.557	0.259	1.96701e-55
SERPINB2	7.32185e-60	4.95554	0.162	0.011	2.46453e-55
EIF5	1.1344e-59	0.834388	0.614	0.295	3.81841e-55
IL7R	1.86253e-59	2.1951	0.238	0.047	6.26928e-55
RPL27A	1.98299e-59	-0.373736	0.994	0.991	6.67474e-55
BTG3	5.29078e-59	2.21455	0.227	0.042	1.78088e-54
ADAM8	6.48098e-59	2.09335	0.219	0.037	2.1815e-54
TRAF1	1.00717e-58	3.23418	0.171	0.015	3.39014e-54
HSPA5	4.36794e-58	1.07322	0.524	0.236	1.47025e-53
ABI3	5.10405e-58	-2.11333	0.183	0.385	1.71802e-53
FAM107B	5.72425e-58	1.39204	0.304	0.083	1.92678e-53
PLXDC2	7.02328e-58	1.06324	0.401	0.14	2.36404e-53
SDC4	1.1689e-57	1.96524	0.232	0.045	3.93453e-53
RNASE6	4.17139e-57	0.711849	0.588	0.272	1.40409e-52
CCNH	6.85988e-57	1.03659	0.511	0.231	2.30903e-52
TPT1	1.20438e-56	0.368687	0.998	0.989	4.05393e-52
DNAJB6	1.58014e-56	0.859319	0.597	0.289	5.31874e-52
GPX1	3.94777e-56	0.46335	0.971	0.787	1.32882e-51
FAM26F	6.38228e-56	-1.17915	0.447	0.612	2.14828e-51
NAMPT	1.03081e-55	0.560681	0.988	0.851	3.4697e-51
F13A1	1.04073e-55	1.55758	0.224	0.042	3.50309e-51
HEXB	1.43826e-55	0.914089	0.464	0.187	4.84119e-51
PNP	1.63671e-55	1.91826	0.246	0.057	5.50917e-51
CD69	3.77634e-55	1.42851	0.355	0.124	1.27112e-50
B2M	4.8566e-55	-0.304528	1	0.999	1.63473e-50
MGAT4A	7.28681e-55	1.92279	0.231	0.047	2.45274e-50
TXNIP	1.21286e-54	-1.0778	0.525	0.696	4.08249e-50
C1QA	1.47188e-54	-1.98227	0.308	0.498	4.95434e-50
RALA	1.95871e-54	1.65191	0.272	0.072	6.59302e-50
SERTAD1	2.52444e-54	1.37633	0.311	0.093	8.49726e-50
MAT2A	8.48549e-54	0.919446	0.491	0.213	2.85621e-49
PDIA3	8.7054e-54	0.798094	0.617	0.313	2.93024e-49
BTG2	1.14497e-53	0.831816	0.533	0.248	3.85395e-49
CCND2	1.1782e-53	2.75986	0.153	0.012	3.96581e-49
RP11-138A9.1	1.44336e-53	1.64645	0.253	0.061	4.85835e-49
TOB1	2.22949e-53	1.55348	0.28	0.077	7.50445e-49
SEMA6B	2.78004e-53	2.8542	0.173	0.022	9.35763e-49
SLC44A1	3.26522e-53	1.75426	0.241	0.056	1.09907e-48
SERPINB1	3.82489e-53	0.799988	0.728	0.437	1.28746e-48
RPS9	7.57483e-53	-0.312736	0.998	0.992	2.54969e-48
TRMT6	8.15294e-53	1.63726	0.244	0.057	2.74428e-48
MT-CO2	1.42057e-52	-0.420717	1	0.995	4.78165e-48
TYROBP	2.0541e-52	-0.31013	0.996	0.994	6.91411e-48
CST7	1.26165e-51	2.40442	0.184	0.028	4.24671e-47
EIF4A3	3.286e-51	1.1134	0.438	0.186	1.10607e-46
TCF7L2	9.65617e-51	-2.78274	0.066	0.24	3.25027e-46
ETF1	1.28767e-50	1.03953	0.382	0.143	4.3343e-46
HSPA1B	1.46446e-50	-1.46818	0.273	0.48	4.92936e-46
TOP1	3.27737e-50	0.826385	0.491	0.22	1.10316e-45
PTPN1	1.04817e-49	1.03244	0.408	0.165	3.52813e-45
AIM1	1.45547e-49	1.07945	0.327	0.109	4.8991e-45
GLUL	1.94852e-49	0.840727	0.853	0.628	6.55871e-45
TIMP1	2.23924e-49	1.18698	0.958	0.855	7.53729e-45
ITGA5	2.38193e-49	2.25739	0.176	0.026	8.01758e-45
LINC00152	3.17931e-49	1.22473	0.367	0.138	1.07016e-44
IL32	6.93596e-49	1.66061	0.289	0.093	2.33464e-44
MALT1	1.40797e-48	1.40061	0.279	0.084	4.73921e-44
RANBP2	1.44507e-48	1.49329	0.297	0.096	4.8641e-44
SDC2	1.63442e-48	2.22503	0.196	0.038	5.50144e-44
RNF145	1.8248e-48	0.981632	0.374	0.142	6.14229e-44
RP11-1143G9.4	1.85807e-48	0.480597	0.657	0.373	6.25428e-44
EHD1	2.06647e-48	1.19237	0.367	0.141	6.95573e-44
KCTD20	2.22462e-48	1.44009	0.248	0.064	7.48809e-44
CTB-61M7.2	2.35929e-48	1.17126	0.389	0.161	7.94136e-44
ETV3	5.43683e-48	1.96301	0.183	0.032	1.83004e-43
EIF4E	7.34145e-48	1.25497	0.352	0.132	2.47113e-43
TET2	7.47562e-48	1.00746	0.391	0.153	2.5163e-43
LINC01272	7.96084e-48	-1.27878	0.5	0.604	2.67962e-43
GABARAPL1	1.72924e-47	0.822957	0.45	0.195	5.82062e-43
SPINT2	2.32445e-47	0.925725	0.355	0.128	7.82409e-43
SDS	5.4252e-47	2.4723	0.175	0.03	1.82612e-42
LY6E	7.41932e-47	-1.42295	0.409	0.551	2.49734e-42
VAMP5	9.5923e-47	-1.11465	0.45	0.588	3.22877e-42
LIMS1	1.22444e-46	0.746138	0.704	0.417	4.12146e-42
B4GALT1	1.29834e-46	0.994572	0.385	0.154	4.37022e-42
CD163	1.32161e-46	0.844193	0.441	0.191	4.44853e-42
ANKRD28	1.48016e-46	0.989055	0.327	0.115	4.98223e-42
MYADM	2.52642e-46	0.906536	0.412	0.173	8.50393e-42
CLEC10A	3.64658e-46	1.29313	0.32	0.115	1.22744e-41
PURB	3.90107e-46	1.54978	0.237	0.063	1.3131e-41
JARID2	5.01075e-46	1.04092	0.35	0.132	1.68662e-41
CDKN1C	5.99963e-46	-3.52297	0.022	0.159	2.01947e-41
RNASE2	7.35698e-46	1.5745	0.234	0.062	2.47636e-41
PGK1	8.64255e-46	0.683212	0.77	0.485	2.90908e-41
FCER1A	1.32744e-45	3.43462	0.124	0.008	4.46816e-41
IL1RAP	1.52751e-45	1.53063	0.232	0.061	5.14158e-41
IRAK2	2.03201e-45	3.14006	0.126	0.009	6.83974e-41
LDLR	2.26945e-45	1.31017	0.23	0.059	7.63896e-41
RILPL2	2.74168e-45	0.651078	0.695	0.412	9.22849e-41
PLP2	3.1915e-45	0.721598	0.472	0.213	1.07426e-40
ARID5A	4.91499e-45	1.05645	0.326	0.118	1.65438e-40
RNF19B	5.93318e-45	1.68739	0.211	0.05	1.99711e-40
HMGB1	6.17381e-45	0.51109	0.859	0.6	2.07811e-40
RPL10	9.25037e-45	-0.260641	0.998	0.998	3.11367e-40
GRB2	1.5975e-44	0.71401	0.566	0.289	5.37718e-40
MIR4435-2HG	4.53886e-44	1.51825	0.258	0.078	1.52778e-39
PVRL2	4.73577e-44	1.82477	0.186	0.038	1.59406e-39
STK17A	4.96975e-44	1.45683	0.216	0.053	1.67282e-39
CFLAR	5.15451e-44	0.706282	0.665	0.38	1.73501e-39
EPB41L3	6.28873e-44	0.971743	0.359	0.141	2.11679e-39
HSPA1A	6.70841e-44	-1.27441	0.35	0.525	2.25805e-39
DDX3X	1.60838e-43	0.643323	0.653	0.365	5.41379e-39
SERINC5	1.61677e-43	1.4436	0.198	0.044	5.44203e-39
CLEC4E	1.7224e-43	0.599744	0.561	0.285	5.7976e-39
IL1R1	1.92746e-43	3.44976	0.121	0.009	6.48784e-39
SORL1	4.20254e-43	0.957223	0.298	0.101	1.41457e-38
FLT1	6.42737e-43	3.91596	0.117	0.008	2.16345e-38
DOCK10	1.0261e-42	1.13036	0.283	0.094	3.45386e-38
QSOX1	1.42897e-42	1.22558	0.248	0.073	4.8099e-38
RPL18A	1.46643e-42	-0.292724	0.995	0.994	4.936e-38
TAGLN2	2.07918e-42	0.595705	0.738	0.469	6.99852e-38
ZFYVE16	2.43766e-42	1.34292	0.265	0.085	8.20515e-38
RUNX1	2.65311e-42	0.996025	0.296	0.102	8.93038e-38
YBX3	2.66076e-42	0.701887	0.571	0.309	8.95613e-38
ITGAV	3.93169e-42	2.41829	0.151	0.023	1.32341e-37
FAM129A	4.7954e-42	1.32316	0.222	0.059	1.61413e-37
QPCT	5.93481e-42	1.47547	0.203	0.049	1.99766e-37
P4HB	7.53355e-42	0.657754	0.447	0.202	2.53579e-37
SH3BP5	1.00635e-41	0.78353	0.432	0.196	3.38738e-37
GPAT3	1.13557e-41	1.85602	0.174	0.035	3.82232e-37
SRSF2	1.15127e-41	0.600366	0.665	0.376	3.87517e-37
CD2	2.15105e-41	1.94045	0.173	0.035	7.24044e-37
EIF4G2	4.25289e-41	0.564549	0.648	0.361	1.43152e-36
PLAC8	4.80949e-41	-1.13025	0.409	0.559	1.61887e-36
SDCBP	7.37961e-41	0.518251	0.859	0.613	2.48398e-36
PPP1CB	8.1326e-41	0.5901	0.704	0.415	2.73743e-36
CDC37	8.7381e-41	0.693477	0.46	0.216	2.94124e-36
SKI	9.82167e-41	1.90877	0.167	0.032	3.30598e-36
PDE4DIP	1.06906e-40	1.71694	0.19	0.044	3.59845e-36
CHD1	1.37806e-40	0.742902	0.549	0.293	4.63854e-36
HERPUD1	1.38545e-40	0.759223	0.741	0.498	4.66344e-36
ACSL1	1.40085e-40	0.794689	0.514	0.266	4.71525e-36
IGKC	2.11168e-40	-0.279989	0.766	0.51	7.10791e-36
HK2	4.71976e-40	1.76034	0.197	0.05	1.58867e-35
SLC39A8	4.92977e-40	1.98023	0.153	0.026	1.65936e-35
MS4A6A	6.971e-40	0.469448	0.773	0.495	2.34644e-35
HSP90B1	8.06114e-40	0.575672	0.651	0.378	2.71338e-35
TNIP3	8.78496e-40	3.82495	0.111	0.008	2.95702e-35
NDRG1	9.97232e-40	1.38528	0.234	0.071	3.35668e-35
AKAP13	1.23153e-39	0.611079	0.595	0.33	4.14534e-35
FPR3	1.35496e-39	1.50445	0.196	0.049	4.56078e-35
PFDN5	1.39266e-39	-0.362467	0.989	0.971	4.6877e-35
MMP9	1.59976e-39	3.63205	0.115	0.01	5.38481e-35
TUBA1C	1.81658e-39	1.3425	0.213	0.058	6.11461e-35
HMGN1	1.87583e-39	0.589156	0.577	0.298	6.31404e-35
ADAM28	2.25618e-39	2.66072	0.117	0.01	7.5943e-35
CD3D	2.7053e-39	1.67339	0.187	0.045	9.10605e-35
MOB3B	2.8845e-39	2.16996	0.147	0.024	9.70923e-35
PPP3CA	2.98969e-39	0.989355	0.285	0.1	1.00633e-34
PPP1R15A	3.07931e-39	0.376204	0.853	0.56	1.0365e-34
LDLRAD4	3.39864e-39	1.27899	0.222	0.065	1.14398e-34
GNA13	4.13556e-39	0.800042	0.414	0.188	1.39203e-34
PID1	4.15012e-39	0.873051	0.302	0.111	1.39693e-34
DNTTIP2	4.54903e-39	1.02305	0.292	0.108	1.5312e-34
ARFGAP3	1.29388e-38	1.21873	0.269	0.094	4.35521e-34
CSF3R	1.37656e-38	0.732867	0.4	0.176	4.63349e-34
DDX5	1.38998e-38	0.441692	0.926	0.741	4.67868e-34
PLEK	1.68185e-38	0.641591	0.681	0.422	5.66112e-34
SPHK1	2.7159e-38	2.62418	0.133	0.019	9.14171e-34
ALDH2	3.88414e-38	0.557615	0.495	0.245	1.3074e-33
S100A4	4.76319e-38	-0.382246	0.994	0.987	1.60329e-33
LIMD2	4.97442e-38	-1.25283	0.415	0.524	1.67439e-33
TRAC	5.4776e-38	1.94399	0.174	0.041	1.84376e-33
AGO2	5.87905e-38	1.22173	0.231	0.071	1.97889e-33
VDR	6.21396e-38	1.56948	0.186	0.046	2.09162e-33
RHOC	6.2742e-38	-1.6808	0.293	0.43	2.1119e-33
RALGDS	7.59106e-38	1.53876	0.186	0.046	2.55515e-33
CEBPB	8.10731e-38	0.578643	0.881	0.681	2.72892e-33
METTL9	1.02894e-37	0.608224	0.417	0.19	3.46341e-33
PDE4D	1.05124e-37	1.82393	0.17	0.038	3.53846e-33
DUSP1	1.053e-37	-0.475829	0.99	0.964	3.54441e-33
CALR	1.11582e-37	0.523036	0.635	0.36	3.75584e-33
RP11-138A9.2	1.14212e-37	1.71483	0.174	0.04	3.84436e-33
ASGR2	1.30549e-37	1.90527	0.137	0.021	4.39428e-33
NINJ1	3.40406e-37	0.609104	0.576	0.319	1.14581e-32
RAB13	3.75247e-37	1.12683	0.215	0.062	1.26308e-32
VPS37B	4.29658e-37	1.18013	0.222	0.067	1.44623e-32
MIR22HG	4.90476e-37	1.45042	0.208	0.06	1.65094e-32
PDE4A	5.13223e-37	1.26359	0.234	0.075	1.72751e-32
CHD2	6.3785e-37	1.22438	0.229	0.072	2.147e-32
GLS	6.57655e-37	1.20332	0.22	0.066	2.21367e-32
PPP1R3B	7.07778e-37	2.69188	0.118	0.013	2.38238e-32
ANXA1	9.40476e-37	0.450652	0.872	0.659	3.16564e-32
SNAPC1	9.76654e-37	1.68474	0.183	0.046	3.28742e-32
MPHOSPH6	1.00749e-36	0.774502	0.389	0.177	3.39121e-32
CYCS	1.22991e-36	0.663461	0.734	0.474	4.13987e-32
MAP2K1	1.3916e-36	0.74174	0.436	0.211	4.68412e-32
H2AFV	1.40613e-36	0.628979	0.47	0.229	4.73302e-32
PRNP	1.80698e-36	0.735259	0.382	0.171	6.08229e-32
SOCS3	1.82626e-36	0.46203	0.774	0.496	6.1472e-32
CEP170	2.21981e-36	1.16534	0.221	0.068	7.47187e-32
SLC25A6	3.08904e-36	-0.507259	0.89	0.859	1.03977e-31
PLBD1	3.12177e-36	0.746375	0.372	0.162	1.05079e-31
ACAP1	3.87569e-36	1.24024	0.183	0.046	1.30456e-31
CALM2	5.2677e-36	-0.599776	0.882	0.868	1.77311e-31
SIPA1L1	6.11611e-36	1.04652	0.259	0.092	2.05868e-31
NABP1	6.47332e-36	0.898109	0.326	0.135	2.17892e-31
SLC16A3	6.88801e-36	0.670583	0.512	0.273	2.3185e-31
MT-ND2	7.0461e-36	-0.494637	0.995	0.977	2.37172e-31
PTPN7	7.69241e-36	1.73399	0.134	0.022	2.58927e-31
RSRP1	7.92862e-36	0.55845	0.468	0.229	2.66877e-31
UBAC2	1.04623e-35	0.72812	0.357	0.153	3.52163e-31
HNRNPU	1.23111e-35	0.52362	0.623	0.36	4.14392e-31
PRRC2C	1.78364e-35	0.609509	0.528	0.283	6.00372e-31
MAFG	2.31635e-35	1.68858	0.155	0.033	7.79685e-31
PLIN2	3.01334e-35	1.0602	0.667	0.428	1.01429e-30
ALCAM	4.01751e-35	1.61183	0.158	0.035	1.3523e-30
ERRFI1	4.48516e-35	2.93836	0.105	0.01	1.50971e-30
TNFAIP6	4.56014e-35	1.71768	0.224	0.075	1.53494e-30
CD63	4.99011e-35	0.531759	0.904	0.691	1.67967e-30
CD3E	6.02029e-35	2.0961	0.126	0.019	2.02643e-30
SIRPA	6.55078e-35	0.860336	0.227	0.072	2.20499e-30
ADAM19	7.39139e-35	2.68915	0.102	0.009	2.48794e-30
RAB20	8.14717e-35	0.711914	0.354	0.154	2.74234e-30
OGFRL1	8.44018e-35	0.817835	0.352	0.155	2.84096e-30
TP53BP2	8.67738e-35	1.2862	0.193	0.054	2.9208e-30
ETS1	9.17982e-35	2.26286	0.125	0.019	3.08993e-30
TRA2A	9.59176e-35	0.647491	0.35	0.148	3.22858e-30
TRPS1	1.09716e-34	1.42182	0.169	0.041	3.69304e-30
PCNX	1.3155e-34	1.30883	0.194	0.055	4.42799e-30
ANXA6	1.35101e-34	0.900133	0.216	0.066	4.5475e-30
CLK1	1.39552e-34	0.541008	0.525	0.275	4.69733e-30
SLC38A1	1.66836e-34	3.40613	0.093	0.005	5.61571e-30
COX7C	2.03662e-34	-0.473868	0.899	0.861	6.85525e-30
ASPH	2.42672e-34	1.36604	0.183	0.049	8.16835e-30
GPBP1	3.07233e-34	0.512622	0.455	0.225	1.03415e-29
SNAI1	3.21115e-34	2.49452	0.122	0.018	1.08087e-29
TRBC2	4.37004e-34	1.74525	0.155	0.035	1.47095e-29
THUMPD3-AS1	5.16667e-34	1.03383	0.257	0.094	1.7391e-29
IL6R	5.52349e-34	0.881488	0.24	0.082	1.85921e-29
CALM1	5.98921e-34	0.539752	0.786	0.541	2.01597e-29
CCL2	6.65193e-34	3.56431	0.123	0.019	2.23904e-29
RAB21	7.04217e-34	0.812257	0.3	0.121	2.3704e-29
RBPJ	8.68271e-34	0.547393	0.543	0.294	2.9226e-29
KDM7A	9.60438e-34	1.18222	0.179	0.047	3.23283e-29
CCL5	9.81694e-34	2.13444	0.21	0.072	3.30438e-29
DENND4A	1.01501e-33	1.42124	0.159	0.037	3.41652e-29
GPRIN3	1.03625e-33	1.15508	0.204	0.061	3.48801e-29
CCDC109B	1.35549e-33	0.586428	0.425	0.207	4.56257e-29
PPP2R5C	1.40259e-33	0.641882	0.341	0.147	4.72112e-29
METTL15	1.57239e-33	1.5	0.157	0.036	5.29268e-29
GLIPR2	1.57713e-33	0.527675	0.47	0.236	5.30861e-29
CIB1	1.78643e-33	0.500947	0.662	0.387	6.01311e-29
UBXN4	4.54376e-33	0.594689	0.435	0.213	1.52943e-28
BIN1	4.85957e-33	1.59332	0.152	0.035	1.63573e-28
SLC38A2	5.5966e-33	0.862949	0.286	0.113	1.88382e-28
AZI2	6.17851e-33	1.00455	0.326	0.144	2.07968e-28
MAP3K13	6.8239e-33	0.923599	0.247	0.089	2.29693e-28
APLP2	7.97071e-33	0.476489	0.705	0.446	2.68294e-28
PEA15	1.04699e-32	0.937041	0.289	0.119	3.52415e-28
IL4R	1.14167e-32	1.19695	0.187	0.053	3.84287e-28
YWHAH	1.19172e-32	0.716092	0.436	0.224	4.01134e-28
RAB1A	1.24975e-32	0.568081	0.485	0.254	4.20664e-28
CSNK1A1	1.43775e-32	0.543757	0.506	0.267	4.83947e-28
ENG	1.51387e-32	1.48512	0.175	0.048	5.09568e-28
METRNL	1.55876e-32	0.693682	0.426	0.215	5.2468e-28
RPL8	1.72051e-32	-0.282917	0.992	0.988	5.79123e-28
BCL3	1.74916e-32	0.964009	0.206	0.065	5.88766e-28
SERPINB8	1.81743e-32	1.09103	0.177	0.048	6.11746e-28
NCL	1.9596e-32	0.465432	0.574	0.324	6.59603e-28
EAF1	2.15244e-32	1.10776	0.196	0.059	7.24511e-28
JOSD1	2.28848e-32	0.870825	0.265	0.102	7.70301e-28
LATS2	2.37507e-32	2.07667	0.125	0.022	7.99449e-28
EIF4G3	2.61077e-32	1.50138	0.136	0.027	8.78785e-28
EDEM1	2.73787e-32	1.3673	0.175	0.049	9.21567e-28
CCDC88A	3.16078e-32	0.651299	0.358	0.165	1.06392e-27
PNRC2	3.54176e-32	0.716388	0.381	0.18	1.19216e-27
PTPN2	3.78009e-32	0.66372	0.383	0.182	1.27238e-27
NAF1	4.12568e-32	2.01974	0.138	0.029	1.38871e-27
FAM65B	5.31891e-32	-1.56087	0.27	0.398	1.79035e-27
FCER1G	5.54161e-32	-0.344444	0.992	0.979	1.8653e-27
SPI1	6.20913e-32	-0.773305	0.665	0.687	2.08999e-27
ACSL4	6.91758e-32	1.03774	0.242	0.089	2.32846e-27
KMT2E	7.75031e-32	0.57371	0.464	0.239	2.60875e-27
DCUN1D3	8.44193e-32	2.57301	0.107	0.014	2.84155e-27
CD3G	8.55578e-32	2.40267	0.102	0.012	2.87987e-27
MAFB	8.62069e-32	-1.01672	0.483	0.59	2.90172e-27
PPARD	8.76748e-32	2.73183	0.097	0.01	2.95114e-27
PHF10	1.0264e-31	1.71853	0.133	0.026	3.45487e-27
IDS	1.03247e-31	0.626574	0.354	0.162	3.4753e-27
NUP58	1.20536e-31	1.17097	0.21	0.07	4.05723e-27
HAVCR2	1.25281e-31	0.754875	0.282	0.114	4.21697e-27
CREB5	1.72255e-31	0.943794	0.193	0.058	5.79809e-27
CXCL1	1.76244e-31	3.67862	0.112	0.017	5.93237e-27
SAP30	1.82381e-31	0.854885	0.283	0.114	6.13893e-27
ICAM2	1.86842e-31	-1.99637	0.138	0.272	6.2891e-27
C10orf54	2.22809e-31	-0.910735	0.542	0.604	7.49977e-27
PLA2G7	2.34342e-31	1.09823	0.209	0.07	7.88796e-27
NFKBIE	2.70219e-31	1.10107	0.222	0.078	9.09557e-27
EMILIN2	2.92041e-31	0.623321	0.372	0.174	9.83009e-27
LYPD3	2.92895e-31	4.2542	0.084	0.005	9.85886e-27
STAU1	3.55473e-31	0.822225	0.234	0.084	1.19652e-26
SSR1	3.79188e-31	0.534036	0.424	0.207	1.27635e-26
ETV6	3.99758e-31	0.788765	0.264	0.101	1.34559e-26
TUBB6	4.1102e-31	1.52669	0.149	0.036	1.38349e-26
TGM2	4.62301e-31	2.77109	0.122	0.022	1.55611e-26
XRN2	5.45181e-31	0.53633	0.436	0.22	1.83508e-26
ARF4	5.6673e-31	0.593261	0.395	0.189	1.90761e-26
RPL12	6.4071e-31	-0.306749	0.987	0.987	2.15663e-26
IRF2BP2	6.84756e-31	0.536524	0.45	0.228	2.30489e-26
GMFG	8.14065e-31	-0.550281	0.84	0.805	2.74014e-26
MIF	8.4243e-31	0.610928	0.549	0.317	2.83562e-26
LCK	8.43419e-31	2.26236	0.101	0.012	2.83895e-26
HLA-DMB	8.52034e-31	0.404357	0.642	0.376	2.86795e-26
TRABD	9.11314e-31	0.668731	0.311	0.135	3.06748e-26
LRRC25	1.09896e-30	-1.87004	0.159	0.292	3.69909e-26
INTS6	1.20829e-30	1.06177	0.206	0.068	4.0671e-26
PDLIM7	1.20891e-30	1.39708	0.194	0.063	4.06921e-26
MAP3K2	1.29137e-30	0.678715	0.321	0.142	4.34674e-26
CD300E	1.65544e-30	0.595914	0.563	0.328	5.57221e-26
C1QB	1.71889e-30	-2.08936	0.239	0.372	5.78579e-26
RIPK2	1.72902e-30	0.638033	0.461	0.246	5.81988e-26
BCL2A1	1.73593e-30	0.5832	0.889	0.708	5.84314e-26
RPS6KA3	1.85439e-30	0.783028	0.228	0.081	6.24189e-26
LAP3	1.92674e-30	0.508147	0.461	0.247	6.48542e-26
BRD2	1.99056e-30	0.736734	0.34	0.155	6.70024e-26
ARL8B	2.36941e-30	0.733065	0.306	0.133	7.97544e-26
HGSNAT	2.39107e-30	0.96357	0.21	0.071	8.04833e-26
NUFIP2	2.58373e-30	0.902149	0.254	0.098	8.69683e-26
HNRNPA0	3.16504e-30	0.472354	0.53	0.286	1.06535e-25
HNRNPC	3.87066e-30	0.422729	0.723	0.463	1.30286e-25
TMEM123	6.14087e-30	0.55198	0.51	0.284	2.06702e-25
ERO1A	6.30306e-30	1.06555	0.213	0.074	2.12161e-25
RPS12	6.34666e-30	-0.279357	0.996	0.993	2.13628e-25
CKS2	7.02454e-30	0.759463	0.358	0.17	2.36446e-25
IGLC2	7.22727e-30	-0.58367	0.508	0.27	2.4327e-25
CHRNE	7.68535e-30	2.17134	0.109	0.017	2.58689e-25
DEK	8.82722e-30	0.429494	0.552	0.309	2.97124e-25
GNAQ	9.38116e-30	0.590216	0.422	0.213	3.1577e-25
KTN1	9.98385e-30	0.465937	0.443	0.226	3.36056e-25
CDCP1	1.06187e-29	3.2258	0.083	0.006	3.57426e-25
H3F3B	1.20706e-29	0.305767	0.993	0.953	4.06295e-25
IRF4	1.25043e-29	2.75902	0.084	0.006	4.20894e-25
LCP2	1.61496e-29	0.553245	0.499	0.278	5.43595e-25
CTNNB1	1.80368e-29	0.509075	0.533	0.298	6.0712e-25
MBOAT7	1.86757e-29	0.795723	0.227	0.082	6.28624e-25
OAT	2.05597e-29	0.85801	0.26	0.105	6.92038e-25
FCN1	2.55868e-29	-0.483172	0.892	0.882	8.61252e-25
PTPRE	2.58311e-29	0.429459	0.591	0.349	8.69476e-25
ARL6IP1	3.93946e-29	0.517378	0.389	0.19	1.32602e-24
HNRNPUL1	4.15976e-29	0.771806	0.249	0.098	1.40017e-24
RPL13	4.50364e-29	-0.225087	0.998	0.998	1.51593e-24
NDEL1	4.58832e-29	0.970886	0.193	0.063	1.54443e-24
ITGB1	5.31677e-29	0.607944	0.423	0.217	1.78963e-24
RP11-670E13.6	5.62348e-29	1.13074	0.22	0.081	1.89286e-24
CD1C	7.14757e-29	1.84935	0.124	0.025	2.40587e-24
SAR1A	8.42515e-29	0.596691	0.325	0.148	2.83591e-24
MAPK6	1.20252e-28	1.04695	0.198	0.067	4.04769e-24
CD58	1.22821e-28	0.63279	0.312	0.141	4.13414e-24
ARHGAP26	1.23585e-28	0.957128	0.208	0.073	4.15987e-24
MTDH	1.27888e-28	0.413437	0.639	0.395	4.30471e-24
TLR2	1.5583e-28	0.487351	0.497	0.273	5.24523e-24
FGD4	1.64601e-28	0.731691	0.34	0.163	5.54047e-24
SPP1	2.16442e-28	2.19494	0.23	0.092	7.28543e-24
HINT1	2.17907e-28	0.411914	0.721	0.485	7.33474e-24
YWHAE	2.21762e-28	0.462316	0.559	0.321	7.46452e-24
RORA	2.40025e-28	2.26131	0.098	0.013	8.07924e-24
BCAS2	2.66165e-28	0.739676	0.327	0.151	8.95911e-24
ATXN1	3.06679e-28	0.895635	0.19	0.063	1.03228e-23
ARRDC3	3.08158e-28	0.814872	0.25	0.101	1.03726e-23
GADD45A	3.17598e-28	1.66905	0.121	0.025	1.06903e-23
CLEC4D	3.35445e-28	1.45106	0.125	0.026	1.12911e-23
ADAM9	3.79423e-28	1.32451	0.146	0.038	1.27714e-23
FAM177A1	4.2181e-28	0.663917	0.297	0.132	1.41981e-23
CMIP	4.29448e-28	0.64801	0.303	0.135	1.44552e-23
PDXK	4.76372e-28	0.759325	0.237	0.091	1.60347e-23
ZCCHC11	5.18841e-28	1.36858	0.141	0.035	1.74642e-23
CD79B	5.54461e-28	-2.66547	0.053	0.162	1.86632e-23
CHMP4B	6.48367e-28	0.555467	0.395	0.201	2.1824e-23
GRASP	6.90272e-28	0.890872	0.245	0.098	2.32346e-23
GADD45B	7.33824e-28	0.369301	0.75	0.519	2.47005e-23
ANKRD11	8.28101e-28	0.628231	0.331	0.154	2.78739e-23
PICALM	9.81752e-28	0.537198	0.444	0.237	3.30458e-23
FCGR1A	1.14484e-27	0.528931	0.309	0.138	3.85353e-23
SH3KBP1	1.25854e-27	0.517514	0.399	0.202	4.23623e-23
PHF20L1	1.2991e-27	0.843904	0.263	0.112	4.37277e-23
SAV1	1.44199e-27	1.57088	0.14	0.036	4.85373e-23
SYNE2	1.60192e-27	2.06025	0.104	0.017	5.39208e-23
IGHG1	1.84156e-27	0.811473	0.245	0.099	6.1987e-23
MARCKSL1	2.22789e-27	0.746348	0.379	0.196	7.49908e-23
CST6	2.59021e-27	3.03582	0.081	0.008	8.71866e-23
SHTN1	2.62002e-27	0.801367	0.228	0.088	8.81899e-23
GAS6	2.64954e-27	1.67194	0.108	0.019	8.91835e-23
RPL34	2.8092e-27	-0.24807	0.999	0.997	9.45578e-23
HLA-DMA	3.17619e-27	0.331143	0.833	0.607	1.06911e-22
PDCL3	3.24756e-27	0.816645	0.302	0.14	1.09313e-22
CYB5D1	3.25355e-27	2.10369	0.111	0.022	1.09515e-22
CD48	3.50356e-27	-0.84554	0.608	0.622	1.1793e-22
SBDS	4.06203e-27	0.759145	0.256	0.106	1.36728e-22
MORF4L2	4.48184e-27	0.683374	0.268	0.114	1.50859e-22
BCL2	4.69444e-27	1.49959	0.128	0.03	1.58015e-22
NRDC	5.2355e-27	0.623262	0.26	0.108	1.76227e-22
IGFBP7	5.41804e-27	0.697151	0.218	0.081	1.82371e-22
HLA-DRA	5.67962e-27	0.332948	0.999	0.996	1.91176e-22
JAK1	6.46024e-27	0.489857	0.484	0.265	2.17452e-22
RBM8A	6.93128e-27	0.415656	0.542	0.307	2.33307e-22
RHBDD2	8.27254e-27	0.831526	0.222	0.086	2.78454e-22
MGST1	9.07065e-27	0.652684	0.222	0.083	3.05318e-22
CASS4	1.02653e-26	1.60798	0.098	0.015	3.4553e-22
PEBP1	1.04152e-26	0.450902	0.339	0.16	3.50577e-22
ACADVL	1.18248e-26	0.613472	0.339	0.162	3.98024e-22
NPC2	1.2073e-26	-0.337778	0.961	0.929	4.06379e-22
PHLDB1	1.21269e-26	3.22907	0.077	0.006	4.08192e-22
MT2A	1.31204e-26	-0.474357	0.768	0.819	4.41634e-22
TFRC	1.3221e-26	0.903071	0.402	0.222	4.45018e-22
ATP5G2	1.4037e-26	-0.417915	0.899	0.856	4.72485e-22
RNF19A	1.48192e-26	1.11964	0.167	0.052	4.98816e-22
VSIG4	1.76477e-26	0.750036	0.249	0.105	5.94021e-22
UGP2	2.0714e-26	0.802558	0.29	0.133	6.97234e-22
STAT4	2.23815e-26	1.51512	0.125	0.029	7.5336e-22
RASA2	2.4046e-26	1.00106	0.174	0.058	8.0939e-22
TFDP1	2.50967e-26	1.00344	0.196	0.07	8.44756e-22
PPP4R2	2.76778e-26	0.696908	0.238	0.095	9.31634e-22
RPL13A	3.03577e-26	-0.220081	0.997	0.996	1.02184e-21
CORO1A	3.85379e-26	-0.610261	0.759	0.745	1.29719e-21
CD9	4.10252e-26	0.673754	0.313	0.149	1.38091e-21
ARF3	4.24023e-26	0.594057	0.282	0.124	1.42726e-21
TSC22D3	5.23389e-26	-0.59752	0.778	0.796	1.76173e-21
SUB1	5.48197e-26	0.341483	0.879	0.683	1.84523e-21
POU2F2	5.92588e-26	-1.53597	0.205	0.326	1.99465e-21
DDX24	6.37248e-26	0.510824	0.377	0.189	2.14498e-21
SNCA	7.09221e-26	1.30257	0.13	0.032	2.38724e-21
FTH1	7.14097e-26	0.304874	1	1	2.40365e-21
TTC19	9.08207e-26	0.793197	0.222	0.088	3.05703e-21
RBM47	9.59739e-26	0.648098	0.334	0.162	3.23048e-21
ETHE1	1.0734e-25	0.613205	0.267	0.116	3.61305e-21
LDHB	1.09309e-25	0.463117	0.449	0.245	3.67934e-21
HLA-DQA2	1.17363e-25	0.727746	0.354	0.186	3.95043e-21
AC013461.1	1.30616e-25	1.12343	0.197	0.073	4.39652e-21
ELK3	1.35637e-25	1.0815	0.135	0.036	4.56556e-21
CNIH4	1.67397e-25	-1.5016	0.282	0.385	5.63457e-21
RPS23	1.68771e-25	-0.254435	0.99	0.992	5.68083e-21
BIRC2	1.7339e-25	0.842448	0.236	0.098	5.83632e-21
KLF10	1.91967e-25	0.54169	0.344	0.172	6.4616e-21
BMP2K	2.11144e-25	0.871797	0.159	0.049	7.10712e-21
MT1F	2.20944e-25	1.26531	0.134	0.036	7.43699e-21
PTPN12	2.25463e-25	0.6066	0.283	0.128	7.58907e-21
CIITA	2.27705e-25	1.07387	0.125	0.03	7.66456e-21
STRAP	2.29073e-25	0.536079	0.307	0.143	7.71059e-21
HNRNPM	2.54711e-25	0.473289	0.439	0.237	8.57356e-21
SH3PXD2B	2.54717e-25	2.18408	0.095	0.016	8.57379e-21
ZSWIM6	2.5882e-25	0.859993	0.192	0.069	8.71186e-21
GZMA	2.68193e-25	1.7647	0.124	0.031	9.02738e-21
CD7	2.70132e-25	1.7445	0.115	0.026	9.09266e-21
ANGPTL4	2.85381e-25	4.18399	0.07	0.005	9.60594e-21
CTSH	2.89762e-25	0.358071	0.697	0.454	9.75339e-21
CTSL	3.02896e-25	1.06951	0.419	0.249	1.01955e-20
PLK2	3.74125e-25	1.6174	0.123	0.03	1.2593e-20
UBE2D3	4.28855e-25	0.371746	0.824	0.58	1.44353e-20
MIR155HG	4.69832e-25	2.18374	0.097	0.017	1.58145e-20
RPS18	4.76945e-25	-0.221339	0.996	0.999	1.6054e-20
HEBP2	4.90472e-25	0.653507	0.233	0.095	1.65093e-20
AAK1	5.52223e-25	0.991396	0.182	0.064	1.85878e-20
SPTY2D1	5.70544e-25	1.11056	0.158	0.05	1.92045e-20
F3	6.24081e-25	3.81969	0.07	0.005	2.10066e-20
DNAJC3	6.55506e-25	0.504871	0.255	0.109	2.20643e-20
NFAT5	6.70809e-25	1.18116	0.177	0.063	2.25794e-20
SLC43A2	6.77337e-25	0.549144	0.386	0.203	2.27992e-20
USP53	7.26077e-25	3.46847	0.07	0.005	2.44398e-20
RNASET2	7.67542e-25	-0.74757	0.674	0.663	2.58355e-20
BACH1	7.78516e-25	0.534591	0.369	0.189	2.62049e-20
MT1X	7.90475e-25	1.37039	0.333	0.171	2.66074e-20
RP11-362F19.1	8.36918e-25	-4.15248	0.009	0.082	2.81707e-20
ASAH1	8.38557e-25	-0.74256	0.704	0.673	2.82258e-20
NAIP	1.00258e-24	0.573144	0.275	0.122	3.37468e-20
FRMD4B	1.05592e-24	0.695552	0.183	0.065	3.55422e-20
FAM129B	1.05875e-24	1.48848	0.105	0.021	3.56375e-20
NACA	1.07079e-24	-0.359293	0.947	0.919	3.60427e-20
PPP1R2	1.32746e-24	0.458098	0.374	0.193	4.46824e-20
GTF2B	1.3987e-24	0.745411	0.256	0.113	4.70801e-20
MT-CO1	1.53445e-24	-0.303818	0.999	0.997	5.16497e-20
LYN	1.54356e-24	-1.16722	0.432	0.487	5.19561e-20
NPM1	1.67046e-24	0.345622	0.821	0.609	5.62276e-20
PRKAG2-AS1	1.70884e-24	0.867109	0.204	0.079	5.75196e-20
45902	1.8064e-24	0.525047	0.356	0.18	6.08033e-20
GSTO1	1.82157e-24	0.427818	0.793	0.558	6.1314e-20
RPS4X	2.18734e-24	-0.247217	0.985	0.985	7.36257e-20
FURIN	2.19602e-24	1.04541	0.16	0.052	7.39179e-20
CTA-29F11.1	2.48729e-24	1.23262	0.138	0.039	8.37222e-20
BAZ2B	2.68931e-24	0.606514	0.231	0.095	9.05222e-20
APP	2.76831e-24	0.760408	0.205	0.079	9.31814e-20
SERBP1	2.88223e-24	0.362008	0.526	0.305	9.7016e-20
USP9X	2.95197e-24	0.774774	0.178	0.062	9.93634e-20
TMEM109	2.95808e-24	1.10325	0.138	0.039	9.9569e-20
TSC22D1	2.98109e-24	1.05424	0.152	0.048	1.00343e-19
RETN	3.08497e-24	0.888368	0.289	0.145	1.0384e-19
DHRS3	3.27982e-24	1.74496	0.102	0.02	1.10399e-19
TFEC	3.30065e-24	0.779255	0.179	0.063	1.111e-19
SYK	3.71582e-24	0.43422	0.282	0.127	1.25074e-19
ST14	5.11761e-24	1.68913	0.097	0.018	1.72259e-19
ATP6V1B2	5.23416e-24	0.427836	0.437	0.241	1.76182e-19
VKORC1	5.90317e-24	0.601688	0.259	0.114	1.98701e-19
OSBPL8	6.00811e-24	0.453911	0.375	0.194	2.02233e-19
HPSE	6.11837e-24	1.08586	0.165	0.056	2.05944e-19
SERF2	6.31926e-24	-0.251182	0.994	0.983	2.12706e-19
STARD4	6.44246e-24	1.2366	0.149	0.047	2.16853e-19
CCRL2	6.47273e-24	0.575875	0.362	0.191	2.17872e-19
HES4	7.78092e-24	-1.76979	0.097	0.211	2.61906e-19
OXSR1	7.83542e-24	0.755058	0.22	0.09	2.6374e-19
KDELR2	8.44272e-24	0.35141	0.44	0.241	2.84182e-19
MTHFD2	8.62701e-24	0.471564	0.372	0.194	2.90385e-19
SQRDL	9.30059e-24	0.525979	0.351	0.178	3.13058e-19
HMGB2	9.76364e-24	0.434136	0.66	0.441	3.28644e-19
HSBP1	1.02221e-23	-0.885381	0.573	0.597	3.44075e-19
SF3B1	1.02593e-23	0.356605	0.475	0.265	3.45328e-19
C10orf128	1.17199e-23	1.68215	0.095	0.018	3.94493e-19
SUSD6	1.25193e-23	0.832067	0.206	0.081	4.21401e-19
HNRNPA2B1	1.26676e-23	0.337766	0.886	0.68	4.26391e-19
SETD2	1.48824e-23	1.16474	0.139	0.041	5.00943e-19
KIFC3	1.49129e-23	2.21411	0.073	0.008	5.01969e-19
ITPR2	1.50537e-23	0.821661	0.178	0.064	5.06707e-19
CAMTA1	1.51375e-23	0.455462	0.393	0.206	5.09528e-19
RPL7	1.56072e-23	-0.248266	0.99	0.99	5.25337e-19
MB21D2	1.64936e-23	2.45844	0.074	0.008	5.55175e-19
GOLGB1	1.73184e-23	0.740542	0.214	0.087	5.82938e-19
CD81	1.78129e-23	0.598978	0.251	0.112	5.99581e-19
LAMTOR4	1.82145e-23	-0.637594	0.762	0.718	6.131e-19
CCR7	1.83492e-23	3.69969	0.061	0.003	6.17634e-19
KB-1507C5.4	1.89442e-23	0.915593	0.197	0.078	6.37662e-19
PAK2	1.9171e-23	0.355503	0.442	0.241	6.45294e-19
RLF	1.91901e-23	1.23109	0.131	0.037	6.45939e-19
SRA1	2.04194e-23	0.473933	0.339	0.17	6.87316e-19
PSMD12	2.17393e-23	0.707651	0.198	0.077	7.31744e-19
SOCS1	2.25707e-23	0.870685	0.159	0.053	7.59729e-19
ID3	2.44138e-23	1.23749	0.114	0.028	8.21769e-19
NEK6	2.76067e-23	1.37853	0.123	0.033	9.29241e-19
CHST11	2.87663e-23	0.650189	0.241	0.105	9.68273e-19
MT-ND4L	2.88067e-23	0.396052	0.631	0.417	9.69634e-19
ERN1	2.90994e-23	0.933029	0.163	0.056	9.79485e-19
CYLD	2.98409e-23	0.565886	0.246	0.108	1.00444e-18
HIST1H4C	2.99879e-23	0.935762	0.136	0.04	1.00939e-18
CANX	3.01081e-23	0.341963	0.499	0.284	1.01344e-18
EMP3	3.19149e-23	-0.492717	0.891	0.844	1.07425e-18
PDIA6	3.20221e-23	0.421102	0.445	0.25	1.07786e-18
LMNB1	3.96478e-23	1.1229	0.126	0.035	1.33454e-18
TMEM165	4.02217e-23	0.402594	0.387	0.205	1.35386e-18
TXN	4.3782e-23	0.442997	0.708	0.464	1.4737e-18
RPN2	4.52423e-23	0.450056	0.356	0.181	1.52286e-18
SPN	4.63154e-23	-1.66149	0.156	0.27	1.55897e-18
HOOK3	4.75212e-23	0.476456	0.238	0.102	1.59956e-18
PPP1R10	4.86507e-23	0.688351	0.222	0.093	1.63758e-18
STK38L	4.92221e-23	1.08107	0.158	0.053	1.65682e-18
USP34	5.04806e-23	0.535252	0.196	0.074	1.69918e-18
KIF5B	6.11239e-23	0.318699	0.437	0.241	2.05743e-18
ZBTB1	6.25826e-23	1.19287	0.15	0.05	2.10653e-18
HNRNPD	6.29707e-23	0.332677	0.42	0.224	2.11959e-18
LYST	7.73864e-23	-1.25637	0.308	0.406	2.60483e-18
ARID5B	7.79382e-23	1.18625	0.182	0.07	2.6234e-18
VDAC1	8.57113e-23	0.35964	0.49	0.284	2.88504e-18
MANF	8.63536e-23	0.623571	0.249	0.112	2.90666e-18
REV3L	8.74541e-23	0.934669	0.166	0.059	2.9437e-18
XRCC5	9.15569e-23	0.416903	0.418	0.228	3.0818e-18
HEXIM1	9.45053e-23	1.07678	0.136	0.041	3.18105e-18
ITGAM	9.85011e-23	0.521844	0.261	0.119	3.31555e-18
ARID4B	1.00507e-22	0.510645	0.335	0.17	3.38308e-18
45907	1.09215e-22	0.296197	0.541	0.321	3.67619e-18
PRKCH	1.46067e-22	1.85672	0.09	0.017	4.91662e-18
RPL28	1.51694e-22	-0.205687	0.995	0.991	5.106e-18
NUDT16	1.53353e-22	-1.39477	0.24	0.344	5.16187e-18
UBE2S	1.67606e-22	1.16595	0.133	0.039	5.64162e-18
IQGAP1	1.76787e-22	0.316418	0.555	0.332	5.95063e-18
HCAR2	1.83564e-22	1.14038	0.119	0.032	6.17875e-18
RBM39	1.9022e-22	0.283343	0.71	0.475	6.4028e-18
TCEAL4	1.99838e-22	0.66395	0.167	0.059	6.72654e-18
CFP	2.01772e-22	-0.936014	0.509	0.561	6.79166e-18
ZNF207	2.02234e-22	0.436235	0.394	0.211	6.8072e-18
LAMP1	2.12098e-22	0.460097	0.412	0.225	7.13921e-18
SLC4A7	2.15019e-22	1.14074	0.14	0.044	7.23753e-18
AFF4	2.20116e-22	0.527005	0.238	0.104	7.4091e-18
PLAU	2.49044e-22	1.97748	0.087	0.016	8.38283e-18
RIT1	2.54609e-22	0.8554	0.198	0.08	8.57015e-18
CLIC1	2.71061e-22	0.286184	0.893	0.72	9.12393e-18
LINC00937	2.73299e-22	0.970979	0.12	0.032	9.19924e-18
CACNA2D3	3.00855e-22	1.41849	0.085	0.015	1.01268e-17
COX4I1	3.30684e-22	-0.377277	0.93	0.889	1.11308e-17
SNX9	3.49831e-22	0.641342	0.243	0.11	1.17753e-17
ITGAE	3.64051e-22	0.489918	0.205	0.082	1.2254e-17
PAPOLA	4.26223e-22	0.310175	0.524	0.304	1.43467e-17
SRRM1	4.38217e-22	0.305171	0.556	0.326	1.47504e-17
UBE3A	4.48294e-22	0.627743	0.208	0.085	1.50896e-17
WDR45B	4.50287e-22	0.817864	0.206	0.086	1.51567e-17
WNK1	4.84829e-22	0.458757	0.287	0.138	1.63193e-17
UBL3	5.47058e-22	0.810139	0.208	0.087	1.8414e-17
HBP1	5.69803e-22	0.82133	0.204	0.084	1.91796e-17
SLC25A19	5.81758e-22	1.27141	0.131	0.04	1.9582e-17
EFHD2	5.89034e-22	0.326104	0.54	0.323	1.98269e-17
ACP5	5.964e-22	0.537792	0.334	0.175	2.00748e-17
OSTC	5.97153e-22	0.305148	0.468	0.262	2.01002e-17
XRCC6	6.46376e-22	0.326552	0.427	0.231	2.1757e-17
ZNF292	6.84637e-22	0.789006	0.191	0.076	2.30449e-17
45906	7.9759e-22	0.569302	0.253	0.117	2.68469e-17
UBALD2	8.39407e-22	0.397549	0.32	0.16	2.82544e-17
DENND1B	8.78918e-22	0.899611	0.115	0.03	2.95844e-17
IRAK1	9.72063e-22	0.932073	0.183	0.072	3.27197e-17
RAB5A	9.73095e-22	0.5342	0.241	0.107	3.27544e-17
ATF4	9.98316e-22	0.355944	0.466	0.267	3.36033e-17
RPL11	1.00315e-21	-0.195707	0.996	0.991	3.3766e-17
EGR1	1.06603e-21	0.492012	0.395	0.223	3.58825e-17
NEDD9	1.10306e-21	0.595987	0.253	0.116	3.71291e-17
LINC-PINT	1.14989e-21	0.677476	0.173	0.064	3.87054e-17
CREG1	1.17755e-21	0.360707	0.328	0.167	3.96365e-17
NRP1	1.19424e-21	1.66781	0.079	0.012	4.01981e-17
SRSF7	1.48698e-21	0.342603	0.546	0.335	5.00517e-17
DUSP5	1.5078e-21	1.09486	0.159	0.057	5.07526e-17
RAB7A	1.64208e-21	0.307024	0.579	0.356	5.52724e-17
TUBGCP2	1.65989e-21	0.557372	0.231	0.101	5.5872e-17
TAGAP	1.67912e-21	0.472812	0.298	0.147	5.6519e-17
FOSL1	1.72619e-21	1.97316	0.077	0.012	5.81036e-17
CRTAP	1.89114e-21	0.361151	0.276	0.131	6.36556e-17
STX4	1.89486e-21	0.549453	0.26	0.122	6.37808e-17
DDX3Y	1.91095e-21	0.872647	0.187	0.075	6.43224e-17
MAN1A2	1.94231e-21	0.74377	0.169	0.063	6.5378e-17
GLIPR1	1.98583e-21	0.302258	0.616	0.39	6.68429e-17
MIDN	2.09884e-21	0.375301	0.457	0.261	7.0647e-17
OCIAD2	2.11611e-21	1.85645	0.086	0.016	7.12283e-17
B3GNT2	2.13305e-21	1.58633	0.117	0.033	7.17985e-17
TRBC1	2.15129e-21	1.51696	0.124	0.037	7.24126e-17
DDX17	2.20117e-21	0.296497	0.498	0.29	7.40914e-17
P4HA1	2.29637e-21	1.06865	0.146	0.049	7.72957e-17
MAP1LC3B	2.3268e-21	0.428703	0.535	0.326	7.83201e-17
CAPN2	2.38191e-21	0.452284	0.329	0.169	8.01752e-17
AKIRIN1	2.38455e-21	0.637661	0.214	0.092	8.0264e-17
PTP4A1	2.81347e-21	0.53856	0.3	0.151	9.47013e-17
FOXO3	2.83644e-21	0.511726	0.299	0.152	9.54747e-17
SPOCK2	2.8612e-21	1.24794	0.087	0.017	9.6308e-17
PLIN3	3.46008e-21	0.520048	0.241	0.109	1.16466e-16
HNRNPAB	3.52169e-21	0.414217	0.294	0.143	1.1854e-16
DNAJC15	3.54176e-21	0.23804	0.477	0.272	1.19216e-16
CATSPER1	3.6279e-21	0.847169	0.146	0.049	1.22115e-16
BIRC3	3.63052e-21	0.351183	0.662	0.457	1.22203e-16
LILRB4	3.65002e-21	0.542358	0.317	0.165	1.2286e-16
DHRS7	3.9319e-21	0.346975	0.324	0.164	1.32348e-16
BNIP3	4.13481e-21	1.94439	0.093	0.02	1.39178e-16
SERINC3	4.17157e-21	0.517297	0.266	0.126	1.40415e-16
GJB2	4.66993e-21	3.23131	0.059	0.004	1.5719e-16
SLC36A4	4.82114e-21	0.707671	0.206	0.087	1.6228e-16
GPR171	5.10649e-21	1.957	0.078	0.013	1.71885e-16
VPS26A	5.14359e-21	0.546765	0.262	0.124	1.73133e-16
CARD19	5.44634e-21	0.450029	0.279	0.135	1.83324e-16
ALOX5	5.64617e-21	0.511702	0.296	0.148	1.9005e-16
CTSB	6.00121e-21	0.392771	0.867	0.677	2.02001e-16
ILF3	6.6264e-21	0.501862	0.231	0.103	2.23045e-16
SRSF3	7.72209e-21	0.311631	0.79	0.559	2.59926e-16
ANKRD37	7.96666e-21	1.19487	0.15	0.053	2.68158e-16
IKZF3	8.00183e-21	2.12825	0.077	0.012	2.69342e-16
MT-CO3	8.19099e-21	-0.245666	1	0.996	2.75709e-16
RALGAPA1	8.55161e-21	0.925847	0.119	0.034	2.87847e-16
ZFP36L1	9.19441e-21	0.429696	0.69	0.478	3.09484e-16
RP11-796E2.4	9.35686e-21	0.786678	0.208	0.09	3.14952e-16
CCDC107	9.41656e-21	0.624154	0.241	0.113	3.16961e-16
JMJD6	9.60295e-21	0.719057	0.199	0.083	3.23235e-16
MAPK1IP1L	9.70921e-21	0.477685	0.286	0.14	3.26812e-16
ITM2A	9.73511e-21	1.58033	0.083	0.016	3.27684e-16
ATF7IP2	9.77174e-21	1.19726	0.128	0.04	3.28917e-16
STX6	1.01635e-20	0.919159	0.129	0.04	3.42103e-16
CLIC4	1.03246e-20	1.03779	0.132	0.042	3.47527e-16
EIF2AK3	1.05244e-20	1.20988	0.111	0.03	3.54253e-16
DNAJB11	1.09788e-20	0.545177	0.255	0.119	3.69545e-16
HSP90AA1	1.10386e-20	-0.718034	0.884	0.838	3.71558e-16
C6orf62	1.13967e-20	0.439332	0.345	0.183	3.83613e-16
EIF3J	1.16721e-20	0.644837	0.211	0.091	3.92882e-16
HSPA9	1.21316e-20	0.380065	0.302	0.15	4.08348e-16
DGKD	1.24647e-20	0.967376	0.12	0.035	4.19562e-16
TTC39C	1.40993e-20	1.13294	0.119	0.035	4.74581e-16
JUNB	1.42137e-20	0.237258	0.969	0.869	4.78432e-16
DPYD	1.42307e-20	0.432884	0.273	0.132	4.79005e-16
FMN1	1.43446e-20	1.5908	0.08	0.014	4.82839e-16
N4BP2	1.53406e-20	1.25315	0.115	0.033	5.16363e-16
RCOR1	1.62547e-20	0.633487	0.169	0.064	5.47133e-16
45901	1.70153e-20	0.982899	0.11	0.03	5.72736e-16
PDE7A	1.72796e-20	1.14503	0.117	0.033	5.81631e-16
FNBP1	1.74654e-20	0.370454	0.389	0.213	5.87886e-16
TMX4	1.7743e-20	0.736865	0.201	0.085	5.97228e-16
TMED10	2.06422e-20	0.271331	0.45	0.256	6.94817e-16
GPX4	2.07937e-20	0.29657	0.85	0.624	6.99916e-16
SRSF9	2.0867e-20	0.35303	0.478	0.279	7.02384e-16
CTD-3252C9.4	2.115e-20	0.389042	0.281	0.138	7.11909e-16
DYNLT1	2.34313e-20	0.281649	0.561	0.345	7.88698e-16
UBE2K	2.37945e-20	0.384285	0.248	0.113	8.00922e-16
SEC22B	2.41287e-20	0.756057	0.191	0.08	8.12172e-16
KBTBD11	2.46943e-20	1.81629	0.083	0.016	8.3121e-16
SRSF6	2.59114e-20	0.454757	0.268	0.128	8.72177e-16
H3F3A	2.59519e-20	0.245999	0.992	0.956	8.73542e-16
ARFGEF1	2.67112e-20	0.971516	0.131	0.042	8.991e-16
TMEM41B	2.75544e-20	1.05402	0.121	0.036	9.2748e-16
CCDC47	2.8153e-20	0.627045	0.187	0.076	9.47631e-16
PTK2B	2.8429e-20	0.441003	0.296	0.15	9.56919e-16
DOCK4	2.95774e-20	1.80339	0.082	0.016	9.95575e-16
RASGRP3	2.97955e-20	2.02901	0.075	0.012	1.00292e-15
TNIP2	2.99303e-20	0.886869	0.169	0.065	1.00746e-15
IGHG3	3.08126e-20	0.147341	0.34	0.179	1.03715e-15
FAM49A	3.1578e-20	0.386773	0.522	0.321	1.06292e-15
TRAM1	3.16541e-20	0.313553	0.41	0.229	1.06548e-15
DHX36	3.42139e-20	0.410821	0.29	0.143	1.15164e-15
TMEM176A	3.56306e-20	0.579664	0.299	0.155	1.19933e-15
DUSP10	3.69641e-20	0.84129	0.139	0.047	1.24421e-15
FOXN3	3.71546e-20	0.425575	0.287	0.143	1.25063e-15
CD74	3.97078e-20	0.219871	0.999	0.991	1.33656e-15
CD82	4.03078e-20	1.55435	0.093	0.022	1.35676e-15
ZBTB43	4.12852e-20	0.988401	0.162	0.061	1.38966e-15
PAPD5	4.20221e-20	0.820058	0.16	0.06	1.41446e-15
SPCS3	4.3991e-20	0.257341	0.468	0.266	1.48074e-15
RAB34	4.41396e-20	0.45596	0.208	0.089	1.48574e-15
SRPRA	4.46183e-20	0.894196	0.147	0.052	1.50185e-15
STAT3	4.47744e-20	0.257662	0.42	0.234	1.50711e-15
EMD	4.50823e-20	0.722165	0.211	0.093	1.51747e-15
ILF2	4.6463e-20	0.294032	0.283	0.138	1.56395e-15
NFKB2	4.67919e-20	0.580095	0.259	0.126	1.57502e-15
RCAN3	4.73673e-20	1.64828	0.075	0.012	1.59438e-15
TMED2	4.83051e-20	0.281811	0.414	0.23	1.62595e-15
GZMM	4.87389e-20	1.90755	0.073	0.011	1.64055e-15
UAP1	4.90396e-20	1.5512	0.099	0.025	1.65067e-15
IL4I1	6.03751e-20	1.18433	0.103	0.027	2.03223e-15
GPBAR1	6.11164e-20	-2.11832	0.091	0.186	2.05718e-15
MPST	6.82895e-20	0.65149	0.157	0.058	2.29863e-15
FAM102B	6.9283e-20	1.01148	0.131	0.043	2.33207e-15
CLN8	7.21223e-20	0.820045	0.172	0.069	2.42764e-15
CPD	7.33463e-20	0.914161	0.157	0.058	2.46884e-15
TMSB10	7.42028e-20	-0.178135	0.999	0.999	2.49767e-15
IGHA1	7.46632e-20	-0.430643	0.597	0.383	2.51316e-15
ANG	7.78329e-20	1.95088	0.073	0.012	2.61986e-15
COX6B1	7.81602e-20	-0.42164	0.878	0.82	2.63087e-15
SEC61B	7.85927e-20	0.294801	0.739	0.505	2.64543e-15
ELF1	8.04218e-20	0.299868	0.583	0.366	2.707e-15
GNB1	8.17937e-20	0.323271	0.391	0.217	2.75318e-15
PNN	9.29246e-20	0.42182	0.26	0.126	3.12784e-15
RHEB	1.00935e-19	0.329837	0.439	0.25	3.39748e-15
RP11-356I2.4	1.01064e-19	1.30064	0.088	0.019	3.40182e-15
GOLGA4	1.02903e-19	0.587565	0.234	0.111	3.46371e-15
DNAAF1	1.04222e-19	0.584822	0.29	0.153	3.50811e-15
RASSF4	1.04558e-19	0.397986	0.226	0.103	3.51943e-15
KMT2A	1.06092e-19	0.896147	0.129	0.042	3.57106e-15
CSDE1	1.14382e-19	0.245541	0.531	0.318	3.8501e-15
ANP32E	1.21139e-19	0.777469	0.176	0.071	4.07755e-15
LBR	1.30911e-19	0.673527	0.17	0.067	4.40645e-15
CD55	1.34405e-19	0.28223	0.754	0.539	4.52409e-15
ESYT2	1.35415e-19	0.843891	0.135	0.045	4.55809e-15
IL2RG	1.43659e-19	0.422826	0.252	0.12	4.83556e-15
KMT2C	1.4709e-19	0.440945	0.277	0.139	4.95104e-15
RPS15	1.48785e-19	-0.193618	0.996	0.997	5.00811e-15
AVPI1	1.48828e-19	0.397031	0.254	0.123	5.00956e-15
PIK3R1	1.50835e-19	0.770091	0.195	0.085	5.07712e-15
ANXA2	1.51477e-19	0.294024	0.878	0.718	5.0987e-15
AHR	1.55243e-19	0.357245	0.299	0.154	5.22547e-15
CD37	1.65112e-19	-0.639868	0.638	0.641	5.55767e-15
ANXA5	1.67087e-19	0.303716	0.816	0.616	5.62416e-15
SH2D1A	1.68742e-19	2.15139	0.06	0.006	5.67985e-15
GNA12	1.6951e-19	1.29734	0.099	0.025	5.7057e-15
IQGAP2	1.78206e-19	0.465517	0.259	0.126	5.99842e-15
BCKDK	1.80286e-19	0.534749	0.218	0.098	6.06842e-15
PAFAH1B1	1.81188e-19	0.510315	0.257	0.125	6.09877e-15
ANTXR2	1.87581e-19	1.25242	0.108	0.03	6.31398e-15
C1orf228	1.89334e-19	1.21511	0.104	0.028	6.37297e-15
RPS10	2.01698e-19	0.362312	0.817	0.629	6.78915e-15
CAB39	2.19167e-19	0.472593	0.227	0.104	7.37717e-15
HOPX	2.49347e-19	1.0816	0.1	0.026	8.39304e-15
AHCYL1	2.5017e-19	0.642516	0.2	0.087	8.42073e-15
PTP4A3	2.55862e-19	-3.23821	0.016	0.081	8.61232e-15
USP12	2.72187e-19	1.0205	0.133	0.045	9.1618e-15
FAM49B	2.79576e-19	0.292877	0.653	0.432	9.41051e-15
FAM110A	2.84879e-19	-2.35685	0.064	0.152	9.58904e-15
RASGRP1	2.85414e-19	2.77817	0.054	0.004	9.60705e-15
MANBA	2.85914e-19	0.597683	0.223	0.103	9.62387e-15
MTSS1	2.99771e-19	-1.3109	0.191	0.293	1.00903e-14
RNF125	3.08375e-19	1.30601	0.094	0.023	1.03799e-14
CLTC	3.24599e-19	0.508866	0.254	0.123	1.0926e-14
CPVL	3.25481e-19	0.204983	0.561	0.361	1.09557e-14
RFX2	3.45493e-19	2.39397	0.074	0.013	1.16293e-14
EIF1B	3.48963e-19	0.342963	0.477	0.285	1.17461e-14
LGALS8	3.86702e-19	0.49674	0.188	0.078	1.30164e-14
CHML	3.93515e-19	1.17021	0.143	0.053	1.32457e-14
HIGD2A	3.97779e-19	-0.708786	0.638	0.612	1.33893e-14
RAB11FIP1	4.20087e-19	0.358243	0.242	0.114	1.41401e-14
GRINA	4.20558e-19	0.390992	0.496	0.306	1.4156e-14
WHSC1L1	4.38423e-19	0.499573	0.201	0.087	1.47573e-14
DUSP3	4.49695e-19	0.680355	0.159	0.061	1.51367e-14
MRPS6	4.80139e-19	0.322954	0.269	0.133	1.61615e-14
LAT2	4.88015e-19	0.337664	0.259	0.125	1.64266e-14
LRRC8C	4.89275e-19	1.10551	0.113	0.034	1.6469e-14
EIF3I	4.91597e-19	0.230368	0.451	0.258	1.65472e-14
PPIB	5.10627e-19	0.274196	0.644	0.429	1.71877e-14
AC016831.7	5.6935e-19	1.24491	0.095	0.024	1.91643e-14
YTHDC1	5.77483e-19	0.377027	0.241	0.113	1.94381e-14
DLGAP1-AS1	5.83766e-19	1.25976	0.103	0.029	1.96496e-14
C16orf72	5.83909e-19	0.532021	0.242	0.117	1.96544e-14
RPS25	6.02507e-19	-0.197608	0.989	0.977	2.02804e-14
PARP8	6.13563e-19	0.835232	0.12	0.038	2.06525e-14
RBBP6	6.62516e-19	0.506757	0.22	0.101	2.23003e-14
EML4	7.50666e-19	0.487258	0.265	0.134	2.52674e-14
GPX3	7.68333e-19	1.01159	0.108	0.031	2.58621e-14
HLA-DRB1	7.72252e-19	0.323358	0.979	0.958	2.5994e-14
MPRIP	7.85592e-19	1.65997	0.083	0.018	2.6443e-14
STT3B	8.60726e-19	0.442655	0.216	0.098	2.8972e-14
KLF2	9.49176e-19	-1.19838	0.296	0.385	3.19493e-14
LBH	9.59507e-19	2.16396	0.062	0.008	3.2297e-14
WBSCR22	1.00143e-18	0.617194	0.206	0.093	3.37081e-14
HNRNPA3	1.09009e-18	0.268714	0.714	0.485	3.66925e-14
LILRA5	1.09775e-18	-1.0253	0.388	0.454	3.69501e-14
TMEM173	1.10235e-18	0.335952	0.215	0.097	3.71051e-14
NIPBL	1.11595e-18	0.507821	0.269	0.134	3.75628e-14
FNDC3A	1.14312e-18	0.801923	0.136	0.048	3.84774e-14
RPLP2	1.30647e-18	-0.189655	0.998	0.995	4.39759e-14
HS3ST3B1	1.35204e-18	2.19502	0.07	0.012	4.55096e-14
IL6ST	1.42386e-18	0.622612	0.167	0.067	4.7927e-14
AC092580.4	1.42493e-18	3.06359	0.053	0.004	4.79632e-14
IL23A	1.45128e-18	4.43723	0.05	0.003	4.88501e-14
RAPGEF1	1.45292e-18	0.714876	0.201	0.091	4.89051e-14
TM9SF3	1.45732e-18	0.421314	0.234	0.111	4.90535e-14
CTSZ	1.46344e-18	0.292901	0.533	0.335	4.92595e-14
AGTPBP1	1.4823e-18	0.73038	0.151	0.057	4.98942e-14
HNRNPR	1.54231e-18	0.245822	0.348	0.187	5.19143e-14
DDX27	1.61137e-18	0.647995	0.184	0.079	5.42387e-14
CAST	1.61915e-18	0.26062	0.54	0.337	5.45007e-14
G3BP2	1.67921e-18	0.390906	0.261	0.129	5.65222e-14
FAM133B	1.79311e-18	0.308075	0.388	0.218	6.03562e-14
HPRT1	1.82024e-18	0.395268	0.269	0.135	6.12694e-14
ATP6V1C1	1.89012e-18	0.637242	0.204	0.092	6.36213e-14
PRKAG2	1.92827e-18	0.340087	0.282	0.145	6.49055e-14
FAM46C	1.94273e-18	1.86285	0.069	0.011	6.53923e-14
DNAJC8	1.94574e-18	0.302948	0.347	0.188	6.54937e-14
IFT20	1.98779e-18	0.417404	0.238	0.115	6.69091e-14
CLDND1	2.03853e-18	0.604111	0.18	0.076	6.86169e-14
ZC3H11A	2.2e-18	0.563065	0.181	0.077	7.4052e-14
PTPN22	2.31204e-18	1.16015	0.097	0.026	7.78234e-14
CD8A	2.52225e-18	2.43415	0.061	0.008	8.48988e-14
POLR2A	2.58501e-18	0.801367	0.144	0.054	8.70114e-14
PTTG1IP	2.66637e-18	0.36193	0.294	0.154	8.97502e-14
PPP4R3A	2.71518e-18	0.549208	0.244	0.119	9.13931e-14
RP6-91H8.3	2.78636e-18	1.91207	0.068	0.011	9.37889e-14
ANKRD12	2.84511e-18	0.353069	0.396	0.228	9.57665e-14
TMEM51	2.92793e-18	1.71774	0.08	0.017	9.85543e-14
IRS2	3.04908e-18	0.367706	0.403	0.236	1.02632e-13
CLEC2D	3.08937e-18	0.990323	0.124	0.042	1.03988e-13
SLK	3.29815e-18	0.840741	0.131	0.046	1.11016e-13
CSNK1D	3.33168e-18	0.432609	0.272	0.139	1.12144e-13
ITK	3.47546e-18	1.32244	0.069	0.012	1.16984e-13
ABCA1	3.59091e-18	1.21787	0.122	0.042	1.2087e-13
CTSW	3.73364e-18	1.79267	0.077	0.016	1.25674e-13
ALG13	4.03787e-18	0.528063	0.235	0.115	1.35915e-13
TERF2IP	4.34353e-18	0.409084	0.318	0.172	1.46203e-13
ATF3	4.38916e-18	0.36756	0.481	0.301	1.47739e-13
RAPGEF2	4.60803e-18	1.17912	0.108	0.033	1.55106e-13
TCEB1	4.65373e-18	0.273119	0.506	0.309	1.56644e-13
LTC4S	5.8872e-18	2.62843	0.054	0.005	1.98163e-13
GABPB1-AS1	5.89942e-18	0.558189	0.18	0.078	1.98574e-13
CD83	5.97328e-18	0.272565	0.717	0.484	2.01061e-13
SRP72	6.22264e-18	0.270606	0.362	0.201	2.09454e-13
FAM200B	6.29825e-18	0.424949	0.213	0.099	2.11999e-13
SEMA4D	6.39358e-18	0.641381	0.186	0.081	2.15208e-13
RTFDC1	6.41697e-18	0.248801	0.341	0.186	2.15995e-13
PKIB	6.47343e-18	1.84356	0.07	0.013	2.17896e-13
TNFRSF10B	6.81043e-18	1.00091	0.113	0.036	2.29239e-13
UBAP1	7.14519e-18	0.875182	0.121	0.04	2.40507e-13
MESDC1	7.21713e-18	0.867746	0.16	0.065	2.42928e-13
SURF4	7.37634e-18	0.611191	0.174	0.073	2.48288e-13
YPEL5	7.66151e-18	0.324796	0.469	0.282	2.57886e-13
COPA	7.91726e-18	0.28399	0.266	0.134	2.66495e-13
DDIT4	8.04436e-18	0.159768	0.669	0.454	2.70773e-13
GZMK	8.06266e-18	2.31531	0.075	0.016	2.71389e-13
SON	8.19669e-18	0.236924	0.597	0.378	2.759e-13
RAB27A	8.62933e-18	0.566782	0.173	0.073	2.90463e-13
ELL	8.63296e-18	1.02531	0.111	0.035	2.90585e-13
C12orf75	9.2316e-18	0.91572	0.084	0.02	3.10736e-13
TMX1	9.31397e-18	0.420443	0.23	0.109	3.13508e-13
KRT17	9.40741e-18	1.73942	0.067	0.011	3.16653e-13
MICAL2	1.03169e-17	1.85089	0.062	0.009	3.47267e-13
ACKR3	1.05149e-17	2.22691	0.073	0.015	3.53932e-13
MAPRE1	1.06118e-17	0.325512	0.321	0.172	3.57193e-13
PIP4K2A	1.08507e-17	0.387624	0.269	0.136	3.65235e-13
TMEM71	1.14109e-17	0.816897	0.122	0.041	3.84092e-13
CD86	1.14832e-17	0.267853	0.496	0.305	3.86525e-13
BATF	1.16815e-17	0.811959	0.136	0.05	3.93201e-13
ZC3HAV1	1.28918e-17	0.472615	0.24	0.119	4.33938e-13
PYHIN1	1.31196e-17	2.4629	0.056	0.006	4.41606e-13
RHOQ	1.39824e-17	0.487263	0.268	0.14	4.70647e-13
DHX15	1.40206e-17	0.617189	0.177	0.077	4.71933e-13
CCDC50	1.42522e-17	0.496002	0.165	0.068	4.79729e-13
GALNT1	1.47906e-17	0.534511	0.203	0.093	4.97853e-13
TNIP1	1.54348e-17	0.571787	0.213	0.1	5.19534e-13
IL6	1.59614e-17	1.45439	0.106	0.033	5.37262e-13
LRG1	1.75351e-17	1.09441	0.108	0.034	5.9023e-13
KIF1B	1.75667e-17	0.876569	0.123	0.043	5.91294e-13
RPS4Y1	1.79694e-17	0.380351	0.413	0.254	6.0485e-13
BEST1	1.87927e-17	0.652098	0.189	0.085	6.32564e-13
MBNL1	1.93053e-17	0.221675	0.516	0.321	6.49817e-13
ARHGAP5	2.05947e-17	1.52472	0.081	0.019	6.93219e-13
PTX3	2.14571e-17	1.17103	0.169	0.075	7.22246e-13
SEC62	2.16752e-17	0.247973	0.581	0.375	7.29588e-13
RPL18	2.17864e-17	-0.218975	0.981	0.965	7.3333e-13
MZT2A	2.19442e-17	0.403044	0.193	0.086	7.38641e-13
HNRNPH1	2.22083e-17	0.213945	0.51	0.317	7.47531e-13
PA2G4	2.24671e-17	0.19568	0.361	0.2	7.56244e-13
TAF13	2.31884e-17	0.938369	0.143	0.056	7.80522e-13
UBA52	2.33174e-17	-0.195927	0.991	0.982	7.84863e-13
PSMA6	2.38189e-17	0.609516	0.181	0.079	8.01745e-13
PSIP1	2.42951e-17	0.474043	0.153	0.06	8.17773e-13
NAA50	2.8014e-17	0.526816	0.187	0.084	9.4295e-13
PRKAR1A	2.8673e-17	0.231501	0.434	0.255	9.65133e-13
ACTN4	2.95245e-17	0.503874	0.229	0.112	9.93794e-13
CKAP4	2.98997e-17	0.684474	0.15	0.06	1.00642e-12
PABPN1	3.11639e-17	0.226821	0.263	0.133	1.04898e-12
LONRF3	3.31589e-17	2.15458	0.053	0.006	1.11613e-12
RNF115	3.51439e-17	0.659514	0.162	0.067	1.18294e-12
EIF2AK2	3.55257e-17	0.547776	0.156	0.063	1.1958e-12
ARIH1	3.69596e-17	0.69632	0.162	0.068	1.24406e-12
CRTC3	3.77595e-17	0.759122	0.109	0.035	1.27098e-12
POR	3.92903e-17	0.591485	0.175	0.076	1.32251e-12
ITPRIP	3.93922e-17	0.854302	0.13	0.047	1.32594e-12
PDCD4	4.02208e-17	0.427	0.238	0.119	1.35383e-12
SPCS2	4.10946e-17	0.166332	0.523	0.317	1.38325e-12
MAP2K3	4.15859e-17	0.388868	0.3	0.162	1.39978e-12
ELMSAN1	4.18726e-17	0.800112	0.133	0.05	1.40943e-12
PTGS1	4.419e-17	1.16335	0.084	0.021	1.48744e-12
CLMN	4.82254e-17	0.93605	0.105	0.033	1.62327e-12
TCHH	4.83383e-17	3.53252	0.046	0.003	1.62707e-12
ANKH	5.1773e-17	1.35967	0.087	0.023	1.74268e-12
CTSC	5.21478e-17	-0.822214	0.533	0.557	1.7553e-12
GPATCH2L	5.24616e-17	0.722916	0.153	0.062	1.76586e-12
IPO7	5.50341e-17	0.532991	0.177	0.078	1.85245e-12
VOPP1	5.69956e-17	0.563048	0.172	0.074	1.91847e-12
ZFC3H1	5.76108e-17	0.461032	0.177	0.077	1.93918e-12
OPN3	5.76495e-17	0.77221	0.133	0.05	1.94048e-12
GABPB1	5.79622e-17	0.262527	0.354	0.198	1.95101e-12
PTPN6	5.89371e-17	-1.09667	0.355	0.417	1.98382e-12
GCA	6.24824e-17	0.236045	0.518	0.323	2.10316e-12
DYNLT3	6.3908e-17	0.698324	0.135	0.051	2.15114e-12
RAB5C	6.39402e-17	0.24103	0.429	0.253	2.15223e-12
TNFRSF1A	6.58514e-17	0.320782	0.292	0.156	2.21656e-12
SKAP2	6.9123e-17	0.271846	0.405	0.235	2.32668e-12
CHCHD7	7.58593e-17	0.380884	0.232	0.114	2.55343e-12
FGFR1OP2	7.62344e-17	0.498238	0.217	0.104	2.56605e-12
NR3C1	8.24643e-17	0.482935	0.292	0.158	2.77575e-12
HNRNPH2	8.65456e-17	0.339639	0.285	0.151	2.91312e-12
PDK4	8.75441e-17	-2.10799	0.094	0.18	2.94674e-12
HNRNPLL	8.76283e-17	1.17878	0.081	0.02	2.94957e-12
HAS1	9.26372e-17	4.16926	0.043	0.002	3.11817e-12
PYCARD	9.41245e-17	-0.602455	0.663	0.634	3.16823e-12
ENSA	9.92171e-17	0.238437	0.409	0.238	3.33965e-12
PTMS	1.04256e-16	0.630954	0.142	0.057	3.50925e-12
AZIN1	1.08406e-16	0.461214	0.283	0.154	3.64894e-12
C19orf38	1.09488e-16	-1.43949	0.201	0.286	3.68538e-12
MLLT6	1.09902e-16	0.931349	0.096	0.028	3.69931e-12
TM6SF1	1.11428e-16	0.937775	0.104	0.033	3.75065e-12
SRRM2	1.12691e-16	0.200238	0.426	0.254	3.79319e-12
CARD16	1.25862e-16	-0.694279	0.591	0.598	4.23653e-12
ARMCX3	1.27568e-16	0.417242	0.179	0.079	4.29395e-12
PFKP	1.31503e-16	1.64287	0.069	0.014	4.42639e-12
NFIL3	1.34322e-16	0.457496	0.281	0.153	4.52128e-12
RAP1A	1.40191e-16	0.224341	0.648	0.42	4.71884e-12
CCSER2	1.40781e-16	0.719289	0.124	0.045	4.73868e-12
CD36	1.42613e-16	0.293535	0.386	0.228	4.80037e-12
CD40LG	1.48096e-16	2.46172	0.049	0.005	4.98491e-12
TNFSF14	1.55659e-16	2.28685	0.061	0.01	5.23947e-12
SELL	1.58641e-16	0.541172	0.245	0.127	5.33984e-12
PITPNA	1.59865e-16	0.834413	0.144	0.058	5.38104e-12
KPNA2	1.6042e-16	0.601643	0.159	0.067	5.39973e-12
C9orf72	1.61322e-16	0.250749	0.416	0.244	5.4301e-12
PMEPA1	1.6216e-16	3.67359	0.046	0.004	5.45831e-12
TPP1	1.63634e-16	0.292259	0.495	0.305	5.50791e-12
PSMA3-AS1	1.64155e-16	0.276328	0.28	0.149	5.52546e-12
AP2M1	1.67956e-16	0.186992	0.441	0.258	5.65339e-12
TSC22D2	1.6802e-16	0.713841	0.157	0.066	5.65556e-12
NUP98	1.70369e-16	0.866591	0.124	0.045	5.73462e-12
CD226	1.73389e-16	2.31365	0.056	0.008	5.83628e-12
MLF2	1.81358e-16	0.34286	0.229	0.113	6.1045e-12
TTC3	1.86425e-16	0.3663	0.255	0.132	6.27505e-12
MRPL33	1.87895e-16	0.271613	0.432	0.258	6.32456e-12
CXXC5	1.921e-16	1.48915	0.075	0.017	6.46609e-12
RAD23B	2.21787e-16	0.212738	0.252	0.127	7.46533e-12
ROCK1	2.22429e-16	0.260135	0.448	0.272	7.48696e-12
VPS13C	2.27962e-16	0.325512	0.303	0.166	7.67319e-12
BCL11B	2.42891e-16	1.38562	0.055	0.008	8.17572e-12
YWHAQ	2.43158e-16	0.269192	0.373	0.216	8.18471e-12
PCM1	2.47644e-16	0.37772	0.208	0.099	8.33569e-12
NUCKS1	2.51164e-16	0.23406	0.381	0.22	8.45418e-12
CBX6	2.71088e-16	0.548839	0.171	0.075	9.12481e-12
PIK3R5	2.79911e-16	0.620565	0.13	0.049	9.42179e-12
USP36	2.83318e-16	0.64053	0.177	0.08	9.5365e-12
UBE2D1	2.96948e-16	0.247664	0.447	0.272	9.99526e-12
YTHDF3	3.19542e-16	0.538497	0.167	0.073	1.07558e-11
ANXA7	3.23138e-16	0.24717	0.278	0.146	1.08768e-11
ITGAX	3.26097e-16	0.325146	0.439	0.271	1.09764e-11
GZMB	3.59478e-16	1.81431	0.116	0.042	1.21e-11
BCAT1	3.67124e-16	0.621069	0.211	0.105	1.23574e-11
SLC25A39	3.70526e-16	0.526693	0.2	0.096	1.24719e-11
SMS	3.83912e-16	0.402884	0.359	0.209	1.29225e-11
VRK2	4.10659e-16	0.702428	0.135	0.053	1.38228e-11
CCNY	4.26076e-16	0.479204	0.193	0.091	1.43417e-11
COPB1	4.32268e-16	0.496592	0.181	0.081	1.45501e-11
CYBA	4.32374e-16	-0.251246	0.993	0.978	1.45537e-11
JUND	4.34364e-16	0.314416	0.747	0.539	1.46207e-11
CISD2	4.3838e-16	0.414547	0.251	0.132	1.47559e-11
N4BP1	4.44812e-16	0.835714	0.139	0.056	1.49724e-11
RABGEF1	4.51329e-16	1.35117	0.093	0.028	1.51918e-11
PHACTR2	4.7358e-16	0.510176	0.156	0.066	1.59407e-11
TMF1	4.74106e-16	0.357588	0.204	0.097	1.59584e-11
CDC26	4.91193e-16	0.375455	0.25	0.129	1.65335e-11
SKAP1	5.09014e-16	2.04133	0.049	0.005	1.71334e-11
PAG1	5.24472e-16	-1.30037	0.268	0.343	1.76537e-11
OPTN	5.41136e-16	1.37049	0.081	0.021	1.82146e-11
SLC35E1	5.76702e-16	0.606601	0.119	0.043	1.94118e-11
FCAR	5.83057e-16	0.823577	0.101	0.032	1.96257e-11
TLN1	5.91524e-16	0.223075	0.391	0.228	1.99107e-11
FABP5	5.99165e-16	0.229989	0.377	0.223	2.01679e-11
TTC7A	6.05352e-16	0.678055	0.119	0.043	2.03762e-11
PCF11	6.29609e-16	0.259546	0.241	0.121	2.11926e-11
BLOC1S6	6.29828e-16	0.484061	0.239	0.124	2.12e-11
NUCB2	6.40633e-16	0.41557	0.154	0.065	2.15637e-11
TRAT1	6.42338e-16	1.43666	0.057	0.009	2.16211e-11
CLIP1	6.45781e-16	0.299221	0.201	0.095	2.1737e-11
AAED1	6.47434e-16	0.453639	0.214	0.105	2.17926e-11
GNAI3	6.64608e-16	0.233328	0.417	0.25	2.23707e-11
MATK	6.69915e-16	2.71699	0.047	0.005	2.25493e-11
C5AR1	6.8623e-16	0.399785	0.718	0.546	2.30985e-11
CAMK2D	6.87279e-16	0.500282	0.121	0.044	2.31338e-11
CDK12	7.11737e-16	0.432273	0.155	0.065	2.39571e-11
RNF11	7.12043e-16	0.646642	0.155	0.066	2.39674e-11
STOM	7.2608e-16	0.441896	0.205	0.099	2.44398e-11
KPNA4	7.45301e-16	0.412925	0.204	0.098	2.50868e-11
CRLS1	7.57941e-16	0.475138	0.142	0.057	2.55123e-11
NCOA4	7.60247e-16	0.239387	0.347	0.197	2.55899e-11
PSME2	7.60704e-16	-0.534433	0.689	0.688	2.56053e-11
ARHGEF2	7.9129e-16	0.704437	0.149	0.063	2.66348e-11
TLE3	8.05104e-16	0.454154	0.206	0.1	2.70998e-11
BAZ1A	8.13151e-16	0.255014	0.476	0.297	2.73707e-11
INHBA	8.18093e-16	1.91613	0.083	0.023	2.7537e-11
DAP	8.38858e-16	0.752033	0.139	0.056	2.8236e-11
TNRC6C	8.66336e-16	2.02571	0.049	0.005	2.91609e-11
ITGB7	8.77877e-16	1.65646	0.065	0.013	2.95494e-11
ATP6V0D1	8.89241e-16	0.220393	0.449	0.273	2.99319e-11
FGL2	9.13797e-16	-0.515363	0.678	0.701	3.07584e-11
HSD17B4	9.20801e-16	0.477299	0.135	0.053	3.09942e-11
CYSTM1	9.77614e-16	0.322584	0.266	0.142	3.29065e-11
SPPL2A	9.92035e-16	0.421441	0.214	0.106	3.33919e-11
NF1	1.02795e-15	0.66019	0.112	0.039	3.46009e-11
RGS10	1.03079e-15	0.190175	0.615	0.403	3.46964e-11
BANK1	1.04561e-15	2.10578	0.054	0.008	3.51953e-11
VIM-AS1	1.06819e-15	1.02462	0.129	0.051	3.59552e-11
AP001055.6	1.21347e-15	0.320283	0.213	0.105	4.08456e-11
PLEKHB2	1.21496e-15	0.254792	0.318	0.177	4.08956e-11
TNFSF9	1.22948e-15	2.8023	0.047	0.005	4.13844e-11
YY1	1.23492e-15	0.210529	0.293	0.16	4.15673e-11
KLRB1	1.27425e-15	1.27801	0.111	0.04	4.28913e-11
BTBD7	1.35373e-15	0.745892	0.109	0.038	4.55665e-11
STEAP4	1.41923e-15	1.79646	0.067	0.015	4.77711e-11
ACP1	1.46971e-15	0.259186	0.262	0.137	4.94706e-11
TMBIM6	1.4788e-15	0.269522	0.757	0.556	4.97764e-11
TCF25	1.51671e-15	0.119791	0.465	0.28	5.10526e-11
FAM53C	1.53708e-15	0.667994	0.135	0.054	5.17382e-11
MSL3	1.54629e-15	0.418726	0.191	0.09	5.2048e-11
SMOX	1.56462e-15	4.71288	0.037	0.001	5.26651e-11
LPCAT1	1.67925e-15	0.543443	0.209	0.105	5.65236e-11
PIK3CB	1.71843e-15	0.865372	0.122	0.046	5.78424e-11
GPAT4	1.79737e-15	0.805235	0.131	0.052	6.04996e-11
FUS	1.8025e-15	0.232029	0.578	0.378	6.06723e-11
EIF4H	1.83369e-15	0.344813	0.26	0.138	6.17221e-11
MTHFD2L	1.84911e-15	0.563894	0.128	0.05	6.22411e-11
SLC7A7	1.86851e-15	-1.00008	0.376	0.427	6.2894e-11
PDK1	1.8825e-15	1.25838	0.084	0.024	6.33648e-11
FERMT3	1.95455e-15	0.32391	0.354	0.208	6.57903e-11
45722	1.98981e-15	0.458795	0.169	0.076	6.69769e-11
SLAMF8	2.01076e-15	0.663938	0.103	0.035	6.76822e-11
CRADD	2.08546e-15	1.59725	0.083	0.023	7.01967e-11
LMAN1	2.08831e-15	0.692892	0.137	0.056	7.02924e-11
LYPD2	2.0989e-15	-5.99659	0.004	0.046	7.06489e-11
USP15	2.10889e-15	0.207046	0.399	0.237	7.09854e-11
NGLY1	2.14535e-15	0.769405	0.13	0.051	7.22123e-11
CDC42SE2	2.17009e-15	0.26363	0.3	0.165	7.30453e-11
UBA6	2.19928e-15	0.492639	0.146	0.061	7.40276e-11
DAD1	2.20637e-15	0.164056	0.487	0.3	7.42665e-11
UFM1	2.54852e-15	0.20888	0.31	0.173	8.57833e-11
RB1CC1	2.59334e-15	0.507247	0.178	0.082	8.72918e-11
FAM43A	2.60924e-15	1.92996	0.059	0.011	8.78269e-11
GTF2H1	2.68512e-15	1.06947	0.099	0.032	9.03811e-11
BCLAF1	2.7219e-15	0.180898	0.35	0.201	9.16192e-11
GBP5	2.72765e-15	0.886368	0.136	0.056	9.18127e-11
AC133644.2	2.737e-15	2.33573	0.056	0.009	9.21274e-11
BRD4	2.77948e-15	0.206298	0.279	0.149	9.35572e-11
ZDHHC20	2.78081e-15	0.318741	0.242	0.125	9.3602e-11
DNAJC10	2.7935e-15	0.491087	0.148	0.062	9.40292e-11
SSBP3	2.8369e-15	0.834302	0.101	0.033	9.54901e-11
PRDX6	3.12888e-15	0.211703	0.489	0.302	1.05318e-10
XRN1	3.16312e-15	0.312425	0.174	0.079	1.06471e-10
FBXO34	3.19466e-15	0.838641	0.111	0.039	1.07532e-10
BST1	3.22686e-15	0.324666	0.203	0.098	1.08616e-10
NQO2	3.53222e-15	0.12498	0.208	0.101	1.18894e-10
CEP350	3.63232e-15	0.315619	0.194	0.093	1.22264e-10
SDF4	3.72796e-15	0.30121	0.23	0.117	1.25483e-10
FN1	3.80045e-15	1.09397	0.177	0.086	1.27923e-10
DDX60L	3.9074e-15	0.510893	0.159	0.071	1.31523e-10
KATNBL1	4.08306e-15	0.70512	0.133	0.054	1.37436e-10
PYM1	4.09146e-15	0.336352	0.227	0.116	1.37718e-10
PCBP1	4.11507e-15	0.216801	0.793	0.565	1.38513e-10
CHD4	4.15666e-15	0.480239	0.18	0.084	1.39913e-10
CMPK1	4.31094e-15	0.21906	0.3	0.166	1.45106e-10
NFATC2	4.40447e-15	1.89149	0.047	0.005	1.48255e-10
RPS20	4.51045e-15	-0.22951	0.989	0.972	1.51822e-10
ARGLU1	4.73941e-15	0.224019	0.379	0.226	1.59529e-10
APPL1	4.73951e-15	0.364656	0.189	0.09	1.59532e-10
CTB-58E17.1	4.9548e-15	1.74736	0.063	0.013	1.66778e-10
ATP2B4	4.95901e-15	1.07184	0.085	0.025	1.6692e-10
ZNF131	5.03097e-15	0.640584	0.128	0.051	1.69342e-10
UBA2	5.03808e-15	0.530633	0.18	0.085	1.69582e-10
SP100	5.11685e-15	0.15684	0.373	0.218	1.72233e-10
TNFSF8	5.16521e-15	1.85635	0.054	0.009	1.73861e-10
DNAJC7	5.28141e-15	0.116323	0.34	0.194	1.77772e-10
ATF5	5.36489e-15	0.449329	0.183	0.086	1.80582e-10
MTHFD1L	5.49173e-15	1.6695	0.073	0.018	1.84852e-10
LGMN	5.5156e-15	0.758305	0.125	0.049	1.85655e-10
QKI	5.52349e-15	0.23554	0.388	0.23	1.85921e-10
CDC73	5.65549e-15	0.504388	0.164	0.073	1.90364e-10
R3HDM4	5.72337e-15	0.72568	0.131	0.052	1.92649e-10
DDX6	5.99223e-15	0.309865	0.242	0.126	2.01698e-10
CEP68	6.09117e-15	1.32142	0.08	0.022	2.05029e-10
SOAT1	6.09298e-15	0.385981	0.185	0.088	2.0509e-10
RAD21	6.22442e-15	0.143405	0.252	0.133	2.09514e-10
ARPC3	6.72743e-15	-0.280387	0.937	0.877	2.26445e-10
FAU	6.79157e-15	-0.183186	0.988	0.98	2.28604e-10
CD59	6.80658e-15	0.414991	0.154	0.067	2.29109e-10
PSMA2	6.90482e-15	0.329381	0.324	0.189	2.32416e-10
DDX46	6.95865e-15	0.153931	0.365	0.213	2.34228e-10
GPR35	6.96247e-15	0.698664	0.132	0.054	2.34357e-10
DBI	7.00597e-15	0.252994	0.727	0.523	2.35821e-10
VCP	7.2828e-15	0.348325	0.178	0.083	2.45139e-10
GRN	7.37383e-15	0.239708	0.792	0.583	2.48203e-10
SERPINA1	7.61689e-15	-0.42644	0.815	0.763	2.56385e-10
TAF15	7.86764e-15	0.391019	0.179	0.083	2.64825e-10
CCNL1	8.16258e-15	0.137556	0.692	0.471	2.74752e-10
TMEM88	8.20796e-15	1.32317	0.074	0.019	2.7628e-10
CSF2RB	8.72923e-15	0.667216	0.161	0.073	2.93826e-10
DHX9	8.81426e-15	0.458144	0.18	0.085	2.96688e-10
AMPD2	8.89432e-15	0.351221	0.207	0.104	2.99383e-10
ATP1B1	8.9038e-15	0.764365	0.108	0.039	2.99702e-10
EPSTI1	8.97268e-15	0.242893	0.26	0.141	3.0202e-10
KCNN4	9.08679e-15	1.11591	0.087	0.026	3.05861e-10
COMT	9.35956e-15	0.170103	0.37	0.219	3.15043e-10
KHDRBS1	9.59924e-15	0.184389	0.43	0.261	3.2311e-10
SNHG15	9.85176e-15	0.270762	0.32	0.184	3.3161e-10
CBFB	9.89488e-15	0.411112	0.167	0.076	3.33062e-10
TCEAL3	9.91417e-15	1.54004	0.063	0.013	3.33711e-10
RRBP1	1.0288e-14	0.435312	0.243	0.13	3.46294e-10
CD72	1.03974e-14	1.51323	0.087	0.027	3.49978e-10
BRWD1	1.06625e-14	0.45196	0.148	0.064	3.589e-10
CTD-2035E11.3	1.10922e-14	1.75562	0.061	0.012	3.73364e-10
NCOR2	1.13295e-14	0.615334	0.15	0.066	3.81351e-10
LRP1	1.13591e-14	0.342935	0.252	0.135	3.82348e-10
ATP11B	1.13665e-14	0.69016	0.119	0.045	3.82595e-10
CLEC11A	1.21016e-14	0.667509	0.125	0.05	4.07341e-10
ITPR1	1.21477e-14	1.18492	0.082	0.024	4.0889e-10
PRKDC	1.2239e-14	0.454849	0.169	0.078	4.11966e-10
RUNX3	1.22426e-14	0.573388	0.161	0.073	4.12087e-10
CPNE1	1.24128e-14	0.241527	0.2	0.098	4.17815e-10
YWHAG	1.29132e-14	0.184364	0.246	0.129	4.3466e-10
SUZ12	1.31828e-14	0.391457	0.144	0.061	4.43732e-10
MS4A7	1.38734e-14	-0.611032	0.677	0.65	4.66979e-10
SLC8A1	1.43497e-14	0.285166	0.275	0.152	4.83012e-10
PLEKHG2	1.54124e-14	0.925571	0.095	0.031	5.18781e-10
PSMD11	1.55469e-14	0.258303	0.215	0.109	5.2331e-10
G3BP1	1.59616e-14	0.424595	0.181	0.086	5.37267e-10
CREBBP	1.59878e-14	0.474309	0.165	0.076	5.38148e-10
PER1	1.6134e-14	0.159984	0.321	0.182	5.43071e-10
KIF13B	1.64089e-14	0.754725	0.1	0.034	5.52325e-10
MLEC	1.67018e-14	0.356082	0.194	0.094	5.62181e-10
RCN2	1.70977e-14	0.515831	0.112	0.042	5.75507e-10
BNIP2	1.7187e-14	0.198544	0.338	0.194	5.78515e-10
TAX1BP3	1.76168e-14	0.446066	0.177	0.084	5.92983e-10
BEX4	1.76637e-14	0.437468	0.166	0.077	5.9456e-10
SESN2	1.76847e-14	1.45222	0.086	0.027	5.95267e-10
TOX4	1.77351e-14	0.21467	0.201	0.099	5.96962e-10
RPL32	1.83557e-14	-0.163932	0.997	0.998	6.17853e-10
UBR5	1.93744e-14	0.610813	0.139	0.059	6.52141e-10
THRAP3	1.97532e-14	0.152793	0.283	0.157	6.64893e-10
TROVE2	2.01962e-14	0.50847	0.176	0.084	6.79803e-10
TBC1D7	2.04496e-14	0.657185	0.115	0.044	6.88333e-10
PRDM8	2.0499e-14	3.6171	0.036	0.002	6.89995e-10
PTBP3	2.15156e-14	0.19165	0.301	0.168	7.24214e-10
DSC2	2.17017e-14	1.05664	0.085	0.026	7.3048e-10
TLK1	2.24587e-14	0.598781	0.116	0.044	7.55959e-10
SMG1	2.27851e-14	0.246949	0.237	0.125	7.66947e-10
TMEM52B	2.31671e-14	2.27417	0.05	0.008	7.79806e-10
HUS1	2.50821e-14	0.752862	0.116	0.045	8.44264e-10
RNF139	2.58291e-14	0.409069	0.165	0.076	8.69409e-10
DGKA	2.58978e-14	1.52496	0.065	0.015	8.71721e-10
PPT1	2.61528e-14	0.23157	0.567	0.375	8.80303e-10
HIPK1	2.73801e-14	0.426883	0.174	0.083	9.21616e-10
USP8	2.74724e-14	0.193216	0.228	0.118	9.24723e-10
NRIP1	2.76695e-14	0.670733	0.136	0.058	9.31354e-10
SMARCA5	2.91272e-14	0.341508	0.218	0.112	9.80422e-10
SDCCAG8	2.91724e-14	0.419422	0.173	0.082	9.81944e-10
PPP1R14B	2.97024e-14	0.523447	0.116	0.044	9.99784e-10
OAS1	3.09062e-14	-1.80036	0.099	0.177	1.0403e-09
ZNF703	3.10946e-14	-2.26664	0.043	0.108	1.04665e-09
TAF7	3.52586e-14	0.126017	0.303	0.172	1.1868e-09
ARHGAP31	3.55234e-14	0.925964	0.075	0.02	1.19572e-09
CMTM3	3.60969e-14	0.175504	0.215	0.109	1.21502e-09
WARS	3.799e-14	-0.754144	0.405	0.464	1.27874e-09
PDAP1	3.93632e-14	0.222835	0.217	0.111	1.32496e-09
HIPK2	3.97959e-14	0.444332	0.182	0.088	1.33953e-09
LARS	4.01749e-14	0.240554	0.188	0.092	1.35229e-09
STK24	4.10861e-14	0.292269	0.251	0.135	1.38296e-09
CXCL5	4.11697e-14	3.66368	0.04	0.004	1.38577e-09
BOD1L1	4.13598e-14	0.199784	0.203	0.101	1.39217e-09
AGFG1	4.14711e-14	0.255897	0.249	0.134	1.39592e-09
CTD-3203P2.3	4.20181e-14	2.23651	0.049	0.008	1.41433e-09
FOXK2	4.27136e-14	1.45392	0.069	0.017	1.43774e-09
CTD-2336O2.1	4.52446e-14	0.520155	0.151	0.068	1.52293e-09
EIF3B	4.65254e-14	0.631541	0.124	0.05	1.56605e-09
FSCN1	4.65598e-14	2.80793	0.04	0.004	1.5672e-09
TIGIT	4.6793e-14	3.04215	0.04	0.004	1.57505e-09
PPIL4	4.68652e-14	0.56215	0.148	0.066	1.57748e-09
C1orf162	4.73695e-14	-0.445347	0.824	0.77	1.59446e-09
CD164	4.80118e-14	0.188226	0.482	0.304	1.61608e-09
VDAC2	4.85232e-14	0.140717	0.489	0.305	1.63329e-09
YWHAZ	5.08598e-14	0.240664	0.757	0.537	1.71194e-09
CLEC4A	5.2006e-14	0.214011	0.35	0.209	1.75052e-09
ASH1L	5.25463e-14	0.384475	0.196	0.098	1.76871e-09
SCYL2	5.41567e-14	0.659108	0.099	0.035	1.82292e-09
PJA2	5.50146e-14	0.262182	0.234	0.123	1.85179e-09
RAC1	5.66012e-14	0.203092	0.887	0.715	1.9052e-09
PELI1	5.68589e-14	0.267228	0.358	0.215	1.91387e-09
PCBP2	5.75752e-14	0.201936	0.703	0.481	1.93798e-09
RNF130	6.16463e-14	0.175975	0.628	0.419	2.07502e-09
TBC1D14	6.30948e-14	0.722707	0.104	0.038	2.12377e-09
OFD1	6.32707e-14	0.553585	0.108	0.04	2.12969e-09
CHCHD10	6.58702e-14	-0.961327	0.416	0.45	2.21719e-09
SMU1	6.74548e-14	0.552664	0.152	0.069	2.27053e-09
RPL31	6.75743e-14	-0.235651	0.977	0.96	2.27455e-09
RIF1	7.02305e-14	0.671656	0.122	0.049	2.36396e-09
UBE2D2	7.32037e-14	0.155362	0.468	0.287	2.46404e-09
TAX1BP1	7.44206e-14	0.192133	0.574	0.381	2.505e-09
TNRC6B	7.5376e-14	0.259433	0.229	0.12	2.53716e-09
LAT	7.75563e-14	1.37178	0.07	0.018	2.61054e-09
EIF1AX	7.80501e-14	0.229452	0.448	0.282	2.62717e-09
MORF4L1	7.86868e-14	0.197679	0.684	0.482	2.6486e-09
TCF4	7.87903e-14	0.650583	0.113	0.044	2.65208e-09
RANBP9	8.27789e-14	1.0256	0.094	0.032	2.78634e-09
NAB1	8.89135e-14	0.927525	0.088	0.029	2.99283e-09
ZRANB2	9.5624e-14	0.213499	0.157	0.071	3.2187e-09
DYNC1H1	1.00687e-13	0.286669	0.187	0.092	3.38911e-09
LUZP1	1.00838e-13	0.747579	0.098	0.035	3.3942e-09
ELOVL5	1.01562e-13	0.205883	0.217	0.112	3.41859e-09
ATP6V1A	1.06025e-13	0.295072	0.201	0.101	3.56881e-09
ADIPOR1	1.07287e-13	0.266099	0.262	0.146	3.61128e-09
ARF1	1.12045e-13	0.193901	0.615	0.403	3.77142e-09
HPCAL1	1.12128e-13	0.368879	0.232	0.124	3.77423e-09
SLC16A6	1.14028e-13	0.75611	0.128	0.054	3.83819e-09
C11orf58	1.14978e-13	0.118726	0.506	0.322	3.87016e-09
KDM5B	1.16312e-13	1.76719	0.05	0.009	3.91507e-09
CHSY1	1.19486e-13	0.319143	0.201	0.102	4.02191e-09
ADM	1.20367e-13	0.195384	0.22	0.117	4.05157e-09
LSM14A	1.20594e-13	0.197579	0.256	0.14	4.05919e-09
CD109	1.26115e-13	1.8092	0.056	0.011	4.24505e-09
TOM1	1.3686e-13	0.402563	0.212	0.111	4.6067e-09
MAPKAPK2	1.39711e-13	0.430274	0.187	0.094	4.70267e-09
USP48	1.41097e-13	0.264368	0.129	0.054	4.74934e-09
AP3D1	1.41856e-13	0.447413	0.133	0.057	4.77488e-09
EWSR1	1.44709e-13	0.160339	0.321	0.187	4.87091e-09
PXN	1.48736e-13	0.64661	0.098	0.035	5.00644e-09
TAPBP	1.49228e-13	0.179394	0.443	0.276	5.02302e-09
CYTH1	1.51935e-13	0.216682	0.251	0.138	5.11415e-09
TFG	1.58907e-13	0.463612	0.162	0.077	5.34881e-09
ACSL5	1.61078e-13	0.697256	0.125	0.052	5.42189e-09
CUEDC2	1.72477e-13	0.259055	0.213	0.11	5.80558e-09
LPIN1	1.77575e-13	0.90998	0.09	0.03	5.97718e-09
HMGCR	1.80268e-13	0.908253	0.081	0.025	6.06783e-09
MYH9	1.80799e-13	0.187872	0.403	0.245	6.08571e-09
CNOT6L	1.95348e-13	0.351419	0.176	0.086	6.5754e-09
SPEN	1.99478e-13	0.37238	0.166	0.079	6.71443e-09
PSMB9	2.03611e-13	-0.685902	0.53	0.552	6.85355e-09
FFAR2	2.0447e-13	-2.40773	0.034	0.093	6.88247e-09
NDUFAF2	2.12638e-13	0.489595	0.129	0.054	7.15739e-09
SGK3	2.13861e-13	0.749816	0.109	0.042	7.19857e-09
HNRNPK	2.15345e-13	0.174771	0.704	0.502	7.2485e-09
HECTD1	2.18923e-13	0.439062	0.159	0.074	7.36895e-09
GUK1	2.23208e-13	0.21892	0.759	0.54	7.51316e-09
APAF1	2.2434e-13	0.506461	0.119	0.048	7.55128e-09
CXCR6	2.30565e-13	2.25404	0.037	0.003	7.76083e-09
RNMT	2.3283e-13	0.309638	0.291	0.167	7.83707e-09
45911	2.37165e-13	0.743401	0.1	0.037	7.98296e-09
TNFRSF21	2.37394e-13	1.25211	0.083	0.027	7.99069e-09
FMNL3	2.37463e-13	1.52901	0.056	0.012	7.99302e-09
CH17-189H20.1	2.37825e-13	0.366704	0.146	0.066	8.0052e-09
LPIN2	2.38164e-13	0.636349	0.1	0.037	8.01661e-09
CYTIP	2.38696e-13	-0.739214	0.57	0.557	8.0345e-09
MAML1	2.39868e-13	0.982634	0.07	0.019	8.07395e-09
VBP1	2.43389e-13	0.340371	0.184	0.092	8.19247e-09
ATP2A2	2.45426e-13	0.354931	0.203	0.106	8.26104e-09
TMEM50B	2.48279e-13	0.395581	0.149	0.067	8.35708e-09
ADGRE1	2.52335e-13	-2.40783	0.032	0.09	8.49361e-09
SUSD3	2.5541e-13	0.971324	0.067	0.017	8.5971e-09
RP5-1171I10.5	2.57844e-13	0.257568	0.293	0.17	8.67903e-09
TMOD3	2.61504e-13	0.224315	0.241	0.13	8.80222e-09
MTCH1	2.63183e-13	0.174252	0.309	0.179	8.85873e-09
SCML4	2.63868e-13	2.86399	0.035	0.002	8.88179e-09
UBE2W	2.63912e-13	0.449166	0.173	0.085	8.88326e-09
GZMH	2.64459e-13	1.53236	0.073	0.021	8.9017e-09
TNFRSF12A	2.81782e-13	1.50185	0.05	0.009	9.4848e-09
TBC1D15	2.84589e-13	0.346322	0.126	0.053	9.57927e-09
HEXA	2.84821e-13	0.245205	0.216	0.114	9.58706e-09
RNF7	2.85605e-13	0.15233	0.501	0.317	9.61346e-09
USP37	2.90112e-13	1.55125	0.059	0.013	9.76516e-09
DDX39B	3.06451e-13	0.657746	0.129	0.056	1.03152e-08
FAM105A	3.07924e-13	0.226181	0.186	0.093	1.03647e-08
HPGD	3.10915e-13	0.511853	0.092	0.032	1.04654e-08
FAM102A	3.20657e-13	2.99398	0.036	0.003	1.07933e-08
CTLA4	3.20989e-13	3.10611	0.036	0.003	1.08045e-08
SLC5A3	3.24622e-13	0.729003	0.084	0.028	1.09268e-08
AKAP9	3.30217e-13	0.24062	0.262	0.146	1.11151e-08
NUDT4	3.36611e-13	0.561034	0.158	0.075	1.13303e-08
NSRP1	3.41843e-13	0.317844	0.194	0.099	1.15064e-08
CCDC167	3.43329e-13	0.32371	0.146	0.066	1.15564e-08
DARS	3.52212e-13	0.232929	0.235	0.128	1.18555e-08
FUBP1	3.63728e-13	0.294865	0.18	0.09	1.22431e-08
ZRANB1	3.69733e-13	1.02452	0.082	0.026	1.24452e-08
APMAP	3.75512e-13	0.633102	0.132	0.058	1.26397e-08
CPM	3.77259e-13	0.170331	0.198	0.101	1.26985e-08
45721	3.79342e-13	0.469223	0.124	0.052	1.27686e-08
RAN	3.85091e-13	0.163651	0.618	0.42	1.29622e-08
NAP1L4	4.17836e-13	0.597313	0.125	0.053	1.40644e-08
MEF2A	4.22689e-13	0.195269	0.237	0.129	1.42277e-08
DNM2	4.30441e-13	0.347033	0.163	0.079	1.44886e-08
AFF1	4.31372e-13	0.65758	0.097	0.036	1.452e-08
SMC1A	4.32236e-13	0.159637	0.198	0.101	1.45491e-08
DNAJB9	4.38813e-13	0.410849	0.177	0.088	1.47704e-08
RBM17	4.42062e-13	0.171799	0.303	0.175	1.48798e-08
LINC01094	4.50709e-13	2.04607	0.051	0.01	1.51709e-08
TMEM14C	4.55325e-13	0.177956	0.376	0.231	1.53262e-08
NUDT3	4.59055e-13	0.220456	0.234	0.126	1.54518e-08
MRPL23	4.62791e-13	0.201247	0.296	0.171	1.55775e-08
GK5	4.66224e-13	0.674644	0.141	0.065	1.56931e-08
ZYX	4.72999e-13	0.128647	0.378	0.229	1.59211e-08
C17orf107	4.99046e-13	1.52442	0.07	0.02	1.67979e-08
EIF4B	5.28596e-13	0.226829	0.44	0.282	1.77925e-08
ATXN2L	5.41279e-13	0.829993	0.104	0.04	1.82194e-08
RELB	5.63155e-13	0.449869	0.177	0.089	1.89558e-08
CNPY2	5.81863e-13	0.241743	0.192	0.098	1.95855e-08
AMD1	6.186e-13	0.233913	0.23	0.124	2.08221e-08
SEC63	6.25008e-13	0.387458	0.205	0.108	2.10378e-08
SSBP1	6.28931e-13	0.124207	0.486	0.305	2.11698e-08
CD247	6.32127e-13	0.97583	0.061	0.015	2.12774e-08
TMEM2	6.4213e-13	0.522336	0.141	0.064	2.16141e-08
KIAA0907	6.84028e-13	0.757465	0.095	0.035	2.30244e-08
CCNT1	6.97009e-13	0.665715	0.121	0.051	2.34613e-08
GRAMD1A	7.49162e-13	0.514861	0.153	0.073	2.52168e-08
SMIM19	7.53575e-13	0.382728	0.176	0.088	2.53653e-08
ELMO1	7.60756e-13	0.382785	0.135	0.06	2.5607e-08
ITM2C	7.62999e-13	1.13595	0.062	0.016	2.56825e-08
CD40	7.66314e-13	0.412937	0.124	0.052	2.57941e-08
MECP2	8.03805e-13	0.464348	0.166	0.081	2.70561e-08
TDG	8.26656e-13	0.389346	0.152	0.072	2.78252e-08
FADS1	8.3374e-13	0.501433	0.084	0.028	2.80637e-08
CYP1B1	8.39381e-13	0.886764	0.157	0.078	2.82536e-08
ZFY	8.39996e-13	1.32141	0.061	0.015	2.82743e-08
RP11-373D23.3	8.41942e-13	2.14278	0.047	0.008	2.83398e-08
TMEM205	8.45083e-13	0.154309	0.256	0.143	2.84455e-08
ATP2A3	8.45689e-13	1.60067	0.052	0.01	2.84659e-08
LINC00657	8.52082e-13	0.209962	0.251	0.14	2.86811e-08
MIER1	8.70155e-13	0.280783	0.189	0.096	2.92894e-08
DENND5A	8.73816e-13	0.370012	0.191	0.099	2.94126e-08
PFDN1	9.23186e-13	0.305019	0.235	0.128	3.10744e-08
LAPTM4A	9.39925e-13	0.140238	0.612	0.417	3.16379e-08
ARL4A	9.44714e-13	-1.01696	0.444	0.466	3.17991e-08
HSP90AB1	9.47936e-13	0.185925	0.734	0.534	3.19075e-08
PLGRKT	9.49471e-13	0.310478	0.147	0.068	3.19592e-08
RPL21	9.54457e-13	-0.181168	0.995	0.987	3.2127e-08
RQCD1	9.61433e-13	0.636744	0.097	0.036	3.23619e-08
EIF2AK1	9.6725e-13	0.480322	0.144	0.066	3.25576e-08
RNF103	9.77902e-13	1.271	0.064	0.017	3.29162e-08
HELB	9.79375e-13	1.0259	0.066	0.018	3.29658e-08
LILRB2	1.01757e-12	-1.01123	0.396	0.422	3.42512e-08
TC2N	1.0226e-12	1.72566	0.041	0.005	3.44206e-08
ANKLE2	1.0366e-12	0.440923	0.138	0.063	3.48919e-08
SNX8	1.06155e-12	0.52384	0.125	0.054	3.57317e-08
CD96	1.08692e-12	1.14211	0.06	0.015	3.65856e-08
CXCL16	1.10299e-12	0.184324	0.5	0.326	3.71266e-08
GM2A	1.15064e-12	0.553308	0.136	0.061	3.87304e-08
SIAH2	1.16387e-12	0.290779	0.159	0.076	3.91759e-08
RPL26	1.19424e-12	-0.165236	0.993	0.989	4.0198e-08
ISG15	1.23856e-12	-0.953103	0.362	0.423	4.16899e-08
PDE3B	1.27339e-12	0.983803	0.088	0.031	4.28623e-08
NR1H2	1.28592e-12	0.319119	0.228	0.126	4.3284e-08
SERTAD2	1.29199e-12	0.504939	0.133	0.059	4.34885e-08
SPNS3	1.29453e-12	2.52742	0.037	0.004	4.35739e-08
ASAP1	1.33336e-12	0.333803	0.207	0.111	4.4881e-08
SETD5	1.35327e-12	0.22736	0.122	0.051	4.55512e-08
EPC1	1.37762e-12	0.133952	0.288	0.168	4.63706e-08
MPG	1.39513e-12	0.180355	0.211	0.111	4.69599e-08
ID2	1.4655e-12	0.19115	0.67	0.491	4.93288e-08
ST8SIA4	1.4705e-12	0.375531	0.206	0.11	4.94971e-08
RAB32	1.47739e-12	0.104776	0.237	0.129	4.97291e-08
CCT3	1.57763e-12	0.133989	0.233	0.127	5.3103e-08
PLPP5	1.58059e-12	0.732422	0.094	0.035	5.32026e-08
SNX29	1.59286e-12	0.441854	0.112	0.046	5.36157e-08
ATAD2B	1.59605e-12	0.696232	0.084	0.029	5.3723e-08
ICOSLG	1.61076e-12	1.43282	0.059	0.015	5.42182e-08
NELFCD	1.61828e-12	0.772201	0.093	0.034	5.44715e-08
ZNF395	1.63682e-12	2.11781	0.045	0.008	5.50953e-08
SVIP	1.66702e-12	0.806769	0.081	0.027	5.61119e-08
JAML	1.70484e-12	0.216863	0.561	0.382	5.73849e-08
TCEA1	1.71708e-12	0.207488	0.305	0.182	5.77969e-08
DPH3	1.78275e-12	0.203984	0.227	0.124	6.00074e-08
PLEKHF2	1.79691e-12	0.673014	0.118	0.051	6.04842e-08
NFIC	1.80165e-12	0.520399	0.124	0.053	6.06436e-08
CCR6	1.84355e-12	1.64785	0.043	0.006	6.20539e-08
NCF4	1.88204e-12	0.329521	0.205	0.108	6.33496e-08
AP2B1	1.88467e-12	0.760997	0.115	0.049	6.34381e-08
SYNCRIP	1.90301e-12	0.139883	0.272	0.157	6.40554e-08
CTSA	1.91931e-12	0.18035	0.329	0.198	6.46039e-08
EVI2A	1.95737e-12	0.101697	0.427	0.271	6.58852e-08
RREB1	1.97269e-12	0.491537	0.132	0.059	6.64007e-08
PGS1	1.98242e-12	0.671444	0.105	0.042	6.67284e-08
UBE2V2	1.98534e-12	0.336967	0.228	0.125	6.68267e-08
DNMT1	2.03326e-12	0.26065	0.16	0.077	6.84395e-08
FCHSD2	2.04698e-12	0.984713	0.093	0.035	6.89015e-08
PER2	2.05166e-12	1.64219	0.057	0.013	6.90589e-08
IRF1	2.05663e-12	0.276004	0.32	0.195	6.92263e-08
ODF2L	2.06273e-12	0.656093	0.093	0.034	6.94317e-08
RP11-214O1.3	2.07235e-12	1.77038	0.05	0.01	6.97552e-08
RECQL	2.07644e-12	0.396171	0.148	0.07	6.9893e-08
SMARCB1	2.08585e-12	0.250592	0.178	0.09	7.02097e-08
LRPAP1	2.08908e-12	0.116996	0.386	0.236	7.03184e-08
EXOC5	2.15119e-12	0.663856	0.117	0.05	7.24091e-08
ARPP19	2.16181e-12	0.19354	0.221	0.12	7.27666e-08
ATP6V1F	2.18728e-12	0.215307	0.775	0.562	7.36239e-08
REEP3	2.23007e-12	0.443882	0.173	0.087	7.50641e-08
CD68	2.33163e-12	-0.518554	0.667	0.636	7.84827e-08
BPTF	2.37436e-12	0.118004	0.23	0.126	7.99208e-08
JMY	2.38505e-12	1.04682	0.087	0.031	8.02809e-08
CNOT1	2.39075e-12	0.308799	0.163	0.08	8.04726e-08
DEFB1	2.40065e-12	2.20779	0.058	0.015	8.08059e-08
EPB41	2.40759e-12	0.684688	0.09	0.032	8.10394e-08
LYAR	2.45066e-12	0.115497	0.276	0.157	8.24894e-08
PDXDC1	2.47398e-12	0.66583	0.079	0.026	8.32741e-08
PRDX2	2.52215e-12	0.280035	0.216	0.118	8.48955e-08
SPECC1	2.52897e-12	0.769415	0.097	0.037	8.51251e-08
SDHC	2.53567e-12	0.183463	0.347	0.211	8.53507e-08
ROMO1	2.55617e-12	0.182112	0.367	0.227	8.60406e-08
MOB3A	2.62528e-12	0.173284	0.226	0.124	8.83669e-08
FKBP3	2.64595e-12	0.202197	0.201	0.105	8.90627e-08
UBR4	2.64647e-12	0.340908	0.143	0.066	8.90802e-08
FADS3	2.66892e-12	1.91115	0.046	0.008	8.98358e-08
FYTTD1	2.67215e-12	0.319911	0.166	0.082	8.99444e-08
VAPA	2.6775e-12	0.175415	0.708	0.502	9.01247e-08
MT1G	2.68484e-12	1.80894	0.07	0.022	9.03718e-08
SLAMF1	2.71103e-12	1.58004	0.048	0.009	9.12532e-08
GHITM	2.73313e-12	0.129457	0.511	0.329	9.19971e-08
H2AFJ	2.76056e-12	0.162946	0.368	0.227	9.29203e-08
GZF1	2.78988e-12	0.791136	0.07	0.021	9.39072e-08
EIF4G1	2.88692e-12	0.235706	0.172	0.086	9.71739e-08
SRGAP1	2.90294e-12	0.794219	0.1	0.039	9.77129e-08
RNASE1	2.91611e-12	0.6117	0.153	0.076	9.81563e-08
METAP2	2.95004e-12	0.200558	0.234	0.13	9.92982e-08
FNBP4	2.96507e-12	0.254531	0.201	0.106	9.98044e-08
PSTPIP2	3.10024e-12	0.415698	0.183	0.095	1.04354e-07
IL18	3.12493e-12	0.340236	0.187	0.098	1.05185e-07
DCTN6	3.20826e-12	0.200858	0.248	0.139	1.0799e-07
SPAG5	3.272e-12	3.94876	0.03	0.002	1.10136e-07
PECAM1	3.30373e-12	-0.979207	0.303	0.362	1.11204e-07
NAAA	3.34143e-12	-1.23173	0.274	0.328	1.12473e-07
MMP14	3.37399e-12	2.03964	0.049	0.01	1.13568e-07
GLA	3.38682e-12	0.118299	0.191	0.1	1.14001e-07
SEC61G	3.40963e-12	0.23932	0.769	0.57	1.14768e-07
HMOX1	3.45928e-12	-0.877199	0.208	0.287	1.16439e-07
GBE1	3.47687e-12	0.953329	0.071	0.022	1.17031e-07
ANXA11	3.53283e-12	0.13325	0.4	0.249	1.18915e-07
LACTB	3.54976e-12	0.269272	0.308	0.187	1.19485e-07
AGPAT2	3.55542e-12	0.227258	0.234	0.131	1.19676e-07
TMEM43	3.58711e-12	0.911204	0.088	0.032	1.20742e-07
C1orf43	3.60967e-12	0.169546	0.384	0.238	1.21502e-07
LPGAT1	3.71803e-12	0.307329	0.155	0.074	1.25149e-07
HSD17B12	3.73762e-12	0.54095	0.117	0.05	1.25808e-07
ZNF697	3.79015e-12	2.47891	0.036	0.004	1.27576e-07
SKP1	4.06394e-12	0.170247	0.754	0.558	1.36792e-07
KIAA1147	4.12828e-12	1.52516	0.046	0.009	1.38958e-07
NSMCE2	4.16761e-12	0.494586	0.111	0.046	1.40282e-07
GTF2I	4.30018e-12	0.116333	0.209	0.112	1.44744e-07
ZSCAN16-AS1	4.31349e-12	0.60032	0.109	0.045	1.45192e-07
PPM1K	4.32082e-12	0.905228	0.083	0.029	1.45439e-07
NCR3LG1	4.34341e-12	2.22957	0.039	0.005	1.46199e-07
ANKRD36C	4.35935e-12	1.3143	0.049	0.01	1.46736e-07
STK4	4.3751e-12	0.118603	0.379	0.237	1.47266e-07
TMEM170B	4.40291e-12	0.423722	0.154	0.075	1.48202e-07
ST3GAL1	4.46197e-12	0.310214	0.183	0.095	1.5019e-07
C4orf3	4.56037e-12	0.224209	0.772	0.549	1.53502e-07
SEC24A	4.60206e-12	1.22853	0.074	0.024	1.54905e-07
NRIP3	4.68076e-12	2.12008	0.038	0.005	1.57554e-07
TIAL1	4.6856e-12	0.210719	0.206	0.109	1.57717e-07
PAN3	4.69691e-12	0.489225	0.141	0.066	1.58098e-07
TBC1D9	4.7164e-12	0.368347	0.126	0.056	1.58754e-07
GATA3	4.84224e-12	2.16753	0.039	0.005	1.6299e-07
PLK3	4.86107e-12	0.229489	0.293	0.176	1.63624e-07
PRKCA	4.91742e-12	1.12092	0.066	0.019	1.6552e-07
RAB6A	4.94345e-12	0.187422	0.185	0.095	1.66396e-07
C1QC	5.12829e-12	-1.68942	0.129	0.202	1.72618e-07
LINC01588	5.18383e-12	1.71863	0.05	0.011	1.74488e-07
RELA	5.27319e-12	0.652282	0.102	0.04	1.77496e-07
TCF7	5.3093e-12	0.521414	0.068	0.02	1.78711e-07
WIPF1	5.37224e-12	0.180293	0.378	0.235	1.8083e-07
E2F4	5.42904e-12	0.486635	0.107	0.044	1.82741e-07
SH2D2A	5.49271e-12	1.22919	0.043	0.007	1.84885e-07
DCTN4	5.49778e-12	0.572679	0.118	0.051	1.85055e-07
ZMIZ1	5.60286e-12	0.295677	0.173	0.088	1.88592e-07
PPP2CB	5.63199e-12	0.427836	0.112	0.047	1.89573e-07
COPS4	5.65714e-12	0.369276	0.138	0.064	1.90419e-07
COPB2	5.72602e-12	0.153294	0.155	0.075	1.92738e-07
N4BP2L1	5.8693e-12	0.253269	0.189	0.099	1.97561e-07
SAMD4B	5.88422e-12	0.510357	0.132	0.06	1.98063e-07
VAV3	5.93451e-12	0.83902	0.07	0.022	1.99755e-07
LINC00884	5.93826e-12	1.74212	0.048	0.01	1.99882e-07
TMEM65	6.04487e-12	1.06972	0.064	0.018	2.0347e-07
PON2	6.116e-12	1.18137	0.056	0.013	2.05865e-07
SPG20	6.11869e-12	0.534381	0.135	0.063	2.05955e-07
TUBA4A	6.17814e-12	0.314386	0.16	0.08	2.07956e-07
PDIA4	6.7096e-12	0.261839	0.191	0.101	2.25845e-07
DDAH2	6.74615e-12	0.309162	0.267	0.158	2.27075e-07
CYFIP1	6.8291e-12	0.372743	0.142	0.067	2.29868e-07
OAZ1	6.86626e-12	-0.162009	0.992	0.967	2.31118e-07
TOB2	6.87658e-12	0.372076	0.119	0.052	2.31466e-07
FYN	6.93793e-12	0.295369	0.239	0.137	2.33531e-07
NCOR1	6.94036e-12	0.101219	0.283	0.166	2.33612e-07
RHOU	7.31119e-12	0.884001	0.09	0.034	2.46095e-07
ARHGEF6	7.48889e-12	0.365168	0.158	0.078	2.52076e-07
RTN4	7.76904e-12	0.208664	0.725	0.532	2.61506e-07
HUWE1	7.94315e-12	0.467088	0.115	0.05	2.67366e-07
STARD3NL	8.06044e-12	0.242628	0.181	0.093	2.71314e-07
TOP1MT	8.07597e-12	1.03845	0.068	0.02	2.71837e-07
LINC00243	8.09041e-12	1.94154	0.04	0.006	2.72323e-07
ARHGAP10	8.22068e-12	0.875744	0.052	0.012	2.76708e-07
TMBIM4	8.52505e-12	0.280632	0.434	0.298	2.86953e-07
HIST1H1D	8.53637e-12	1.02189	0.056	0.014	2.87334e-07
IL2RB	8.63044e-12	1.28735	0.037	0.005	2.90501e-07
UGCG	8.66959e-12	0.566947	0.095	0.037	2.91818e-07
KIAA1551	8.71642e-12	0.341675	0.191	0.102	2.93395e-07
CCDC69	8.82043e-12	0.231201	0.246	0.14	2.96896e-07
TAOK1	8.84135e-12	0.144525	0.194	0.102	2.976e-07
MED17	8.86424e-12	0.884423	0.08	0.028	2.9837e-07
RHOG	9.00143e-12	-0.66613	0.553	0.54	3.02988e-07
OLA1	9.00946e-12	0.261631	0.215	0.118	3.03258e-07
THEMIS	9.02171e-12	2.77343	0.032	0.003	3.03671e-07
MTCH2	9.08048e-12	0.12673	0.233	0.129	3.05649e-07
CCAR1	9.1183e-12	0.262985	0.174	0.09	3.06922e-07
KDELR1	9.15466e-12	0.151032	0.246	0.139	3.08146e-07
MED13	9.4102e-12	0.496831	0.153	0.076	3.16747e-07
GSPT1	9.46764e-12	0.263103	0.212	0.117	3.18681e-07
RPL35	9.52685e-12	-0.180243	0.988	0.974	3.20674e-07
EIF3A	9.79681e-12	0.183034	0.473	0.31	3.29761e-07
ORMDL2	9.82233e-12	0.156583	0.249	0.143	3.3062e-07
UXS1	9.82905e-12	0.582192	0.097	0.038	3.30846e-07
SDSL	1.00934e-11	0.799812	0.117	0.052	3.39743e-07
CRELD2	1.02423e-11	0.54341	0.143	0.069	3.44756e-07
BZW2	1.03162e-11	0.389027	0.141	0.067	3.47243e-07
NIN	1.05121e-11	0.25851	0.207	0.113	3.53837e-07
STAT1	1.07211e-11	0.297788	0.335	0.211	3.60872e-07
UBE2H	1.09043e-11	0.466898	0.124	0.055	3.67037e-07
SELT	1.12331e-11	0.11784	0.485	0.312	3.78108e-07
SC5D	1.16893e-11	0.933137	0.07	0.022	3.93462e-07
PRCP	1.23168e-11	0.147723	0.282	0.167	4.14582e-07
DENND3	1.23546e-11	0.269466	0.201	0.109	4.15857e-07
ATP6AP2	1.25933e-11	0.109159	0.546	0.366	4.23892e-07
EFCAB14	1.27125e-11	0.203673	0.183	0.096	4.27901e-07
ACER3	1.27476e-11	0.321794	0.173	0.089	4.29083e-07
TARS	1.29698e-11	0.625311	0.094	0.037	4.36565e-07
TOP2B	1.3146e-11	0.240001	0.165	0.083	4.42496e-07
NFE2L3	1.32083e-11	0.454038	0.086	0.031	4.44591e-07
FCMR	1.3243e-11	1.90669	0.043	0.008	4.45759e-07
HNRNPU-AS1	1.37791e-11	0.277738	0.187	0.1	4.63805e-07
HADHA	1.37816e-11	0.158622	0.396	0.249	4.63887e-07
WBP11	1.38222e-11	0.179717	0.189	0.099	4.65256e-07
DNAJA1	1.42094e-11	0.1288	0.584	0.405	4.78289e-07
GABARAP	1.42775e-11	0.331046	0.158	0.08	4.8058e-07
RNF10	1.52296e-11	0.211432	0.155	0.077	5.12627e-07
SIAH1	1.53485e-11	0.662173	0.095	0.038	5.16632e-07
FNIP1	1.53604e-11	0.114435	0.294	0.176	5.17032e-07
TSHZ1	1.55962e-11	1.18824	0.065	0.019	5.24969e-07
MESDC2	1.56447e-11	0.186203	0.165	0.083	5.266e-07
ALKBH5	1.5928e-11	0.393273	0.133	0.063	5.36136e-07
LTB4R	1.61254e-11	0.574603	0.102	0.042	5.42782e-07
PRKAR2A	1.62632e-11	0.23045	0.172	0.088	5.47418e-07
PGM2	1.69006e-11	0.786876	0.095	0.038	5.68875e-07
TBRG1	1.71893e-11	0.261991	0.2	0.108	5.78593e-07
CUL3	1.72298e-11	0.510564	0.112	0.049	5.79955e-07
IPMK	1.76544e-11	0.529133	0.132	0.062	5.94246e-07
RAB1B	1.77147e-11	0.290823	0.148	0.072	5.96275e-07
PTPN11	1.77259e-11	0.450319	0.102	0.042	5.96654e-07
EVI2B	1.77882e-11	-0.716971	0.537	0.531	5.98751e-07
TMED5	1.78057e-11	0.142757	0.258	0.151	5.9934e-07
DCP1A	1.79905e-11	0.590084	0.11	0.047	6.05561e-07
TNFRSF9	1.82865e-11	3.15302	0.029	0.002	6.15523e-07
R3HDM2	1.83244e-11	0.362439	0.135	0.064	6.16801e-07
SPATS2L	1.84265e-11	0.424845	0.074	0.025	6.20235e-07
MTRNR2L8	1.84402e-11	0.178636	0.916	0.785	6.20698e-07
RYBP	1.86348e-11	0.167349	0.285	0.17	6.27248e-07
GPX7	1.87668e-11	2.55225	0.034	0.004	6.3169e-07
TMEM243	1.89925e-11	0.207033	0.186	0.098	6.39288e-07
GLRX3	1.93855e-11	0.201988	0.225	0.126	6.52515e-07
CTNND1	1.9997e-11	0.243226	0.129	0.059	6.731e-07
UCK2	2.01528e-11	2.36468	0.035	0.004	6.78342e-07
PDZD8	2.03313e-11	0.85635	0.078	0.028	6.84353e-07
ATP5E	2.04933e-11	-0.211557	0.982	0.958	6.89803e-07
TSPYL2	2.07293e-11	0.823243	0.086	0.032	6.97749e-07
SRP9	2.07535e-11	0.134165	0.431	0.278	6.98564e-07
SPTAN1	2.11588e-11	0.597813	0.087	0.033	7.12204e-07
TMEM248	2.12471e-11	0.203539	0.201	0.109	7.15178e-07
SLC11A2	2.21283e-11	0.829278	0.088	0.034	7.44839e-07
GIMAP4	2.22372e-11	-1.10845	0.261	0.32	7.48505e-07
BIRC6	2.26113e-11	0.130436	0.209	0.115	7.61096e-07
PSME4	2.27858e-11	0.464143	0.126	0.058	7.6697e-07
TMCC3	2.28123e-11	0.543938	0.128	0.06	7.67861e-07
CD28	2.29246e-11	2.85868	0.03	0.002	7.7164e-07
CDH23	2.29725e-11	-2.06436	0.042	0.097	7.73255e-07
LY6K	2.32678e-11	4.48586	0.027	0.001	7.83196e-07
TNNT1	2.38859e-11	0.709789	0.096	0.039	8.04e-07
GLTP	2.43154e-11	0.16552	0.18	0.094	8.18455e-07
CD2AP	2.43183e-11	0.514637	0.091	0.035	8.18555e-07
PSMD14	2.43272e-11	0.339343	0.15	0.074	8.18852e-07
KRTCAP2	2.45271e-11	0.175123	0.305	0.185	8.25582e-07
RBM12	2.50944e-11	0.627445	0.108	0.046	8.44677e-07
SIK3	2.54571e-11	0.528402	0.11	0.047	8.56884e-07
UBXN2B	2.57898e-11	0.506379	0.138	0.066	8.68083e-07
AP1G1	2.58312e-11	0.554766	0.098	0.04	8.69479e-07
VHL	2.65132e-11	0.423266	0.117	0.052	8.92433e-07
TGFBR1	2.68186e-11	0.685521	0.077	0.027	9.02715e-07
CRISPLD2	2.75062e-11	1.1268	0.053	0.013	9.25859e-07
DDOST	2.79702e-11	0.123548	0.227	0.126	9.41476e-07
MORC3	2.87542e-11	0.269893	0.114	0.05	9.67867e-07
ABRACL	2.9039e-11	-0.766825	0.521	0.511	9.77452e-07
RNF168	2.96261e-11	0.520897	0.115	0.051	9.97213e-07
MAP4K4	2.9629e-11	0.273687	0.166	0.085	9.97314e-07
CNOT2	2.97041e-11	0.244111	0.177	0.092	9.9984e-07
UBE2E1	2.97557e-11	0.16028	0.283	0.168	1.00158e-06
TMEM158	3.02138e-11	3.59882	0.025	0.001	1.017e-06
IDH2	3.04146e-11	0.206172	0.262	0.154	1.02375e-06
ZMYM2	3.13056e-11	0.184945	0.166	0.086	1.05375e-06
CACNA2D4	3.13528e-11	0.479395	0.116	0.051	1.05533e-06
PIGA	3.19815e-11	0.847884	0.08	0.029	1.0765e-06
RP11-37B2.1	3.21151e-11	1.44264	0.059	0.017	1.08099e-06
PAPSS1	3.26089e-11	0.494328	0.169	0.09	1.09761e-06
MBP	3.32833e-11	0.223409	0.204	0.112	1.12032e-06
ATP2C1	3.3391e-11	0.661097	0.102	0.043	1.12394e-06
DEF6	3.37982e-11	0.201202	0.152	0.075	1.13765e-06
IGHG4	3.44737e-11	0.360095	0.159	0.082	1.16038e-06
SNX13	3.44883e-11	0.468092	0.09	0.035	1.16088e-06
ARHGAP9	3.45251e-11	0.231734	0.153	0.077	1.16212e-06
NSMCE3	3.48151e-11	0.388696	0.087	0.033	1.17188e-06
ZFYVE28	3.48381e-11	2.40121	0.033	0.004	1.17265e-06
MILR1	3.48478e-11	0.600465	0.105	0.045	1.17298e-06
GYPC	3.50617e-11	0.251268	0.244	0.142	1.18018e-06
FEZ2	3.51963e-11	0.210663	0.17	0.089	1.18471e-06
AES	3.58327e-11	0.103297	0.264	0.155	1.20613e-06
PCSK5	3.66145e-11	1.87774	0.042	0.008	1.23244e-06
ISG20L2	3.78484e-11	0.37803	0.111	0.048	1.27398e-06
HLA-E	3.85206e-11	-0.348978	0.868	0.795	1.2966e-06
MIF4GD	3.86956e-11	0.304946	0.148	0.072	1.30249e-06
SEC16A	3.89186e-11	0.585571	0.091	0.036	1.31e-06
EPM2AIP1	3.89199e-11	0.41082	0.12	0.054	1.31004e-06
NEURL1	3.89244e-11	-2.94308	0.012	0.051	1.31019e-06
THEM4	3.89558e-11	1.21361	0.044	0.009	1.31125e-06
IGHM	3.91647e-11	0.187914	0.263	0.157	1.31828e-06
B4GALT5	3.92689e-11	0.32424	0.182	0.098	1.32179e-06
PPHLN1	3.94229e-11	0.140633	0.214	0.119	1.32697e-06
MPC2	4.03354e-11	0.141799	0.206	0.113	1.35769e-06
PSMD2	4.04016e-11	0.247357	0.177	0.093	1.35992e-06
ABHD17C	4.05773e-11	1.85242	0.038	0.006	1.36583e-06
MAML3	4.22685e-11	0.687492	0.091	0.036	1.42276e-06
TACC3	4.25254e-11	0.725829	0.078	0.028	1.43141e-06
ZC3H18	4.31716e-11	0.456833	0.106	0.045	1.45315e-06
PTTG1	4.33713e-11	0.686058	0.069	0.022	1.45988e-06
ELK4	4.3925e-11	0.57861	0.101	0.042	1.47851e-06
BTBD19	4.50576e-11	1.3551	0.051	0.012	1.51664e-06
TM9SF2	4.67309e-11	0.108918	0.225	0.127	1.57296e-06
KAT6A	4.67759e-11	0.350766	0.169	0.088	1.57448e-06
SCO2	4.70497e-11	0.138507	0.27	0.162	1.58369e-06
PHTF1	4.91555e-11	1.39201	0.05	0.012	1.65457e-06
FLOT2	4.99781e-11	0.479844	0.126	0.059	1.68226e-06
RIN2	5.00572e-11	0.477345	0.156	0.08	1.68493e-06
SBNO2	5.1381e-11	0.647149	0.077	0.028	1.72949e-06
CASC4	5.18548e-11	0.446601	0.127	0.06	1.74543e-06
PPID	5.2019e-11	0.762493	0.084	0.032	1.75096e-06
ACBD5	5.25555e-11	0.722291	0.079	0.029	1.76902e-06
THOC7	5.31046e-11	0.133503	0.329	0.206	1.7875e-06
GPR160	5.41052e-11	1.37381	0.056	0.015	1.82118e-06
BBX	5.42252e-11	0.209079	0.218	0.124	1.82522e-06
SEC31A	5.44069e-11	0.249872	0.196	0.107	1.83134e-06
PHYKPL	5.48834e-11	0.278777	0.16	0.082	1.84738e-06
MAPK8	5.66752e-11	0.628646	0.088	0.034	1.90769e-06
NETO2	5.70173e-11	1.30702	0.06	0.018	1.9192e-06
SRSF10	5.83599e-11	0.116653	0.249	0.144	1.9644e-06
RP11-295G20.2	5.83962e-11	0.477106	0.112	0.05	1.96562e-06
CSNK1E	5.87081e-11	0.927471	0.068	0.022	1.97611e-06
MYLIP	5.92314e-11	0.232885	0.141	0.069	1.99373e-06
SLAIN2	6.03516e-11	0.663387	0.111	0.05	2.03143e-06
KLHL5	6.05768e-11	0.331338	0.106	0.046	2.03902e-06
FDPS	6.18619e-11	0.180539	0.184	0.099	2.08227e-06
LEPROT	6.2795e-11	0.174306	0.323	0.201	2.11368e-06
GGA2	6.39098e-11	0.369489	0.111	0.049	2.1512e-06
SIDT2	6.47905e-11	-1.65424	0.089	0.153	2.18085e-06
RPN1	6.71556e-11	0.109886	0.309	0.187	2.26046e-06
NANS	6.75899e-11	0.156338	0.306	0.187	2.27508e-06
TRGC2	6.80449e-11	2.0302	0.036	0.005	2.29039e-06
RBL2	6.81565e-11	0.547623	0.127	0.06	2.29415e-06
PHF1	6.91616e-11	0.647746	0.078	0.028	2.32798e-06
TMEM259	6.95402e-11	0.321379	0.132	0.063	2.34072e-06
METTL12	7.51235e-11	0.756271	0.071	0.024	2.52866e-06
SESTD1	7.55112e-11	0.448362	0.118	0.054	2.54171e-06
IFNGR2	7.68123e-11	0.21832	0.488	0.337	2.5855e-06
KLF6	7.71117e-11	-0.453895	0.824	0.788	2.59558e-06
DNAJB1	7.75738e-11	-0.977814	0.447	0.468	2.61113e-06
HIVEP2	7.92971e-11	1.36207	0.049	0.012	2.66914e-06
CD27	8.06409e-11	0.933655	0.062	0.019	2.71437e-06
H2AFX	8.09167e-11	0.787862	0.057	0.016	2.72365e-06
AK4	8.12275e-11	2.22613	0.03	0.003	2.73412e-06
HCK	8.2356e-11	-0.826067	0.434	0.45	2.7721e-06
IFI30	8.25201e-11	-1.08624	0.508	0.506	2.77763e-06
MSI2	8.43398e-11	0.733452	0.084	0.032	2.83888e-06
PREX1	8.50835e-11	0.165934	0.218	0.125	2.86391e-06
TNFRSF4	8.57626e-11	1.42613	0.044	0.009	2.88677e-06
RP11-841O20.2	8.71983e-11	1.02671	0.067	0.022	2.93509e-06
GPR108	8.85282e-11	0.272735	0.169	0.089	2.97986e-06
VPS13D	8.88888e-11	1.19892	0.052	0.013	2.992e-06
TMEM55A	8.90198e-11	0.486731	0.085	0.033	2.99641e-06
AP1B1	8.93575e-11	0.327657	0.136	0.067	3.00777e-06
KIF2A	8.98582e-11	0.593177	0.083	0.031	3.02463e-06
SAR1B	9.00255e-11	0.195067	0.173	0.092	3.03026e-06
GOLIM4	9.12073e-11	0.494511	0.11	0.049	3.07004e-06
CCR2	9.25951e-11	0.380215	0.073	0.025	3.11675e-06
RP11-443B7.1	9.36872e-11	0.962333	0.055	0.015	3.15351e-06
NEK7	9.39366e-11	0.207415	0.128	0.061	3.16191e-06
KLHL21	9.4747e-11	1.58747	0.051	0.013	3.18919e-06
KCNJ15	9.55718e-11	2.34199	0.032	0.004	3.21695e-06
USP16	9.70607e-11	0.151033	0.294	0.178	3.26706e-06
BTAF1	9.96275e-11	0.676014	0.091	0.037	3.35346e-06
SLC35B2	1.00507e-10	1.45301	0.057	0.016	3.38305e-06
SLC7A11	1.03278e-10	2.8601	0.035	0.005	3.47635e-06
IL18BP	1.06439e-10	0.781366	0.058	0.017	3.58275e-06
AKR1B1	1.07332e-10	0.180932	0.191	0.106	3.61281e-06
HDGF	1.08122e-10	0.262924	0.16	0.083	3.63937e-06
HAPLN3	1.09996e-10	1.36423	0.039	0.007	3.70245e-06
ZFR	1.11005e-10	0.428029	0.141	0.07	3.73641e-06
CD8B	1.12239e-10	1.87211	0.036	0.005	3.77797e-06
PERP	1.18314e-10	2.11797	0.038	0.006	3.98244e-06
CHD3	1.21621e-10	0.479401	0.084	0.032	4.09376e-06
CD300LB	1.23101e-10	0.561208	0.076	0.027	4.14357e-06
SYS1	1.24743e-10	0.455443	0.132	0.064	4.19884e-06
ETNK1	1.26208e-10	0.257161	0.182	0.1	4.24816e-06
MLXIP	1.28162e-10	0.363445	0.136	0.067	4.31395e-06
C6orf223	1.31629e-10	2.9457	0.025	0.001	4.43064e-06
ATP5L	1.31633e-10	-0.274653	0.914	0.846	4.43076e-06
RP11-352M15.2	1.35569e-10	0.896172	0.056	0.016	4.56325e-06
ACAT2	1.36721e-10	0.863591	0.077	0.029	4.60203e-06
ABCF1	1.42462e-10	0.284236	0.139	0.069	4.79526e-06
PBX4	1.43368e-10	2.54194	0.029	0.003	4.82578e-06
RPL19	1.44197e-10	-0.14771	0.988	0.989	4.85367e-06
TMEM183A	1.44958e-10	0.242666	0.186	0.102	4.8793e-06
LAMB3	1.47053e-10	1.63811	0.042	0.009	4.94982e-06
CCNI	1.48087e-10	0.172011	0.794	0.597	4.98462e-06
EFR3A	1.48121e-10	0.289244	0.16	0.083	4.98575e-06
BAIAP2	1.48134e-10	0.912606	0.059	0.017	4.98618e-06
RC3H1	1.48318e-10	0.407461	0.101	0.044	4.9924e-06
TWF2	1.49595e-10	0.130572	0.297	0.18	5.03535e-06
SIRT1	1.49898e-10	0.635376	0.1	0.043	5.04556e-06
TGOLN2	1.51131e-10	0.150773	0.394	0.255	5.08708e-06
SRRT	1.55743e-10	0.78831	0.088	0.036	5.2423e-06
NXT1	1.59046e-10	0.381248	0.134	0.066	5.35347e-06
FKBP11	1.65066e-10	0.640921	0.072	0.025	5.55613e-06
HLX	1.74597e-10	0.769994	0.064	0.02	5.87695e-06
ZNF141	1.75016e-10	1.97514	0.039	0.007	5.89104e-06
KLRG1	1.75602e-10	1.86625	0.039	0.007	5.91075e-06
WDR54	1.77314e-10	1.458	0.052	0.014	5.96839e-06
HP1BP3	1.80541e-10	0.160762	0.29	0.178	6.07702e-06
SRPK1	1.80848e-10	0.405747	0.078	0.029	6.08735e-06
TUG1	1.80852e-10	0.118919	0.146	0.073	6.08748e-06
ZNF385A	1.80961e-10	0.155352	0.226	0.131	6.09115e-06
CCR5	1.83903e-10	0.930042	0.061	0.019	6.19019e-06
DLGAP1-AS2	1.86244e-10	2.23171	0.036	0.006	6.26897e-06
CTNNBL1	1.87196e-10	0.360939	0.174	0.095	6.30103e-06
XX-FW83563B9.5	1.88664e-10	1.48761	0.039	0.007	6.35043e-06
TRG-AS1	1.90381e-10	1.21807	0.046	0.011	6.40824e-06
PNPLA2	1.95451e-10	0.276617	0.134	0.066	6.57887e-06
SMARCC1	1.96603e-10	0.250047	0.15	0.077	6.61764e-06
TNKS2	1.98053e-10	0.289397	0.165	0.087	6.66645e-06
SIPA1L2	2.04607e-10	0.864392	0.066	0.022	6.88707e-06
TFDP2	2.04929e-10	0.63641	0.088	0.036	6.89792e-06
IGF2BP2	2.09771e-10	0.627707	0.067	0.023	7.06091e-06
RPS24	2.11993e-10	-0.142838	0.997	0.992	7.1357e-06
MFF	2.17213e-10	0.232883	0.222	0.129	7.31139e-06
TXNDC12	2.18073e-10	0.11357	0.221	0.127	7.34033e-06
PHLDB3	2.18645e-10	1.24209	0.051	0.013	7.3596e-06
PSMD1	2.22672e-10	0.177335	0.153	0.079	7.49513e-06
PRPF38A	2.24465e-10	0.1246	0.166	0.087	7.55549e-06
RAB8B	2.25617e-10	0.155659	0.228	0.132	7.59426e-06
FAM210A	2.25822e-10	0.809296	0.072	0.026	7.60117e-06
SLC26A2	2.27772e-10	0.867577	0.075	0.028	7.66682e-06
DESI2	2.2974e-10	0.69425	0.088	0.036	7.73305e-06
RPL23A	2.3139e-10	-0.15617	0.989	0.983	7.78859e-06
OBFC1	2.3507e-10	0.66049	0.064	0.021	7.91246e-06
ZNF124	2.35505e-10	1.09925	0.054	0.015	7.9271e-06
UIMC1	2.3808e-10	1.07221	0.065	0.022	8.01376e-06
NUDT21	2.435e-10	0.185521	0.194	0.108	8.1962e-06
MOB1B	2.49214e-10	0.512311	0.087	0.035	8.38855e-06
GEM	2.60342e-10	2.419	0.039	0.008	8.76312e-06
MFSD2A	2.67742e-10	1.50781	0.046	0.011	9.01218e-06
HK1	2.72396e-10	0.314699	0.184	0.102	9.16884e-06
SQSTM1	2.73371e-10	0.119158	0.422	0.283	9.20166e-06
RPS2	2.77109e-10	-0.143763	0.995	0.99	9.32748e-06
PRPF40A	2.79171e-10	0.100286	0.361	0.228	9.39689e-06
ATF6	2.80693e-10	0.246151	0.201	0.115	9.44813e-06
PDS5A	2.84859e-10	0.180512	0.156	0.081	9.58836e-06
STRN3	2.86038e-10	0.598818	0.091	0.038	9.62803e-06
MAMLD1	2.90178e-10	4.25261	0.023	0.001	9.76741e-06
TESK1	2.90837e-10	0.9599	0.056	0.016	9.78959e-06
RP1-239B22.5	2.92231e-10	2.7231	0.032	0.004	9.83651e-06
DLGAP4	2.92757e-10	0.616054	0.091	0.038	9.8542e-06
SSH1	2.93698e-10	0.56029	0.078	0.03	9.88589e-06
JHDM1D-AS1	2.96833e-10	1.3972	0.038	0.007	9.99138e-06
RRAD	3.0797e-10	2.58342	0.033	0.005	1.03663e-05
KRT19	3.19254e-10	2.09552	0.033	0.005	1.07461e-05
[truncated: 7,176 more rows]
